# Supplementary material for: Overweight and glucose/lipid metabolism abnormality associated with SSRIs: a pharmacovigilance study based on the FDA adverse event reporting system
Source: Front Pharmacol. 2025 Jan 10;15:1517546. doi: 10.3389/fphar.2024.1517546 (PMC11759304; doi:10.3389/fphar.2024.1517546)
Supplement: Supplementary file 1 [file Table2.xlsx]

## Sheet: Sheet 1
Var1	Freq.x	Freq.y	a	b	c	d	ROR	ROR_low	ROR_high	PRR	PRR_low	PRR_high	chi
anxiety	243022	1236	1236	241786	18052	16732946	4.73843	4.47246	5.02021	4.49887	4.24634	4.7664	3394.78
drug interaction	124813	1049	1049	123764	18239	16850968	7.83078	7.35647	8.33567	7.45928	7.00747	7.94022	5861.15
suicidal ideation	75773	945	945	74828	18343	16899904	11.6354	10.8947	12.4264	11.1143	10.4068	11.8699	8628.06
dizziness	413632	937	937	412695	18351	16562037	2.04911	1.91877	2.18829	1.99814	1.87105	2.13386	477.764
depression	199194	917	917	198277	18371	16776455	4.22342	3.95182	4.51368	4.07017	3.80843	4.3499	2138.94
insomnia	225770	782	782	224988	18506	16749744	3.14589	2.92829	3.37965	3.05888	2.84731	3.28618	1094.48
tremor	140015	748	748	139267	18540	16835465	4.87718	4.53253	5.24803	4.72682	4.3928	5.08624	2204.33
product substitution issue	48909	706	706	48203	18582	16926529	13.3415	12.3691	14.3905	12.8898	11.9503	13.9032	7653.23
completed suicide	72321	647	647	71674	18641	16903058	8.18538	7.5657	8.85581	7.94435	7.34292	8.59504	3908.94
suicide attempt	48130	647	647	47483	18641	16927249	12.3732	11.4345	13.389	11.9917	11.082	12.9762	6449.24
somnolence	164297	618	618	163679	18670	16811053	3.39974	3.13746	3.68395	3.32285	3.06651	3.60063	1009.49
condition aggravated	231383	617	617	230766	18671	16743966	2.39775	2.21273	2.59824	2.35304	2.17147	2.54979	485.367
overdose	191187	613	613	190574	18675	16784158	2.89092	2.66711	3.13351	2.83082	2.61167	3.06837	731.744
intentional overdose	46230	585	585	45645	18703	16929087	11.6007	10.6788	12.6022	11.2792	10.3829	12.2529	5425.61
feeling abnormal	210260	583	583	209677	18705	16765055	2.4921	2.29465	2.70653	2.447	2.25313	2.65755	503.699
confusional state	131612	561	561	131051	18727	16843681	3.85027	3.5395	4.18832	3.76737	3.46329	4.09814	1144.41
foetal exposure during pregnancy	67325	548	548	66777	18740	16907955	7.40415	6.79889	8.06329	7.2222	6.63181	7.86515	2925.32
serotonin syndrome	14427	547	547	13880	18741	16960852	35.6659	32.7061	38.8934	34.6828	31.8046	37.8214	17229.4
hyponatraemia	43216	503	503	42713	18785	16932019	10.6146	9.71016	11.6034	10.3639	9.48079	11.3293	4216.77
hyperhidrosis	108716	466	466	108250	18822	16866482	3.8576	3.51816	4.22978	3.78856	3.45519	4.15408	958.501
agitation	62104	460	460	61644	18828	16913088	6.70325	6.10899	7.35533	6.56724	5.98503	7.20609	2162.8
electrocardiogram qt prolonged	27530	449	449	27081	18839	16947651	14.9153	13.5724	16.3911	14.5914	13.2777	16.0351	5600.68
loss of consciousness	105886	444	444	105442	18844	16869290	3.76958	3.43035	4.14236	3.70583	3.37233	4.0723	878.997
toxicity to various agents	130872	426	426	130446	18862	16844286	2.91638	2.64894	3.21082	2.87405	2.61049	3.16422	522.901
paraesthesia	133073	335	335	132738	18953	16841994	2.24267	2.01275	2.49885	2.22109	1.99338	2.4748	226.095
palpitations	96252	311	311	95941	18977	16878791	2.88317	2.57709	3.2256	2.8528	2.54995	3.19163	375.153
panic attack	30223	298	298	29925	18990	16944807	8.88574	7.92055	9.96856	8.76391	7.81195	9.83188	2033.05
irritability	52214	292	292	51922	18996	16922810	5.01005	4.46177	5.62569	4.94934	4.40771	5.55753	917.879
disturbance in attention	45585	288	288	45297	19000	16929435	5.66516	5.041	6.3666	5.5955	4.97901	6.28832	1083.01
withdrawal syndrome	35997	286	286	35711	19002	16939021	7.13926	6.34954	8.0272	7.04822	6.26857	7.92484	1475.7
aggression	42687	282	282	42405	19006	16932327	5.92459	5.26534	6.66637	5.85259	5.20135	6.58535	1129.96
restlessness	30549	264	264	30285	19024	16944447	7.76429	6.87265	8.77162	7.67171	6.7907	8.66702	1521.24
tachycardia	71170	260	260	70910	19028	16903822	3.2573	2.88145	3.68217	3.22687	2.85454	3.64777	399.774
coma	37013	258	258	36755	19030	16937977	6.24778	5.52317	7.06746	6.17759	5.46112	6.98806	1114.2
drug abuse	64395	257	257	64138	19031	16910594	3.56053	3.14742	4.02787	3.52642	3.11726	3.98928	465.073
depressed mood	41956	251	251	41705	19037	16933027	5.3533	4.72476	6.06546	5.29665	4.67476	6.00127	871.766
pregnancy	18372	245	245	18127	19043	16956605	12.0349	10.601	13.6628	11.8948	10.4776	13.5037	2414.82
syncope	82202	234	234	81968	19054	16892764	2.53096	2.22444	2.87973	2.51239	2.20811	2.8586	213.464
drug withdrawal syndrome	84528	224	224	84304	19064	16890428	2.35411	2.06321	2.68602	2.33838	2.04943	2.66808	171.991
sleep disorder	54761	219	219	54542	19069	16920190	3.56279	3.11764	4.0715	3.53369	3.09218	4.03825	397.543
amnesia	56023	218	218	55805	19070	16918927	3.46582	3.03189	3.96185	3.43795	3.00751	3.92999	376.657
abnormal behaviour	35653	215	215	35438	19073	16939294	5.38822	4.7086	6.16594	5.33931	4.66585	6.10997	755.231
seizure	87150	213	213	86937	19075	16887795	2.16912	1.8948	2.48316	2.15621	1.88352	2.46838	132.413
dry mouth	65736	211	211	65525	19077	16909207	2.85423	2.49156	3.26969	2.83394	2.47385	3.24645	250.582
mania	13851	207	207	13644	19081	16961088	13.4859	11.7477	15.4814	13.3519	11.631	15.3276	2331.91
maternal drugs affecting foetus	7452	204	204	7248	19084	16967484	25.0242	21.7579	28.7809	24.7701	21.5369	28.4886	4527.94
intentional self-injury	13745	198	198	13547	19090	16961185	12.9859	11.2779	14.9526	12.8629	11.171	14.8109	2136.76
sexual dysfunction	9263	197	197	9066	19091	16965666	19.3105	16.7564	22.2538	19.1234	16.5942	22.0383	3313.47
crying	32138	193	193	31945	19095	16942787	5.36068	4.65002	6.17995	5.31704	4.61217	6.12964	673.699
erectile dysfunction	20316	193	193	20123	19095	16954609	8.51594	7.38516	9.81987	8.44074	7.31994	9.73314	1255.4
hallucination	58277	187	187	58090	19101	16916642	2.85101	2.46801	3.29344	2.83306	2.45248	3.27271	221.838
tinnitus	37480	186	186	37294	19102	16937438	4.42225	3.82622	5.11111	4.38924	3.79767	5.07297	485.431
anger	29493	172	172	29321	19116	16945411	5.20002	4.47321	6.04492	5.16256	4.44099	6.00138	574.909
bradycardia	43339	172	172	43167	19116	16931565	3.5292	3.03635	4.10206	3.50665	3.01694	4.07584	307.755
cardiac arrest	70376	171	171	70205	19117	16904527	2.15383	1.85245	2.50424	2.1436	1.84366	2.49234	104.507
sopor	7523	171	171	7352	19117	16967380	20.6436	17.7277	24.0392	20.4695	17.5781	23.8364	3096.02
depressed level of consciousness	31986	167	167	31819	19121	16942913	4.65058	3.99189	5.41796	4.61898	3.96476	5.38114	471.94
disorientation	33497	161	161	33336	19127	16941396	4.27774	3.66173	4.99739	4.25038	3.63831	4.96543	399.054
inappropriate antidiuretic hormone secretion	7531	161	161	7370	19127	16967362	19.3788	16.5666	22.6683	19.2253	16.4354	22.4889	2723.39
medication error	44466	159	159	44307	19129	16930425	3.17615	2.7164	3.7137	3.15821	2.70106	3.69273	234.274
dyskinesia	33691	151	151	33540	19137	16941192	3.98551	3.39457	4.67933	3.96214	3.37466	4.65188	333.556
nervousness	47010	151	151	46859	19137	16927873	2.85044	2.42805	3.34632	2.83596	2.41571	3.32931	179.394
atrial septal defect	7180	149	149	7031	19139	16967701	18.7877	15.9638	22.1111	18.6503	15.847	21.9494	2438.26
vertigo	50403	137	137	50266	19151	16924466	2.40863	2.03557	2.85005	2.39862	2.02712	2.83821	111.755
loss of libido	6882	136	136	6746	19152	16967986	17.8611	15.0636	21.1782	17.7422	14.9633	21.0372	2107
mental disorder	36639	136	136	36503	19152	16938229	3.29507	2.78278	3.90166	3.27888	2.76911	3.8825	215.07
rhabdomyolysis	32746	135	135	32611	19153	16942121	3.66185	3.09051	4.33881	3.64322	3.07479	4.31674	258.32
urinary retention	26746	133	133	26613	19155	16948119	4.42178	3.7269	5.24622	4.39819	3.70701	5.21823	348.01
arrhythmia	40500	132	132	40368	19156	16934364	2.89068	2.43521	3.43135	2.87775	2.42431	3.41599	161.59
hypokalaemia	35268	131	131	35137	19157	16939595	3.29672	2.77536	3.91603	3.28112	2.76222	3.8975	207.411
mydriasis	10121	127	127	9994	19161	16964738	11.2511	9.43915	13.4108	11.1836	9.38253	13.3303	1163.58
muscle twitching	19072	126	126	18946	19162	16955786	5.88478	4.93625	7.01557	5.85287	4.90949	6.97752	504.206
cognitive disorder	38057	125	125	37932	19163	16936800	2.91254	2.4421	3.47361	2.90015	2.43171	3.45882	155.457
libido decreased	10468	122	122	10346	19166	16964386	10.4374	8.72633	12.4841	10.3777	8.67642	12.4127	1022.42
small for dates baby	3799	122	122	3677	19166	16971055	29.3794	24.5171	35.2061	29.1999	24.3673	34.991	3216.59
nightmare	28974	121	121	28853	19167	16945879	3.7077	3.09967	4.435	3.69071	3.08547	4.41468	236.774
premature baby	26617	121	121	26496	19167	16948236	4.03808	3.37576	4.83035	4.01903	3.35983	4.80755	273.59
thinking abnormal	16453	115	115	16338	19173	16958394	6.22578	5.17966	7.48318	6.19462	5.15374	7.44573	497.926
akathisia	11336	114	114	11222	19174	16963510	8.98747	7.4692	10.8144	8.94026	7.42997	10.7576	796.388
apathy	11784	114	114	11670	19174	16963062	8.64222	7.18253	10.3986	8.59706	7.14499	10.3442	758.447
lethargy	48243	114	114	48129	19174	16926603	2.09101	1.739	2.51426	2.08456	1.73364	2.5065	64.3581
speech disorder	44092	114	114	43978	19174	16930754	2.28893	1.90357	2.75231	2.28131	1.89724	2.74315	82.0418
exposure during pregnancy	49592	113	113	49479	19175	16925253	2.01585	1.67515	2.42583	2.00989	1.67021	2.41867	57.3767
ventricular septal defect	5055	111	111	4944	19177	16969788	19.8674	16.4518	23.992	19.7588	16.3619	23.8609	1934.01
epilepsy	23318	109	109	23209	19179	16951523	4.151	3.43715	5.01311	4.13319	3.42241	4.9916	258.034
treatment noncompliance	42034	108	108	41926	19180	16932806	2.27416	1.88181	2.7483	2.26702	1.87591	2.73968	76.4708
emotional disorder	26541	107	107	26434	19181	16948298	3.57664	2.95658	4.32675	3.56235	2.94477	4.30945	196.72
cardio-respiratory arrest	36233	106	106	36127	19182	16938605	2.59094	2.14008	3.13678	2.5822	2.13286	3.1262	102.682
hallucination, visual	16030	105	105	15925	19183	16958807	5.82893	4.8086	7.06576	5.80264	4.78691	7.03389	415.03
abnormal dreams	24554	104	104	24450	19184	16950282	3.75831	3.09828	4.55894	3.74343	3.08602	4.5409	208.515
psychotic disorder	24679	103	103	24576	19185	16950156	3.70287	3.04975	4.49584	3.68843	3.03787	4.47832	201.284
paranoia	14569	102	102	14467	19186	16960265	6.23261	5.12704	7.57657	6.20494	5.10428	7.54293	442.604
torsade de pointes	6478	100	100	6378	19188	16968354	13.8652	11.3742	16.9018	13.7985	11.3194	16.8205	1169.22
mood swings	27578	99	99	27479	19189	16947253	3.18186	2.6107	3.87798	3.17066	2.60151	3.86434	146.829
fear	24524	98	98	24426	19190	16950306	3.54386	2.90468	4.32368	3.53093	2.89409	4.30791	177.332
caesarean section	10689	96	96	10593	19192	16964139	8.01058	6.54904	9.79828	7.97568	6.52052	9.7556	580.807
congenital anomaly	6763	96	96	6667	19192	16968065	12.7307	10.4025	15.58	12.6723	10.3548	15.5086	1017.87
impaired work ability	18823	95	95	18728	19193	16956004	4.48139	3.66136	5.48508	4.46424	3.64736	5.46409	254.376
muscle rigidity	9590	95	95	9495	19193	16965237	8.84394	7.22207	10.83	8.8053	7.19052	10.7827	651.149
dysarthria	30927	93	93	30834	19195	16943898	2.66243	2.17102	3.26507	2.65441	2.16449	3.25524	95.7825
delirium	27303	90	90	27213	19198	16947519	2.91955	2.37264	3.59253	2.9106	2.36536	3.58151	112.684
sedation	19880	89	89	19791	19199	16954941	3.97137	3.22329	4.89305	3.95766	3.21216	4.87616	196.068
talipes	2840	88	88	2752	19200	16971980	28.2661	22.8497	34.9663	28.1417	22.7492	34.8124	2232.59
hallucination, auditory	13021	87	87	12934	19201	16961798	5.94202	4.81019	7.34018	5.91973	4.79214	7.31265	353.608
psychomotor hyperactivity	14128	86	86	14042	19202	16960690	5.40962	4.37413	6.69023	5.38996	4.35823	6.66592	305.874
aphasia	25251	84	84	25167	19204	16949565	2.94588	2.37674	3.6513	2.9374	2.3699	3.6408	107.141
cerebral haemorrhage	29637	83	83	29554	19205	16945178	2.47796	1.99677	3.0751	2.4716	1.99164	3.06721	72.6471
drug withdrawal syndrome neonatal	14242	83	83	14159	19205	16960573	5.17692	4.17027	6.42658	5.15895	4.15579	6.40426	276.892
mental impairment	20312	83	83	20229	19205	16954503	3.62222	2.91842	4.49573	3.61093	2.90933	4.48173	156.24
gun shot wound	1747	81	81	1666	19207	16973066	42.9646	34.3609	53.7226	42.7884	34.2199	53.5023	3152.8
hypersomnia	23690	80	80	23610	19208	16951122	2.99027	2.39984	3.72596	2.98201	2.39322	3.71567	105.179
haematoma	22110	79	79	22031	19209	16952701	3.16466	2.53623	3.9488	3.15579	2.52913	3.93773	116.076
international normalised ratio increased	26075	78	78	25997	19210	16948735	2.64717	2.11865	3.30752	2.64051	2.11332	3.2992	79.3832
poisoning deliberate	4278	78	78	4200	19210	16970532	16.4064	13.1083	20.5343	16.3441	13.0585	20.4563	1103.4
myoclonus	9606	76	76	9530	19212	16965202	7.04218	5.61675	8.82936	7.01837	5.59776	8.79951	389.342
reversible cerebral vasoconstriction syndrome	1210	76	76	1134	19212	16973598	59.2109	46.9196	74.7221	58.9816	46.7379	74.4326	4060.09
altered state of consciousness	16162	75	75	16087	19213	16958645	4.11512	3.27847	5.16526	4.103	3.26882	5.15006	175.355
anorgasmia	2079	74	74	2005	19214	16972727	32.6025	25.8406	41.1339	32.4813	25.7445	40.9809	2177.79
dystonia	16992	73	73	16919	19215	16957813	3.80783	3.02445	4.79412	3.7972	3.01601	4.78074	149.924
night sweats	25342	73	73	25269	19215	16949463	2.5483	2.02437	3.20782	2.54244	2.01972	3.20045	68.2156
anhedonia	24522	72	72	24450	19216	16950282	2.59757	2.06023	3.27506	2.59161	2.0555	3.26754	70.2725
neuroleptic malignant syndrome	9547	72	72	9475	19216	16965257	6.70889	5.31822	8.46321	6.68758	5.30132	8.43633	345.84
mood altered	22523	71	71	22452	19217	16952280	2.78963	2.20891	3.523	2.78304	2.2037	3.51468	80.959
bruxism	4330	70	70	4260	19218	16970472	14.5102	11.453	18.3836	14.4612	11.4143	18.3215	863.164
urinary incontinence	24816	70	70	24746	19218	16949986	2.49491	1.97236	3.1559	2.48948	1.96807	3.14904	62.297
head injury	25948	69	69	25879	19219	16948853	2.35132	1.85574	2.97924	2.34648	1.85192	2.97312	53.2526
metabolic acidosis	23906	69	69	23837	19219	16950895	2.55305	2.0149	3.23494	2.54749	2.01051	3.2279	64.7664
ventricular fibrillation	9364	68	68	9296	19220	16965436	6.45691	5.08441	8.1999	6.43767	5.06926	8.17547	310.227
prescribed overdose	15826	67	67	15759	19221	16958973	3.7512	2.94968	4.7705	3.74164	2.94217	4.75835	134.152
subdural haematoma	12050	67	67	11983	19221	16962749	4.93434	3.87941	6.27615	4.92068	3.86867	6.25877	208.285
alcohol use	3480	66	66	3414	19222	16971318	17.0686	13.3731	21.7852	17.0136	13.3301	21.715	976.11
blood creatine phosphokinase increased	24972	66	66	24906	19222	16949826	2.33672	1.83447	2.97648	2.33215	1.83088	2.97065	50.1627
delusion	12470	66	66	12404	19222	16962328	4.69536	3.68497	5.9828	4.68272	3.67504	5.96669	190.282
haematemesis	21000	66	66	20934	19222	16953798	2.78074	2.18292	3.54228	2.77465	2.17814	3.53451	74.7704
feeling jittery	16646	65	65	16581	19223	16958151	3.45828	2.70953	4.41393	3.44999	2.70304	4.40336	112.759
orthostatic hypotension	13950	65	65	13885	19223	16960847	4.13042	3.23585	5.27229	4.11987	3.22759	5.25882	152.979
major depression	6034	64	64	5970	19224	16968762	9.46263	7.39375	12.1104	9.43455	7.37181	12.0745	477.646
mental status changes	23908	64	64	23844	19224	16950888	2.36673	1.85109	3.02602	2.3622	1.84754	3.02022	50.2102
unresponsive to stimuli	21043	63	63	20980	19225	16953752	2.6481	2.06707	3.39246	2.64272	2.06287	3.38556	64.2172
electrocardiogram qrs complex prolonged	4034	62	62	3972	19226	16970760	13.7783	10.7171	17.7139	13.7372	10.6851	17.661	721.137
gamma-glutamyltransferase increased	18924	62	62	18862	19226	16955870	2.89891	2.25829	3.72127	2.89281	2.25353	3.71344	76.6203
restless legs syndrome	15235	62	62	15173	19226	16959559	3.60451	2.80767	4.62749	3.59613	2.80115	4.61674	115.832
extrapyramidal disorder	22826	61	61	22765	19227	16951967	2.36249	1.83681	3.03862	2.35819	1.83346	3.03308	47.6531
hyperreflexia	3026	61	61	2965	19227	16971767	18.1602	14.0879	23.4096	18.1059	14.0458	23.3397	966.13
melaena	18026	61	61	17965	19227	16956767	2.99457	2.32803	3.85193	2.98826	2.32313	3.84382	80.5094
blood sodium decreased	15691	59	59	15632	19229	16959100	3.32877	2.57683	4.30013	3.32164	2.57132	4.29092	95.4675
hypomania	3136	59	59	3077	19229	16971655	16.9236	13.0752	21.9047	16.8749	13.0375	21.8416	864.696
product dispensing error	15125	59	59	15066	19229	16959666	3.45394	2.67368	4.4619	3.44643	2.66787	4.45221	102.15
parkinsonism	7570	58	58	7512	19230	16967220	6.81246	5.25938	8.82415	6.79498	5.24589	8.80151	284.575
product administered to patient of inappropriate age	3957	58	58	3899	19230	16970833	13.128	10.1259	17.0202	13.0915	10.0977	16.9729	638.394
drug reaction with eosinophilia and systemic symptoms	17936	57	57	17879	19231	16956853	2.81109	2.16662	3.64727	2.80574	2.16249	3.64033	66.1019
feeling cold	23303	57	57	23246	19231	16951486	2.16139	1.66602	2.80404	2.15795	1.66338	2.79959	35.3792
clonus	2243	56	56	2187	19232	16972545	22.5976	17.3262	29.4728	22.5349	17.2781	29.391	1123.81
panic reaction	6072	56	56	6016	19232	16968716	8.21305	6.31049	10.6892	8.19211	6.2944	10.662	350.458
self-injurious ideation	3237	56	56	3181	19232	16971551	15.5354	11.9237	20.241	15.4932	11.8913	20.186	746.239
bipolar disorder	9732	55	55	9677	19233	16965055	5.01337	3.8447	6.53729	5.00193	3.83593	6.52237	175.207
coordination abnormal	12290	54	54	12236	19234	16962496	3.89201	2.97797	5.08661	3.88392	2.97178	5.07602	115.21
impulsive behaviour	3158	54	54	3104	19234	16971628	15.3506	11.7253	20.0968	15.3104	11.6947	20.0442	710.072
ventricular tachycardia	13763	54	54	13709	19234	16961023	3.47352	2.65793	4.53938	3.4666	2.65263	4.53033	94.4783
colitis microscopic	3365	53	53	3312	19235	16971420	14.1192	10.7596	18.5279	14.0832	10.7321	18.4806	634.152
galactorrhoea	5973	53	53	5920	19235	16968812	7.89793	6.02431	10.3543	7.87898	6.00985	10.3294	315.599
presyncope	18932	53	53	18879	19235	16955853	2.47471	1.88919	3.2417	2.47066	1.8861	3.23639	46.3184
product prescribing error	16597	53	53	16544	19235	16958188	2.82438	2.15601	3.69994	2.81936	2.15218	3.69337	62.0868
angle closure glaucoma	2182	52	52	2130	19236	16972602	21.5406	16.354	28.372	21.4852	16.312	28.2991	991.574
personality change	8137	52	52	8085	19236	16966647	5.67289	4.31742	7.45393	5.66029	4.30783	7.43738	198.342
photophobia	14694	52	52	14642	19236	16960090	3.13124	2.38399	4.11271	3.12549	2.37962	4.10516	74.9619
depressive symptom	2749	51	51	2698	19237	16972034	16.6773	12.6373	22.0088	16.6358	12.6058	21.9541	735.706
psychomotor retardation	2125	51	51	2074	19237	16972658	21.6957	16.4273	28.6537	21.641	16.3859	28.5814	980.073
suicidal behaviour	3522	51	51	3471	19237	16971261	12.9626	9.82808	17.0968	12.931	9.8041	17.0551	553.409
cerebral haematoma	2612	50	50	2562	19238	16972170	17.2174	13.0096	22.7862	17.1754	12.9778	22.7306	747.215
patent ductus arteriosus	3529	50	50	3479	19238	16971253	12.6785	9.58676	16.7675	12.6483	9.56387	16.7274	528.877
euphoric mood	8944	49	49	8895	19239	16965837	4.85784	3.66734	6.43479	4.84804	3.65994	6.42181	148.919
ventricular extrasystoles	8983	49	49	8934	19239	16965798	4.83662	3.65134	6.40666	4.82687	3.64398	6.39375	147.936
hepatocellular injury	10362	48	48	10314	19240	16964418	4.10344	3.08921	5.45066	4.09572	3.08339	5.4404	111.862
hypomagnesaemia	9927	48	48	9879	19240	16964853	4.28424	3.22522	5.69098	4.27606	3.21907	5.68012	119.964
yawning	2269	48	48	2221	19240	16972511	19.0649	14.3185	25.3845	19.0199	14.2848	25.3246	802.251
hypotonia	8456	47	47	8409	19241	16966323	4.92849	3.69873	6.56711	4.91891	3.69155	6.55435	146.001
sinus tachycardia	11798	47	47	11751	19241	16962981	3.52612	2.64689	4.69742	3.51997	2.64227	4.68922	84.5118
coeliac disease	7875	46	46	7829	19242	16966903	5.18088	3.87597	6.92511	5.17091	3.86852	6.91179	153.925
muscle tightness	13778	46	46	13732	19242	16961000	2.95274	2.20984	3.94539	2.94808	2.20635	3.93917	59.0654
poor quality sleep	17100	46	46	17054	19242	16957678	2.3771	1.7792	3.17594	2.37382	1.77674	3.17155	36.512
respiratory disorder neonatal	1092	46	46	1046	19242	16973686	38.7929	28.8649	52.1356	38.7028	28.7978	52.0144	1618.45
affective disorder	6362	45	45	6317	19243	16968415	6.2816	4.68359	8.42483	6.26928	4.6744	8.4083	197.96
circulatory collapse	14092	45	45	14047	19243	16960685	2.82358	2.10647	3.7848	2.81932	2.1033	3.7791	52.7058
drug level increased	13532	45	45	13487	19243	16961245	2.94091	2.19397	3.94216	2.93638	2.19059	3.93609	57.3168
hyperthermia	6082	45	45	6037	19243	16968695	6.57305	4.90067	8.81615	6.56005	4.89097	8.79871	210.568
sinus bradycardia	7890	45	45	7845	19243	16966887	5.05765	3.77177	6.78192	5.04819	3.76471	6.76922	145.317
labelled drug-drug interaction medication error	7590	44	44	7546	19244	16967186	5.14103	3.82124	6.91665	5.13159	3.81422	6.90395	145.581
alcoholism	3968	43	43	3925	19245	16970807	9.66081	7.15073	13.052	9.6415	7.13644	13.0259	329.512
cardiogenic shock	10705	43	43	10662	19245	16964070	3.55502	2.63406	4.79797	3.54932	2.62984	4.79028	78.469
craniosynostosis	808	43	43	765	19245	16973967	49.5761	36.4522	67.4251	49.4678	36.3726	67.2778	1933.41
genital hypoaesthesia	616	43	43	573	19245	16974159	66.1888	48.5347	90.2643	66.0434	48.4281	90.0661	2562.33
asphyxia	6587	42	42	6545	19246	16968187	5.65763	4.17566	7.66556	5.64749	4.16818	7.65182	159.669
decreased interest	5106	42	42	5064	19246	16969668	7.31288	5.39581	9.91107	7.29913	5.38566	9.89244	226.508
electrocardiogram abnormal	6840	42	42	6798	19246	16967934	5.44699	4.02034	7.3799	5.43731	4.01319	7.36678	151.218
derealisation	1540	41	41	1499	19247	16973233	24.1204	17.6807	32.9054	24.0712	17.6447	32.8383	882.566
impaired driving ability	9722	41	41	9681	19247	16965051	3.73298	2.74597	5.07477	3.72717	2.74169	5.06687	81.5159
tachyphrenia	2893	41	41	2852	19247	16971880	12.6766	9.31045	17.2596	12.6517	9.29222	17.2259	433.8
gestational diabetes	3927	40	40	3887	19248	16970845	9.07326	6.64269	12.3932	9.05652	6.63043	12.3703	283.823
social avoidant behaviour	5192	40	40	5152	19248	16969580	6.84494	5.01325	9.34587	6.83282	5.00437	9.32932	197.693
cold sweat	14620	39	39	14581	19249	16960151	2.35667	1.72058	3.22792	2.35393	1.71858	3.22416	30.3163
fallot's tetralogy	953	39	39	914	19249	16973818	37.6261	27.3007	51.8569	37.5521	27.2469	51.7548	1330.86
affect lability	8411	38	38	8373	19250	16966359	4	2.90754	5.50294	3.99409	2.90324	5.49481	84.9463
emotional poverty	1259	38	38	1221	19250	16973511	27.4416	19.8635	37.9106	27.3895	19.8258	37.8387	937.095
long qt syndrome	1886	38	38	1848	19250	16972884	18.1304	13.1454	25.0057	18.0966	13.1209	24.9592	601.471
miosis	5475	38	38	5437	19250	16969295	6.16109	4.47666	8.47931	6.15092	4.46927	8.46532	162.828
poisoning	10586	38	38	10548	19250	16964184	3.1748	2.30805	4.36703	3.17051	2.30494	4.36113	56.2972
cerebral disorder	5990	37	37	5953	19251	16968779	5.47852	3.9642	7.57131	5.46993	3.95798	7.55943	134.364
hepatic steatosis	15239	37	37	15202	19251	16959530	2.14418	1.55245	2.96146	2.14199	1.55086	2.95843	22.4927
obsessive-compulsive disorder	7124	37	37	7087	19251	16967645	4.60159	3.33019	6.35837	4.59468	3.32519	6.34882	103.559
cholestasis	13073	36	36	13037	19252	16961695	2.43287	1.75356	3.37533	2.43019	1.75163	3.37162	30.2404
homicidal ideation	3772	36	36	3736	19252	16970996	8.49429	6.11566	11.7981	8.4803	6.10559	11.7786	235.321
refusal of treatment by patient	5735	36	36	5699	19252	16969033	5.56782	4.01084	7.7292	5.55929	4.0047	7.71736	133.81
salivary hypersecretion	7973	36	36	7937	19252	16966795	3.99733	2.88036	5.54745	3.99174	2.87633	5.53969	80.3944
activation syndrome	316	35	35	281	19253	16974451	109.814	77.2602	156.085	109.617	77.1213	155.805	3349.75
dissociation	3887	35	35	3852	19253	16970880	8.00917	5.74015	11.1751	7.99645	5.73103	11.1574	212.372
heart disease congenital	3380	35	35	3345	19253	16971387	9.2234	6.60888	12.8722	9.20847	6.59819	12.8514	253.496
trismus	4141	35	35	4106	19253	16970626	7.51361	5.38548	10.4827	7.50179	5.37701	10.4662	195.609
electric shock sensation	1318	34	34	1284	19254	16973448	23.3433	16.601	32.8241	23.304	16.5729	32.7687	707.125
formication	6065	34	34	6031	19254	16968701	4.96841	3.54564	6.96208	4.96141	3.54065	6.95228	106.976
hypertonia	5064	34	34	5030	19254	16969702	5.9575	4.2507	8.34964	5.94876	4.24447	8.33739	139.075
increased appetite	13914	34	34	13880	19254	16960852	2.15782	1.54073	3.02208	2.15578	1.53927	3.01922	21.0339
neonatal respiratory distress syndrome	3146	34	34	3112	19254	16971620	9.63034	6.8665	13.5067	9.61513	6.85565	13.4853	259.662
tongue biting	1672	34	34	1638	19254	16973094	18.2981	13.0253	25.7053	18.2676	13.0036	25.6625	543.727
abortion induced	8333	33	33	8300	19255	16966432	3.50334	2.48819	4.93267	3.49906	2.48515	4.92664	58.6957
self-medication	3451	33	33	3418	19255	16971314	8.50969	6.03804	11.9931	8.49684	6.02892	11.975	216.236
bradyphrenia	4857	32	32	4825	19256	16969907	5.84475	4.12732	8.27683	5.83671	4.12164	8.26545	127.449
generalised tonic-clonic seizure	12233	32	32	12201	19256	16962531	2.31036	1.63261	3.26946	2.30818	1.63107	3.26639	23.6806
haemorrhagic stroke	6525	31	31	6494	19257	16968238	4.20627	2.95479	5.98781	4.20112	2.95117	5.98047	75.2834
hepatitis cholestatic	4152	31	31	4121	19257	16970611	6.6293	4.65466	9.44165	6.62026	4.64831	9.42876	146.842
nystagmus	4529	31	31	4498	19257	16970234	6.07353	4.26491	8.64915	6.06538	4.25918	8.63753	130.275
transposition of the great vessels	740	31	31	709	19257	16974023	38.54	26.8907	55.2359	38.4797	26.8486	55.1495	1084.31
ecchymosis	5896	30	30	5866	19258	16968866	4.50631	3.14697	6.45281	4.50085	3.14316	6.445	81.3036
hypokinesia	12106	30	30	12076	19258	16962656	2.18817	1.52882	3.13188	2.18632	1.52753	3.12923	19.2772
logorrhoea	3073	30	30	3043	19258	16971689	8.68827	6.06231	12.4517	8.67631	6.05397	12.4345	201.794
sudden death	9255	30	30	9225	19258	16965507	2.86491	2.00137	4.10104	2.86201	1.99934	4.09689	36.2443
blood prolactin increased	4109	29	29	4080	19259	16970652	6.26329	4.34566	9.02712	6.25538	4.34017	9.01571	127.169
brain injury	8287	29	29	8258	19259	16966474	3.09372	2.14792	4.45599	3.09057	2.14573	4.45146	40.8864
bundle branch block right	4020	29	29	3991	19259	16970741	6.403	4.44247	9.22874	6.39487	4.43683	9.21703	131.065
drug screen positive	6762	29	29	6733	19259	16967999	3.79478	2.63427	5.46654	3.79058	2.63135	5.46048	59.3453
extrasystoles	5965	29	29	5936	19259	16968796	4.30449	2.98779	6.20145	4.29952	2.98434	6.19429	73.0996
incorrect route of product administration	11888	29	29	11859	19259	16962873	2.15385	1.49567	3.10166	2.15212	1.49447	3.09917	17.8553
negative thoughts	2392	29	29	2363	19259	16972369	10.8154	7.49705	15.6025	10.8007	7.48682	15.5813	254.813
premature labour	5282	29	29	5253	19259	16969479	4.86436	3.37601	7.00885	4.85855	3.37198	7.00048	88.4063
torticollis	1743	29	29	1714	19259	16973018	14.9112	10.3275	21.5293	14.8903	10.313	21.4991	369.552
alcohol poisoning	2162	28	28	2134	19260	16972598	11.5626	7.96201	16.7915	11.5473	7.95145	16.7692	266.289
bundle branch block left	3686	28	28	3658	19260	16971074	6.74477	4.64913	9.78506	6.73643	4.64338	9.77296	135.767
depersonalisation/derealisation disorder	973	28	28	945	19260	16973787	26.1125	17.9268	38.036	26.0761	17.9018	37.9829	655.811
haemodynamic instability	5809	28	28	5781	19260	16968951	4.26731	2.94295	6.18763	4.26256	2.93968	6.18076	69.6073
anxiety disorder	2832	27	27	2805	19261	16971927	8.48171	5.80451	12.3937	8.47123	5.79734	12.3784	176.244
disinhibition	1357	27	27	1330	19261	16973402	17.8897	12.2185	26.1931	17.866	12.2023	26.1585	421.374
ear discomfort	8298	27	27	8271	19261	16966461	2.87553	1.97024	4.19679	2.87291	1.96844	4.19295	32.8754
hostility	2400	27	27	2373	19261	16972359	10.026	6.85913	14.6551	10.0134	6.85049	14.6367	216.624
hyperacusis	3025	27	27	2998	19261	16971734	7.9356	5.43141	11.5944	7.92589	5.42476	11.5802	161.976
initial insomnia	8031	27	27	8004	19261	16966728	2.9715	2.03596	4.33694	2.96874	2.03406	4.33291	35.1489
status epilepticus	8921	27	27	8894	19261	16965838	2.67401	1.83224	3.9025	2.67167	1.83064	3.89908	28.1704
subarachnoid haemorrhage	8305	27	27	8278	19261	16966454	2.8731	1.96858	4.19323	2.87048	1.96678	4.18941	32.818
wrong product administered	4577	27	27	4550	19261	16970182	5.22829	3.5805	7.63443	5.22238	3.57644	7.62579	91.6551
agitation neonatal	745	26	26	719	19262	16974013	31.866	21.5421	47.1376	31.8244	21.514	47.076	749.194
alcohol abuse	2288	26	26	2262	19262	16972470	10.128	6.87889	14.9118	10.1157	6.87053	14.8937	211.18
anuria	7261	26	26	7235	19262	16967497	3.16556	2.15329	4.65373	3.16265	2.1513	4.64944	38.3284
bradycardia neonatal	971	26	26	945	19262	16973787	24.2448	16.4168	35.8054	24.2135	16.3956	35.7591	563.163
gingival bleeding	10484	26	26	10458	19262	16964274	2.18957	1.48971	3.21822	2.18797	1.48862	3.21587	16.739
micturition urgency	9246	26	26	9220	19262	16965512	2.48375	1.68975	3.65084	2.48175	1.68839	3.6479	22.9498
muscle haemorrhage	3266	26	26	3240	19262	16971492	7.07045	4.80539	10.4032	7.06227	4.79983	10.3911	134.249
feeling of despair	3747	25	25	3722	19263	16971010	5.91762	3.9923	8.77146	5.91125	3.988	8.76201	101.352
motor dysfunction	8254	25	25	8229	19263	16966503	2.67585	1.80655	3.96345	2.67368	1.80508	3.96023	26.1257
physical assault	1779	25	25	1754	19263	16972978	12.5587	8.46023	18.6426	12.5437	8.45014	18.6204	261.881
psychiatric symptom	6235	25	25	6210	19263	16968522	3.54624	2.39371	5.25369	3.54294	2.39149	5.2488	45.4636
respiratory depression	10262	25	25	10237	19263	16964495	2.15072	1.45219	3.18527	2.14923	1.45118	3.18306	15.3347
therapy change	6641	25	25	6616	19263	16968116	3.32854	2.24688	4.93094	3.32553	2.24484	4.92646	40.5185
toxic skin eruption	7349	25	25	7324	19263	16967408	3.00665	2.02973	4.45377	3.00405	2.02798	4.44991	33.3241
atrioventricular block complete	5314	24	24	5290	19264	16969442	3.99647	2.6756	5.96942	3.99274	2.6731	5.96385	53.6103
blood chloride decreased	2330	24	24	2306	19264	16972426	9.16958	6.13177	13.7124	9.15941	6.12497	13.6972	172.673
decreased activity	8708	24	24	8684	19264	16966048	2.43403	1.63013	3.63436	2.43224	1.62894	3.63169	20.1959
eye movement disorder	5615	24	24	5591	19264	16969141	3.78125	2.53163	5.64768	3.77779	2.52931	5.64251	48.8264
hallucinations, mixed	3118	24	24	3094	19264	16971638	6.83389	4.57229	10.2142	6.82663	4.56743	10.2033	118.458
hyperventilation	4909	24	24	4885	19264	16969847	4.32791	2.89728	6.46497	4.32377	2.8945	6.45878	61.039
hypospadias	1717	24	24	1693	19264	16973039	12.4901	8.34601	18.692	12.4758	8.33645	18.6706	249.828
hypotonia neonatal	1274	24	24	1250	19264	16973482	16.9171	11.2929	25.3424	16.8973	11.2796	25.3127	352.22
muscle contractions involuntary	2958	24	24	2934	19264	16971798	7.20663	4.82127	10.7722	7.19891	4.8161	10.7606	127.09
post-traumatic stress disorder	5549	24	24	5525	19264	16969207	3.82643	2.56186	5.71522	3.82292	2.5595	5.70997	49.8278
apnoea	6786	23	23	6763	19265	16967969	2.99536	1.98862	4.51178	2.99298	1.98704	4.50819	30.4319
atrioventricular block	6271	23	23	6248	19265	16968484	3.24236	2.15247	4.8841	3.23968	2.1507	4.88007	35.4947
atrioventricular block first degree	3799	23	23	3776	19265	16970956	5.36578	3.56038	8.08667	5.36058	3.55693	8.07882	81.1081
autoimmune hepatitis	5430	23	23	5407	19265	16969325	3.74686	2.4871	5.6447	3.74358	2.48492	5.63977	46.065
bipolar i disorder	1930	23	23	1907	19265	16972825	10.6258	7.04204	16.0334	10.6143	7.03444	16.0161	197.932
bradykinesia	3923	23	23	3900	19265	16970832	5.19514	3.44729	7.82919	5.19014	3.44397	7.82165	77.3664
conversion disorder	1647	23	23	1624	19265	16973108	12.4777	8.26581	18.8358	12.464	8.25674	18.8151	239.154
dysphoria	4443	23	23	4420	19265	16970312	4.58381	3.04206	6.90692	4.57953	3.03923	6.90048	64.0352
exposure via breast milk	2792	23	23	2769	19265	16971963	7.31759	4.85328	11.0332	7.31005	4.84829	11.0218	124.266
homicide	1282	23	23	1259	19265	16973473	16.0955	10.6535	24.3172	16.0775	10.6416	24.29	319.402
loss of employment	2796	23	23	2773	19265	16971959	7.30703	4.84629	11.0172	7.29951	4.84131	11.0059	124.031
pre-eclampsia	3978	23	23	3955	19265	16970777	5.12288	3.3994	7.72016	5.11796	3.39614	7.71275	75.7842
screaming	5327	23	23	5304	19265	16969428	3.81964	2.53537	5.75445	3.81628	2.53314	5.74938	47.6098
somnambulism	5695	23	23	5672	19265	16969060	3.57174	2.37096	5.38068	3.56868	2.36892	5.37606	42.367
supraventricular tachycardia	8031	23	23	8008	19265	16966724	2.52949	1.6795	3.80964	2.52766	1.67829	3.8069	21.1848
tension	5186	23	23	5163	19265	16969569	3.92399	2.60457	5.91179	3.9205	2.60225	5.90654	49.8314
breast pain	9252	22	22	9230	19266	16965502	2.09892	1.38101	3.19004	2.09767	1.38018	3.18813	12.6133
cardiac murmur	7828	22	22	7806	19266	16966926	2.48202	1.63293	3.77264	2.48033	1.63181	3.77007	19.3914
ejaculation delayed	468	22	22	446	19266	16974286	43.4598	28.3194	66.6947	43.4114	28.2879	66.6204	868.73
feelings of worthlessness	1202	22	22	1180	19266	16973552	16.4256	10.771	25.0489	16.408	10.7594	25.0221	312.513
female orgasmic disorder	248	22	22	226	19266	16974506	85.7669	55.3494	132.901	85.6702	55.287	132.751	1677.71
foetal growth restriction	4881	22	22	4859	19266	16969873	3.98807	2.62282	6.06397	3.98466	2.62058	6.05878	48.9761
hypoplastic left heart syndrome	625	22	22	603	19266	16974129	32.1441	21.0009	49.1999	32.1086	20.9777	49.1455	639.757
pemphigoid	5347	22	22	5325	19266	16969407	3.63897	2.39343	5.53269	3.63596	2.39145	5.52811	41.8819
violence-related symptom	1353	22	22	1331	19266	16973401	14.562	9.55312	22.1972	14.5466	9.54297	22.1736	273.046
disturbance in sexual arousal	723	21	21	702	19267	16974030	26.3544	17.0704	40.6876	26.3268	17.0526	40.6449	496.82
ejaculation disorder	2596	21	21	2575	19267	16972157	7.18398	4.67474	11.0401	7.17725	4.67036	11.0297	110.762
electroencephalogram abnormal	2779	21	21	2758	19267	16971974	6.70723	4.36501	10.3063	6.70102	4.36097	10.2967	101.102
electrolyte imbalance	8955	21	21	8934	19267	16965798	2.06982	1.34854	3.1769	2.06866	1.34778	3.17511	11.5723
male orgasmic disorder	407	21	21	386	19267	16974346	47.9304	30.887	74.3783	47.8793	30.8541	74.299	914.191
obsessive thoughts	1527	21	21	1506	19267	16973226	12.2841	7.98367	18.9011	12.2719	7.97569	18.8822	214.449
petit mal epilepsy	4101	21	21	4080	19267	16970652	4.5336	2.95199	6.96262	4.52976	2.94948	6.95671	57.479
spina bifida	1976	21	21	1955	19267	16972777	9.46262	6.1541	14.5498	9.4534	6.14811	14.5357	157.074
alcohol interaction	1519	20	20	1499	19268	16973233	11.7532	7.55883	18.275	11.7421	7.55166	18.2577	193.974
behaviour disorder	3307	20	20	3287	19268	16971445	5.35935	3.45221	8.32007	5.35483	3.4493	8.31306	70.417
blepharospasm	4050	20	20	4030	19268	16970702	4.37107	2.81631	6.78417	4.36758	2.81405	6.77874	51.6866
congenital hydronephrosis	593	20	20	573	19268	16974159	30.7487	19.6833	48.0347	30.7179	19.6636	47.9866	555.635
hypernatraemia	3958	20	20	3938	19268	16970794	4.47322	2.88204	6.94287	4.46961	2.87972	6.93728	53.6072
intrusive thoughts	606	20	20	586	19268	16974146	30.0666	19.2499	46.9613	30.0364	19.2306	46.9142	542.886
listless	2745	20	20	2725	19268	16972007	6.46487	4.16319	10.0391	6.45921	4.15954	10.0303	91.6229
oculogyric crisis	1586	20	20	1566	19268	16973166	11.2503	7.2363	17.4909	11.2397	7.22947	17.4744	184.237
panic disorder	3321	20	20	3301	19268	16971431	5.33662	3.43759	8.28473	5.33212	3.43469	8.27775	69.9831
postictal state	902	20	20	882	19268	16973850	19.9758	12.821	31.1234	19.9562	12.8084	31.0927	352.159
purpura	7166	20	20	7146	19268	16967586	2.46462	1.58872	3.82343	2.4631	1.58774	3.82108	17.3407
tearfulness	3540	20	20	3520	19268	16971212	5.00453	3.22394	7.76855	5.00038	3.22127	7.76211	63.6589
coarctation of the aorta	886	19	19	867	19269	16973865	19.3044	12.2504	30.4202	19.2864	12.2389	30.3918	322.378
energy increased	5223	19	19	5204	19269	16969528	3.21534	2.04876	5.04617	3.21316	2.04737	5.04275	28.8667
flat affect	1791	19	19	1772	19269	16972960	9.4447	6.00849	14.846	9.43638	6.0032	14.833	141.799
hypothermia	7961	19	19	7942	19269	16966790	2.10651	1.34262	3.30504	2.10542	1.34192	3.30333	11.0062
inappropriate affect	1386	19	19	1367	19269	16973365	12.2432	7.78329	19.2586	12.2321	7.77625	19.2412	193.292
lipase increased	6262	19	19	6243	19269	16968489	2.68006	1.70792	4.20552	2.6784	1.70687	4.20293	19.9302
male sexual dysfunction	411	19	19	392	19269	16974340	42.6974	26.9369	67.6791	42.6563	26.911	67.614	737.202
priapism	2976	19	19	2957	19269	16971775	5.6594	3.60384	8.88741	5.65481	3.60092	8.88021	72.3492
sleep terror	2831	19	19	2812	19269	16971920	5.95128	3.78942	9.34646	5.9464	3.78631	9.3388	77.665
stiff person syndrome	253	19	19	234	19269	16974498	71.5279	44.805	114.189	71.4584	44.7615	114.078	1220.87
supraventricular extrasystoles	2953	19	19	2934	19269	16971798	5.70377	3.63205	8.9572	5.69914	3.6291	8.94992	73.1565
antidepressant discontinuation syndrome	93	18	18	75	19270	16974657	211.412	126.366	353.697	211.216	126.249	353.368	3037.09
autism spectrum disorder	3238	18	18	3220	19270	16971512	4.92329	3.09719	7.82605	4.91963	3.09489	7.82023	55.9103
blood alcohol increased	740	18	18	722	19270	16974010	21.9603	13.7539	35.0631	21.9407	13.7417	35.0319	351.018
breast tenderness	6868	18	18	6850	19270	16967882	2.31381	1.45659	3.67552	2.31258	1.45582	3.67357	13.3803
faecaloma	4060	18	18	4042	19270	16970690	3.92188	2.46786	6.23258	3.91915	2.46614	6.22824	38.9733
family stress	3014	18	18	2996	19270	16971736	5.29146	3.32848	8.4121	5.28745	3.32596	8.40573	62.2157
hypovolaemia	4893	18	18	4875	19270	16969857	3.25158	2.04643	5.16645	3.24948	2.04511	5.16311	27.9349
illusion	1371	18	18	1353	19270	16973379	11.7182	7.35875	18.6603	11.7082	7.35247	18.6444	173.985
microcephaly	1017	18	18	999	19270	16973733	15.8709	9.95581	25.3005	15.8571	9.9471	25.2784	246.142
polyuria	6706	18	18	6688	19270	16968044	2.36988	1.49186	3.76464	2.3686	1.49106	3.76261	14.2016
premature ejaculation	540	18	18	522	19270	16974210	30.3746	18.9825	48.6033	30.3471	18.9654	48.5594	493.829
pulmonary artery stenosis congenital	663	18	18	645	19270	16974087	24.582	15.3855	39.2757	24.56	15.3717	39.2406	395.784
rabbit syndrome	124	18	18	106	19270	16974626	149.584	90.7397	246.589	149.445	90.6556	246.36	2268.88
slow speech	1780	18	18	1762	19270	16972970	8.99793	5.65449	14.3183	8.99047	5.6498	14.3064	126.551
autoscopy	376	17	17	359	19271	16974373	41.7104	25.6373	67.8602	41.6745	25.6153	67.8018	644.375
cerebellar syndrome	1845	17	17	1828	19271	16972904	8.19077	5.07956	13.2076	8.18443	5.07562	13.1974	106.236
cerebral atrophy	3538	17	17	3521	19271	16971211	4.25198	2.63969	6.84906	4.24912	2.63791	6.84444	42.0416
cleft lip and palate	1031	17	17	1014	19271	16973718	14.7667	9.14154	23.8533	14.7546	9.13403	23.8337	214.399
drug abuser	6056	17	17	6039	19271	16968693	2.47872	1.53956	3.9908	2.47742	1.53875	3.9887	14.9414
extradural haematoma	1149	17	17	1132	19271	16973600	13.2273	8.19194	21.3579	13.2166	8.18527	21.3405	189.14
foetal death	4271	17	17	4254	19271	16970478	3.51918	2.18518	5.66754	3.51696	2.1838	5.66397	30.5078
food craving	3128	17	17	3111	19271	16971621	4.81247	2.98719	7.75305	4.80911	2.98511	7.74764	51.0205
hemianopia	815	17	17	798	19271	16973934	18.764	11.6037	30.3426	18.7483	11.594	30.3173	279.683
hypoglycaemia neonatal	1330	17	17	1313	19271	16973419	11.4038	7.06604	18.4044	11.3946	7.06036	18.3896	159.153
legal problem	638	17	17	621	19271	16974111	24.1124	14.8899	39.047	24.092	14.8774	39.014	366.258
oligohydramnios	2888	17	17	2871	19271	16971861	5.21484	3.2366	8.40219	5.21112	3.2343	8.39621	57.5206
orgasm abnormal	664	17	17	647	19271	16974085	23.1434	14.2952	37.4681	23.1239	14.2832	37.4365	350.642
persecutory delusion	1915	17	17	1898	19271	16972834	7.88865	4.89259	12.7194	7.88258	4.88883	12.7096	101.265
polydipsia	3357	17	17	3340	19271	16971392	4.48245	2.78259	7.22074	4.47938	2.78069	7.2158	45.721
pulseless electrical activity	3298	17	17	3281	19271	16971451	4.56307	2.83258	7.35077	4.55993	2.83063	7.34571	47.0126
sedation complication	1848	17	17	1831	19271	16972901	8.17735	5.07125	13.1859	8.17102	5.06733	13.1757	106.015
tic	4652	17	17	4635	19271	16970097	3.22983	2.00567	5.20115	3.22786	2.00445	5.19798	26.0519
apgar score low	1172	16	16	1156	19272	16973576	12.1901	7.4413	19.9696	12.1809	7.43564	19.9544	161.977
appetite disorder	5039	16	16	5023	19272	16969709	2.80482	1.71662	4.58285	2.80332	1.7157	4.5804	18.5072
breast swelling	2363	16	16	2347	19272	16972385	6.00376	3.67119	9.81837	5.9996	3.66865	9.81159	66.2184
depression suicidal	2783	16	16	2767	19272	16971965	5.09233	3.11465	8.32574	5.08893	3.11257	8.32019	52.2733
feeling drunk	6369	16	16	6353	19272	16968379	2.21745	1.35736	3.62256	2.21644	1.35674	3.62091	10.659
foetal distress syndrome	1908	16	16	1892	19272	16972840	7.44778	4.55236	12.1848	7.44243	4.54909	12.176	88.4904
hepatic cytolysis	3484	16	16	3468	19272	16971264	4.06283	2.48568	6.64066	4.06029	2.48413	6.63651	36.7432
hyperprolactinaemia	5685	16	16	5669	19272	16969063	2.4851	1.52108	4.06011	2.48387	1.52033	4.05809	14.1483
imprisonment	1602	16	16	1586	19272	16973146	8.8849	5.42862	14.5417	8.87836	5.42462	14.531	110.749
incoherent	5666	16	16	5650	19272	16969082	2.49346	1.52619	4.07377	2.49223	1.52543	4.07175	14.26
inhibitory drug interaction	1301	16	16	1285	19272	16973447	10.9663	6.69649	17.9586	10.958	6.69144	17.9451	143.019
orgasmic sensation decreased	252	16	16	236	19272	16974496	59.7143	35.9826	99.0977	59.6656	35.9533	99.0168	864.332
photopsia	5247	16	16	5231	19272	16969501	2.69326	1.64839	4.40043	2.69185	1.64753	4.39814	16.9668
potentiating drug interaction	2414	16	16	2398	19272	16972334	5.87605	3.59322	9.60919	5.87201	3.59075	9.60258	64.2573
tension headache	3320	16	16	3304	19272	16971428	4.26453	2.60894	6.97074	4.26183	2.60729	6.96631	39.7587
tunnel vision	1505	16	16	1489	19272	16973243	9.46375	5.78137	15.4916	9.45673	5.77708	15.4801	119.724
anal incontinence	6431	15	15	6416	19273	16968316	2.05834	1.23991	3.41698	2.05751	1.23942	3.41561	8.13712
bradypnoea	1665	15	15	1650	19273	16973082	8.00606	4.81452	13.3132	8.00061	4.81125	13.3042	91.0651
brain death	2611	15	15	2596	19273	16972136	5.08831	3.06246	8.45428	5.08513	3.06055	8.44899	48.9515
congenital hydrocephalus	476	15	15	461	19273	16974271	28.6571	17.1324	47.9343	28.6356	17.1195	47.8984	387.462
ejaculation failure	1737	15	15	1722	19273	16973010	7.67128	4.61364	12.7553	7.66609	4.61052	12.7467	86.206
lower gastrointestinal haemorrhage	6228	15	15	6213	19273	16968519	2.12561	1.28041	3.52873	2.12474	1.27989	3.52728	8.91253
neonatal hypoxia	629	15	15	614	19273	16974118	21.516	12.8892	35.9168	21.5	12.8796	35.8901	286.216
normochromic normocytic anaemia	2584	15	15	2569	19273	16972163	5.1418	3.09461	8.54328	5.13858	3.09267	8.53792	49.7151
overweight	4487	15	15	4472	19273	16970260	2.95344	1.77865	4.90417	2.95192	1.77774	4.90165	19.3007
psychosexual disorder	258	15	15	243	19273	16974489	54.3666	32.2689	91.5969	54.3251	32.2443	91.527	739.516
temperature regulation disorder	1472	15	15	1457	19273	16973275	9.06667	5.45068	15.0815	9.0604	5.44691	15.0711	106.475
tonsillitis	4217	15	15	4202	19273	16970530	3.14327	1.89287	5.21966	3.1416	1.89187	5.21689	21.8262
burnout syndrome	474	14	14	460	19274	16974272	26.8034	15.7462	45.6252	26.7846	15.7352	45.5933	337.253
carcinoid syndrome	317	14	14	303	19274	16974429	40.692	23.8086	69.5478	40.6632	23.7918	69.4985	517.718
catatonia	4101	14	14	4087	19274	16970645	3.01613	1.78435	5.09823	3.01467	1.78349	5.09575	18.7895
choroidal effusion	597	14	14	583	19274	16974149	21.1483	12.4446	35.9393	21.1337	12.436	35.9145	262.246
cleft palate	1736	14	14	1722	19274	16973010	7.15949	4.23038	12.1167	7.15502	4.22774	12.1091	73.5366
consciousness fluctuating	826	14	14	812	19274	16973920	15.1839	8.95056	25.7581	15.1736	8.94449	25.7407	182.22
cyanosis neonatal	554	14	14	540	19274	16974192	22.8324	13.429	38.8205	22.8166	13.4196	38.7935	284.674
drug use disorder	4102	14	14	4088	19274	16970644	3.01539	1.78392	5.09698	3.01393	1.78305	5.09451	18.7803
enuresis	3311	14	14	3297	19274	16971435	3.739	2.21153	6.32147	3.73701	2.21036	6.31811	27.9513
human herpesvirus 6 infection	1654	14	14	1640	19274	16973092	7.5175	4.44145	12.724	7.51277	4.43865	12.7159	78.3808
intraventricular haemorrhage	2102	14	14	2088	19274	16972644	5.90439	3.49007	9.98887	5.90083	3.48796	9.98285	56.6117
multiple congenital abnormalities	1385	14	14	1371	19274	16973361	8.99263	5.31066	15.2274	8.98683	5.30723	15.2175	98.3769
neonatal disorder	1519	14	14	1505	19274	16973227	8.19189	4.83892	13.8682	8.18667	4.83584	13.8593	87.5173
product formulation issue	5551	14	14	5537	19274	16969195	2.22609	1.31727	3.76193	2.2252	1.31675	3.76042	9.42364
psychomotor skills impaired	2039	14	14	2025	19274	16972707	6.08811	3.59847	10.3002	6.08441	3.59628	10.294	59.0814
tonic clonic movements	913	14	14	899	19274	16973833	13.7144	8.08784	23.2552	13.7052	8.0824	23.2396	162.374
toxic encephalopathy	3733	14	14	3719	19274	16971013	3.31465	1.96079	5.60332	3.31297	1.95979	5.60048	22.5276
trisomy 21	1132	14	14	1118	19274	16973614	11.0278	6.50862	18.6848	11.0205	6.50433	18.6725	125.988
antipsychotic drug level increased	2150	13	13	2137	19275	16972595	5.35664	3.10464	9.24218	5.35371	3.10294	9.23711	45.7539
autonomic nervous system imbalance	2217	13	13	2204	19275	16972528	5.19378	3.0104	8.96074	5.19096	3.00876	8.95586	43.7346
cerebral ischaemia	4595	13	13	4582	19275	16970150	2.49793	1.44904	4.30605	2.49692	1.44845	4.30431	11.6365
drug level above therapeutic	3517	13	13	3504	19275	16971228	3.26662	1.89451	5.63249	3.26509	1.89362	5.62986	20.3564
dysgraphia	5713	13	13	5700	19275	16969032	2.00785	1.16492	3.46071	2.00717	1.16453	3.45954	6.55725
educational problem	1543	13	13	1530	19275	16973202	7.48206	4.33367	12.9177	7.47769	4.33114	12.9102	72.3405
feeling of body temperature change	4859	13	13	4846	19275	16969886	2.36181	1.37013	4.07123	2.36089	1.3696	4.06965	10.1736
flight of ideas	492	13	13	479	19275	16974253	23.9003	13.7739	41.4715	23.8849	13.765	41.4448	277.524
humerus fracture	4120	13	13	4107	19275	16970625	2.7869	1.61653	4.80463	2.7857	1.61583	4.80256	14.8374
hydrocephalus	4554	13	13	4541	19275	16970191	2.52049	1.46212	4.34497	2.51946	1.46152	4.3432	11.882
hyperphagia	3113	13	13	3100	19275	16971632	3.69242	2.14117	6.36752	3.6906	2.14012	6.36439	25.3985
hypochloraemia	861	13	13	848	19275	16973884	13.5	7.8049	23.3508	13.4916	7.80003	23.3362	148.092
infantile apnoea	549	13	13	536	19275	16974196	21.3586	12.3187	37.0325	21.3449	12.3108	37.0087	246.131
judgement impaired	1338	13	13	1325	19275	16973407	8.63977	5.00244	14.9218	8.63462	4.99946	14.9129	86.9098
learning disorder	2278	13	13	2265	19275	16972467	5.05389	2.92944	8.719	5.05116	2.92786	8.71429	42.0033
lip ulceration	934	13	13	921	19275	16973811	12.4299	7.1886	21.4928	12.4222	7.18414	21.4795	134.642
lower respiratory tract infection viral	387	13	13	374	19275	16974358	30.6105	17.6051	53.2234	30.5906	17.5936	53.1887	359.611
meningioma	2617	13	13	2604	19275	16972128	4.39586	2.54854	7.58224	4.39358	2.54721	7.57829	33.9113
neonatal respiratory distress	603	13	13	590	19275	16974142	19.4037	11.1978	33.6229	19.3913	11.1907	33.6014	221.877
partial seizures	4091	13	13	4078	19275	16970654	2.80673	1.62802	4.83884	2.80551	1.62731	4.83674	15.061
persistent foetal circulation	596	13	13	583	19275	16974149	19.6367	11.3315	34.0291	19.6241	11.3242	34.0073	224.772
prescription drug used without a prescription	4169	13	13	4156	19275	16970576	2.75404	1.59748	4.74792	2.75286	1.5968	4.74589	14.4678
pulse absent	4154	13	13	4141	19275	16970591	2.76402	1.60327	4.76514	2.76283	1.60258	4.76309	14.5799
rectal ulcer	981	13	13	968	19275	16973764	11.8264	6.84081	20.4454	11.8191	6.83659	20.4328	127.049
sepsis neonatal	716	13	13	703	19275	16974029	16.2847	9.40679	28.1913	16.2744	9.40084	28.1735	182.989
sleep talking	1382	13	13	1369	19275	16973363	8.36206	4.84207	14.441	8.3571	4.83919	14.4324	83.4126
therapeutic response changed	2785	13	13	2772	19275	16971960	4.12941	2.39425	7.12206	4.1273	2.39303	7.11842	30.6659
tonsillar ulcer	120	13	13	107	19275	16974625	106.995	60.1554	190.308	106.924	60.1152	190.181	1216.36
arnold-chiari malformation	842	12	12	830	19276	16973902	12.7312	7.19941	22.5133	12.7239	7.19528	22.5004	127.788
cerebral vasoconstriction	642	12	12	630	19276	16974102	16.773	9.47284	29.6989	16.7632	9.4673	29.6816	174.556
chronic spontaneous urticaria	610	12	12	598	19276	16974134	17.6706	9.97692	31.2972	17.6602	9.97106	31.2788	184.898
coma scale abnormal	2255	12	12	2243	19276	16972489	4.71065	2.67068	8.30881	4.70834	2.66938	8.30473	34.8668
dextrocardia	166	12	12	154	19276	16974578	68.6187	38.1285	123.491	68.5766	38.1051	123.415	741.336
gastric ulcer haemorrhage	4827	12	12	4815	19276	16969917	2.19406	1.24492	3.86683	2.19331	1.24449	3.86552	7.77377
genital anaesthesia	86	12	12	74	19276	16974658	142.802	77.5822	262.848	142.714	77.5342	262.686	1453.03
head titubation	1140	12	12	1128	19276	16973604	9.36762	5.30303	16.5476	9.36241	5.30009	16.5384	88.6932
hepatitis acute	4755	12	12	4743	19276	16969989	2.22737	1.26381	3.92559	2.22661	1.26337	3.92425	8.09046
libido disorder	1092	12	12	1080	19276	16973652	9.78399	5.538	17.2854	9.77852	5.53491	17.2757	93.5362
partner stress	888	12	12	876	19276	16973856	12.0626	6.82279	21.3265	12.0557	6.8189	21.3143	120.026
platelet aggregation inhibition	85	12	12	73	19276	16974659	144.758	78.5991	266.604	144.669	78.5506	266.44	1470.4
postmenopausal haemorrhage	1938	12	12	1926	19276	16972806	5.48607	3.10954	9.67893	5.48328	3.10796	9.67401	43.7205
stillbirth	4422	12	12	4410	19276	16970322	2.39561	1.35919	4.22232	2.39474	1.3587	4.22079	9.72394
stupor	2814	12	12	2802	19276	16971930	3.77075	2.13846	6.64897	3.76902	2.13748	6.64594	24.3121
varicose vein	4455	12	12	4443	19276	16970289	2.37781	1.3491	4.19093	2.37695	1.34861	4.18942	9.54864
abdominal wall haematoma	1609	11	11	1598	19277	16973134	6.06092	3.34913	10.9684	6.05803	3.34753	10.9632	46.1409
abulia	729	11	11	718	19277	16974014	13.49	7.43585	24.4735	13.4829	7.43192	24.4606	125.215
acute psychosis	1901	11	11	1890	19277	16972842	5.12444	2.83254	9.27079	5.12208	2.83124	9.26653	36.2834
aortic valve incompetence	3631	11	11	3620	19277	16971112	2.67519	1.47993	4.83581	2.67424	1.4794	4.83409	11.4975
aplastic anaemia	4265	11	11	4254	19277	16970478	2.27641	1.25949	4.1144	2.27568	1.25908	4.11308	7.84787
apraxia	1132	11	11	1121	19277	16973611	8.64016	4.77025	15.6496	8.6358	4.76784	15.6417	73.5508
atrioventricular septal defect	417	11	11	406	19277	16974326	23.8572	13.1052	43.4307	23.8442	13.098	43.407	234.402
communication disorder	3184	11	11	3173	19277	16971559	3.05214	1.68825	5.5179	3.05097	1.6876	5.51579	15.1165
electrocardiogram t wave inversion	1994	11	11	1983	19277	16972749	4.88408	2.6999	8.83524	4.88186	2.69867	8.83123	33.7704
grandiosity	332	11	11	321	19277	16974411	30.1747	16.5409	55.0462	30.1581	16.5318	55.0158	299.835
heart rate abnormal	4445	11	11	4434	19277	16970298	2.18397	1.20838	3.94721	2.1833	1.20801	3.94599	7.0389
hypervigilance	791	11	11	780	19277	16973952	12.4177	6.84721	22.5201	12.4112	6.84362	22.5082	113.81
jaundice neonatal	1683	11	11	1672	19277	16973060	5.79265	3.20118	10.482	5.78991	3.19967	10.4771	43.3083
kidney duplex	188	11	11	177	19277	16974555	54.7241	29.7578	100.637	54.6934	29.7411	100.58	545.909
libido increased	1785	11	11	1774	19277	16972958	5.45955	3.01744	9.87817	5.45701	3.01603	9.87356	39.8003
morbid thoughts	1015	11	11	1004	19277	16973728	9.6471	5.32439	17.4793	9.64217	5.32167	17.4703	84.2863
neonatal asphyxia	578	11	11	567	19277	16974165	17.0828	9.40496	31.0285	17.0736	9.39991	31.0118	163.292
neonatal respiratory depression	288	11	11	277	19277	16974455	34.9679	19.1381	63.8909	34.9485	19.1275	63.8555	348.899
postpartum haemorrhage	1020	11	11	1009	19277	16973723	9.59929	5.29809	17.3924	9.59439	5.29538	17.3835	83.7765
reaction to excipient	1814	11	11	1803	19277	16972929	5.37173	2.96898	9.71898	5.36924	2.96761	9.71447	38.8773
respiratory acidosis	3038	11	11	3027	19277	16971705	3.19938	1.7696	5.78438	3.19813	1.76891	5.78211	16.5617
right ventricular dilatation	442	11	11	431	19277	16974301	22.4734	12.3506	40.8928	22.4611	12.3439	40.8705	219.954
superior sagittal sinus thrombosis	725	11	11	714	19277	16974018	13.5656	7.47732	24.6112	13.5585	7.47337	24.5982	126.018
suspected suicide	2633	11	11	2622	19277	16972110	3.69366	2.04265	6.67912	3.69212	2.0418	6.67634	21.5058
transient global amnesia	592	11	11	581	19277	16974151	16.6711	9.17958	30.2766	16.6622	9.17466	30.2604	158.941
vitamin b12 deficiency	3091	11	11	3080	19277	16971652	3.14432	1.73918	5.68472	3.1431	1.7385	5.68251	16.0195
blood ph decreased	1630	10	10	1620	19278	16973112	5.43481	2.91814	10.1219	5.43251	2.91691	10.1176	35.9475
brain contusion	629	10	10	619	19278	16974113	14.2244	7.61414	26.5734	14.2176	7.61047	26.5606	120.93
cleft lip	823	10	10	813	19278	16973919	10.83	5.80405	20.2082	10.8249	5.80132	20.1987	88.0939
dilatation ventricular	2059	10	10	2049	19278	16972683	4.29681	2.30803	7.99928	4.2951	2.30712	7.9961	25.1596
disturbance in social behaviour	2162	10	10	2152	19278	16972580	4.09113	2.19771	7.61582	4.08953	2.19685	7.61283	23.2356
endotracheal intubation	2237	10	10	2227	19278	16972505	3.95334	2.12379	7.35895	3.95181	2.12297	7.3561	21.9529
food intolerance	2937	10	10	2927	19278	16971805	3.00776	1.61635	5.59694	3.00672	1.61579	5.59501	13.3498
impatience	1665	10	10	1655	19278	16973077	5.31986	2.85654	9.90743	5.31763	2.85534	9.90325	34.8497
indifference	605	10	10	595	19278	16974137	14.7982	7.91969	27.6509	14.791	7.91586	27.6375	126.466
left ventricle outflow tract obstruction	308	10	10	298	19278	16974434	29.5472	15.7322	55.4937	29.5324	15.7244	55.4659	266.718
mixed liver injury	1360	10	10	1350	19278	16973382	6.52188	3.50049	12.1511	6.51901	3.49896	12.1458	46.3843
monocyte count increased	2913	10	10	2903	19278	16971829	3.03263	1.6297	5.64327	3.03158	1.62914	5.64131	13.57
neoplasm recurrence	2806	10	10	2796	19278	16971936	3.14871	1.69201	5.85951	3.14759	1.69141	5.85744	14.6032
paresis	1921	10	10	1911	19278	16972821	4.60714	2.47446	8.57794	4.60527	2.47345	8.57446	28.0804
personality disorder	2201	10	10	2191	19278	16972541	4.0183	2.15864	7.48005	4.01674	2.1578	7.47713	22.5569
premature rupture of membranes	2187	10	10	2177	19278	16972555	4.04415	2.17251	7.52822	4.04257	2.17166	7.52529	22.7976
product monitoring error	1098	10	10	1088	19278	16973644	8.09253	4.34112	15.0857	8.08885	4.33915	15.0789	61.563
self esteem decreased	2239	10	10	2229	19278	16972503	3.94979	2.12189	7.35233	3.94826	2.12107	7.34949	21.9199
spinal cord compression	3365	10	10	3355	19278	16971377	2.62399	1.41031	4.88216	2.62315	1.40985	4.88059	10.0159
staring	2044	10	10	2034	19278	16972698	4.32851	2.32503	8.05837	4.32678	2.3241	8.05515	25.4569
testicular pain	2532	10	10	2522	19278	16972210	3.49085	1.87564	6.497	3.48956	1.87495	6.49459	17.6938
accidental death	1667	9	9	1658	19279	16973074	4.77897	2.48176	9.20255	4.7772	2.48084	9.19916	26.7363
anticholinergic syndrome	1178	9	9	1169	19279	16973563	6.77823	3.5174	13.0621	6.77554	3.516	13.0569	43.9727
bicuspid aortic valve	522	9	9	513	19279	16974219	15.4465	7.99001	29.8616	15.4398	7.98653	29.8486	119.449
bladder dilatation	855	9	9	846	19279	16973886	9.36632	4.85578	18.0667	9.36241	4.85375	18.0592	66.5188
bleeding time prolonged	1094	9	9	1085	19279	16973647	7.30304	3.78899	14.0761	7.30009	3.78747	14.0704	48.5343
blood creatine increased	3663	9	9	3654	19279	16971078	2.1682	1.12705	4.17113	2.16765	1.12677	4.17008	5.64814
blood creatine increased	3663	9	9	3654	19279	16971078	2.1682	1.12705	4.17113	2.16765	1.12677	4.17008	5.64814
blood osmolarity decreased	556	9	9	547	19279	16974185	14.4864	7.49601	27.9956	14.4801	7.49275	27.9834	111.118
blunted affect	519	9	9	510	19279	16974222	15.5374	8.03675	30.0383	15.5306	8.03324	30.0252	120.237
body temperature fluctuation	1799	9	9	1790	19279	16972942	4.42652	2.29903	8.52275	4.42492	2.2982	8.51967	23.7414
breath odour	2076	9	9	2067	19279	16972665	3.83325	1.99134	7.37887	3.83193	1.99065	7.37632	18.7567
cardiac fibrillation	1254	9	9	1245	19279	16973487	6.36443	3.30317	12.2628	6.36193	3.30187	12.2579	40.3831
cerebral ventricle dilatation	1027	9	9	1018	19279	16973714	7.78372	4.03767	15.0053	7.78055	4.03603	14.9992	52.7188
chorea	1438	9	9	1429	19279	16973303	5.54488	2.87869	10.6804	5.54276	2.87759	10.6764	33.3017
clostridium bacteraemia	159	9	9	150	19279	16974582	52.8282	26.9572	103.528	52.804	26.9448	103.481	431.52
culture urine positive	1308	9	9	1299	19279	16973433	6.09984	3.16616	11.7518	6.09746	3.16492	11.7472	38.0922
dysphemia	3708	9	9	3699	19279	16971033	2.14181	1.11335	4.12033	2.14128	1.11307	4.11931	5.46253
encephalocele	212	9	9	203	19279	16974529	39.0355	20.0186	76.1176	39.0177	20.0095	76.083	319.241
food interaction	1435	9	9	1426	19279	16973306	5.55655	2.88473	10.703	5.55442	2.88363	10.6989	33.4021
gastroschisis	450	9	9	441	19279	16974291	17.9685	9.28594	34.7693	17.9606	9.28184	34.754	141.267
glossitis	2981	9	9	2972	19279	16971760	2.66585	1.38548	5.12945	2.66507	1.38508	5.12795	9.33606
hypertonia neonatal	392	9	9	383	19279	16974349	20.6896	10.6815	40.0748	20.6804	10.6768	40.057	164.693
hypomenorrhoea	2234	9	9	2225	19279	16972507	3.56102	1.8501	6.85413	3.55982	1.84948	6.85183	16.502
hyporeflexia	1718	9	9	1709	19279	16973023	4.63634	2.40782	8.92743	4.63464	2.40694	8.92416	25.5219
intensive care	903	9	9	894	19279	16973838	8.8634	4.5959	17.0935	8.85973	4.594	17.0864	62.1313
international normalised ratio abnormal	3158	9	9	3149	19279	16971583	2.51598	1.30767	4.84081	2.51528	1.3073	4.83945	8.19373
left ventricular hypertrophy	3663	9	9	3654	19279	16971078	2.1682	1.12705	4.17113	2.16765	1.12677	4.17008	5.64814
left ventricular hypertrophy	3663	9	9	3654	19279	16971078	2.1682	1.12705	4.17113	2.16765	1.12677	4.17008	5.64814
lip oedema	3068	9	9	3059	19279	16971673	2.59002	1.34611	4.9834	2.58928	1.34573	4.98197	8.7552
marital problem	542	9	9	533	19279	16974199	14.8669	7.69183	28.7349	14.8604	7.68848	28.7224	114.421
migraine with aura	2258	9	9	2249	19279	16972483	3.52301	1.83038	6.78088	3.52183	1.82977	6.77862	16.1894
muscle tone disorder	270	9	9	261	19279	16974471	30.3608	15.6192	59.0158	30.3471	15.6122	58.9892	246.911
papilloedema	3677	9	9	3668	19279	16971064	2.15992	1.12275	4.15519	2.15938	1.12247	4.15415	5.58977
pco2 decreased	907	9	9	898	19279	16973834	8.82392	4.5755	17.0171	8.82027	4.5736	17.01	61.7869
physical deconditioning	1341	9	9	1332	19279	16973400	5.94871	3.08788	11.46	5.9464	3.08668	11.4556	36.7855
prescription form tampering	629	9	9	620	19279	16974112	12.7807	6.61754	24.6837	12.7752	6.61469	24.6731	96.2869
pulmonary valve stenosis	729	9	9	720	19279	16974012	11.0055	5.70213	21.2414	11.0008	5.69971	21.2324	80.8189
pupillary reflex impaired	1516	9	9	1507	19279	16973225	5.25786	2.72997	10.1265	5.25587	2.72894	10.1227	30.8339
subileus	1707	9	9	1698	19279	16973034	4.66638	2.42339	8.98537	4.66467	2.4225	8.98208	25.7774
sympathomimetic effect	75	9	9	66	19279	16974666	120.065	59.8255	240.96	120.009	59.7978	240.848	934.702
vasoplegia syndrome	998	9	9	989	19279	16973743	8.01197	4.15572	15.4466	8.0087	4.15402	15.4403	54.7075
ventricular arrhythmia	3035	9	9	3026	19279	16971706	2.61827	1.36078	5.03781	2.61752	1.36039	5.03635	8.97094
weight loss poor	2746	9	9	2737	19279	16971995	2.89478	1.50434	5.57041	2.8939	1.50388	5.56871	11.1203
wrong patient received product	1485	9	9	1476	19279	16973256	5.3683	2.7872	10.3396	5.36626	2.78614	10.3357	31.7825
agoraphobia	1145	8	8	1137	19280	16973595	6.19436	3.08977	12.4184	6.1922	3.0887	12.4141	34.5886
allergic reaction to excipient	1438	8	8	1430	19280	16973302	4.92508	2.45787	9.86886	4.92345	2.45706	9.8656	24.8754
anal atresia	492	8	8	484	19280	16974248	14.5522	7.235	29.2697	14.5466	7.2322	29.2584	99.2843
antinuclear antibody positive	2932	8	8	2924	19280	16971808	2.40843	1.20312	4.82123	2.40784	1.20283	4.82007	6.56839
atrioventricular block second degree	2554	8	8	2546	19280	16972186	2.76606	1.38158	5.53794	2.76533	1.38122	5.53647	8.98873
brain fog	3153	8	8	3145	19280	16971587	2.23916	1.11864	4.48209	2.23864	1.11838	4.48106	5.46985
breast disorder	1776	8	8	1768	19280	16972964	3.98344	1.98868	7.97906	3.9822	1.98806	7.97658	17.7879
compulsive shopping	1847	8	8	1839	19280	16972893	3.82963	1.91201	7.67051	3.82846	1.91142	7.66816	16.6467
congenital diaphragmatic hernia	345	8	8	337	19280	16974395	20.9001	10.3653	42.1416	20.8918	10.3613	42.125	148.007
congenital megaureter	139	8	8	131	19280	16974601	53.7664	26.3297	109.793	53.7445	26.319	109.749	390.275
cryptorchism	909	8	8	901	19280	16973831	7.81696	3.89666	15.6814	7.81414	3.89525	15.6757	47.121
demyelination	3463	8	8	3455	19280	16971277	2.03821	1.01833	4.07954	2.03778	1.01811	4.07867	4.21918
distributive shock	1098	8	8	1090	19280	16973642	6.46147	3.22267	12.9553	6.45921	3.22154	12.9507	36.6456
double outlet right ventricle	286	8	8	278	19280	16974454	25.3358	12.5436	51.1736	25.3257	12.5386	51.1532	181.696
drowning	843	8	8	835	19280	16973897	8.43486	4.20365	16.925	8.43178	4.20212	16.9188	51.9083
dysaesthesia	2350	8	8	2342	19280	16972390	3.00704	1.5018	6.02096	3.00621	1.50139	6.01929	10.6758
dyschezia	2108	8	8	2100	19280	16972632	3.35361	1.67466	6.71581	3.35264	1.67417	6.71386	13.1588
feeling guilty	1195	8	8	1187	19280	16973545	5.93342	2.95992	11.8941	5.93137	2.95889	11.89	32.5824
generalised anxiety disorder	1203	8	8	1195	19280	16973537	5.89369	2.94014	11.8142	5.89166	2.93913	11.8102	32.2774
gingival disorder	3391	8	8	3383	19280	16971349	2.0816	1.03999	4.16645	2.08115	1.03976	4.16555	4.48353
haemorrhage in pregnancy	1219	8	8	1211	19280	16973521	5.81582	2.90138	11.6578	5.81382	2.90039	11.6538	31.6796
hyperpyrexia	2703	8	8	2695	19280	16972037	2.61311	1.30526	5.2314	2.61244	1.30493	5.23006	7.93952
hyposmia	1167	8	8	1159	19280	16973573	6.07677	3.03126	12.1821	6.07466	3.03021	12.1779	33.6841
lens dislocation	167	8	8	159	19280	16974573	44.2981	21.7718	90.1311	44.2801	21.763	90.0945	322.213
moaning	908	8	8	900	19280	16973832	7.82565	3.90097	15.6989	7.82282	3.89956	15.6932	47.1883
necrotising colitis	1084	8	8	1076	19280	16973656	6.54555	3.2645	13.1243	6.54325	3.26335	13.1197	37.2937
ocular hypertension	1436	8	8	1428	19280	16973304	4.93198	2.46131	9.88271	4.93035	2.4605	9.87944	24.9278
posture abnormal	2756	8	8	2748	19280	16971984	2.56271	1.28011	5.13038	2.56206	1.27979	5.12908	7.59807
protein total decreased	3174	8	8	3166	19280	16971566	2.2243	1.11122	4.45233	2.2238	1.11097	4.45131	5.37524
respiratory alkalosis	1251	8	8	1243	19280	16973489	5.66608	2.82685	11.357	5.66415	2.82589	11.3531	30.5313
retrograde amnesia	407	8	8	399	19280	16974333	17.6524	8.76573	35.5482	17.6455	8.7623	35.5343	123.151
selective eating disorder	642	8	8	634	19280	16974098	11.1091	5.53063	22.3144	11.1049	5.52854	22.306	72.6461
sexually inappropriate behaviour	357	8	8	349	19280	16974383	20.1814	10.0117	40.6812	20.1735	10.0078	40.6652	142.52
social problem	3289	8	8	3281	19280	16971451	2.14633	1.0723	4.29611	2.14585	1.07206	4.29516	4.88397
somatic symptom disorder	867	8	8	859	19280	16973873	8.19919	4.08658	16.4506	8.1962	4.08509	16.4446	50.0818
spontaneous haematoma	560	8	8	552	19280	16974180	12.7595	6.34815	25.6459	12.7546	6.34572	25.6361	85.4287
subcutaneous haematoma	1081	8	8	1073	19280	16973659	6.56385	3.2736	13.1611	6.56154	3.27245	13.1565	37.4349
sudden cardiac death	3152	8	8	3144	19280	16971588	2.23987	1.11899	4.48352	2.23936	1.11874	4.48249	5.47439
systemic infection	1453	8	8	1445	19280	16973287	4.87395	2.43241	9.76621	4.87234	2.4316	9.76299	24.4872
thyroid mass	2891	8	8	2883	19280	16971849	2.44269	1.22022	4.88988	2.44209	1.21992	4.88868	6.79488
xerophthalmia	406	8	8	398	19280	16974334	17.6967	8.7876	35.6381	17.6898	8.78416	35.6242	123.491
accommodation disorder	633	7	7	626	19281	16974106	9.84421	4.67304	20.7378	9.841	4.67151	20.731	54.9856
alcohol withdrawal syndrome	750	7	7	743	19281	16973989	8.29399	3.9397	17.4608	8.29134	3.93845	17.4552	44.4667
anterograde amnesia	485	7	7	478	19281	16974254	12.8923	6.11218	27.1936	12.888	6.11013	27.1845	75.6535
antisocial behaviour	877	7	7	870	19281	16973862	7.08321	3.36628	14.9042	7.081	3.36523	14.8996	36.2656
atrial tachycardia	1606	7	7	1599	19281	16973133	3.85374	1.83396	8.09792	3.8527	1.83347	8.09575	14.7228
b-cell lymphoma	2937	7	7	2930	19281	16971802	2.10295	1.00151	4.41572	2.10255	1.00132	4.41488	4.03819
blood urea decreased	1077	7	7	1070	19281	16973662	5.75917	2.73855	12.1115	5.75745	2.73773	12.1079	27.3408
bronchial hyperreactivity	1067	7	7	1060	19281	16973672	5.81351	2.76433	12.2261	5.81176	2.7635	12.2224	27.7056
bulimia nervosa	388	7	7	381	19281	16974351	16.1747	7.65785	34.1638	16.1692	7.65524	34.1522	97.8224
cardiac discomfort	1570	7	7	1563	19281	16973169	3.94251	1.87614	8.28477	3.94144	1.87563	8.28252	15.299
cogwheel rigidity	857	7	7	850	19281	16973882	7.24988	3.44525	15.256	7.24761	3.44417	15.2512	37.3931
conduction disorder	1412	7	7	1405	19281	16973327	4.3859	2.08675	9.21824	4.38468	2.08617	9.21565	18.2
congenital central nervous system anomaly	925	7	7	918	19281	16973814	6.71282	3.19075	14.1227	6.71075	3.18976	14.1183	33.7628
congenital oral malformation	213	7	7	206	19281	16974526	29.9157	14.0829	63.5487	29.9052	14.0779	63.5264	189.146
congenital pulmonary hypertension	184	7	7	177	19281	16974555	34.8172	16.3571	74.1107	34.8049	16.3513	74.0846	221.094
congenital tricuspid valve atresia	147	7	7	140	19281	16974592	44.019	20.6019	94.0528	44.0033	20.5946	94.0195	280.176
conjunctivitis allergic	1114	7	7	1107	19281	16973625	5.56667	2.64723	11.7057	5.56501	2.64644	11.7023	26.0499
diabetes insipidus	2055	7	7	2048	19281	16972684	3.00877	1.43236	6.32014	3.00804	1.43201	6.31861	9.35255
electrocardiogram pr prolongation	614	7	7	607	19281	16974125	10.1524	4.81869	21.3897	10.149	4.81712	21.3827	57.0769
electrocardiogram repolarisation abnormality	664	7	7	657	19281	16974075	9.37971	4.4534	19.7554	9.37666	4.45196	19.749	51.833
eustachian tube dysfunction	470	7	7	463	19281	16974269	13.31	6.3091	28.0795	13.3055	6.30699	28.0701	78.4806
gaze palsy	1422	7	7	1415	19281	16973317	4.35491	2.07203	9.15296	4.35369	2.07145	9.15041	17.9961
genital paraesthesia	179	7	7	172	19281	16974560	35.8293	16.8256	76.297	35.8167	16.8196	76.27	227.65
gluten sensitivity	1146	7	7	1139	19281	16973593	5.41027	2.57302	11.3761	5.40866	2.57226	11.3727	25.0029
growth retardation	2518	7	7	2511	19281	16972221	2.45392	1.16849	5.15344	2.45339	1.16824	5.15233	6.01108
hypertensive cardiomyopathy	261	7	7	254	19281	16974478	24.2623	11.4483	51.4188	24.2538	11.4443	51.4009	151.882
immune thrombocytopenia	2530	7	7	2523	19281	16972209	2.44225	1.16293	5.1289	2.44172	1.16269	5.1278	5.94329
impulse-control disorder	1694	7	7	1687	19281	16973045	3.65269	1.73843	7.67482	3.65173	1.73798	7.6728	13.4247
infertility	1340	7	7	1333	19281	16973399	4.62282	2.19925	9.71715	4.62151	2.19863	9.71439	19.763
job dissatisfaction	535	7	7	528	19281	16974204	11.6714	5.53618	24.6058	11.6676	5.53435	24.5976	67.3817
joint abscess	291	7	7	284	19281	16974448	21.6993	10.2498	45.9382	21.6918	10.2463	45.9223	134.844
lymphocytosis	1758	7	7	1751	19281	16972981	3.51917	1.67498	7.39386	3.51826	1.67455	7.39194	12.5685
macular fibrosis	663	7	7	656	19281	16974076	9.39401	4.46016	19.7857	9.39096	4.45872	19.7793	51.93
maternal exposure during breast feeding	2354	7	7	2347	19281	16972385	2.62542	1.25006	5.51399	2.62483	1.24978	5.51275	7.02067
maternal exposure timing unspecified	2720	7	7	2713	19281	16972019	2.27118	1.08156	4.76931	2.27072	1.08134	4.76834	4.96576
meningocele	148	7	7	141	19281	16974591	43.7068	20.4584	93.3738	43.6913	20.4512	93.3407	278.191
motor developmental delay	478	7	7	471	19281	16974261	13.0839	6.20253	27.6	13.0796	6.20045	27.5907	76.9506
muscle contracture	1746	7	7	1739	19281	16972993	3.54346	1.68652	7.44496	3.54254	1.68608	7.44302	12.7238
muscle necrosis	742	7	7	735	19281	16973997	8.38427	3.98244	17.6515	8.38159	3.98116	17.6459	45.079
neonatal hypotension	305	7	7	298	19281	16974434	20.6799	9.77244	43.7615	20.6727	9.76907	43.7464	128.042
neonatal tachycardia	144	7	7	137	19281	16974595	44.9829	21.0447	96.1504	44.9669	21.0373	96.1163	286.298
neurological decompensation	1742	7	7	1735	19281	16972997	3.55163	1.69041	7.46215	3.5507	1.68997	7.46021	12.7761
neuromyopathy	905	7	7	898	19281	16973834	6.86234	3.26161	14.4382	6.86021	3.2606	14.4337	34.7727
newborn persistent pulmonary hypertension	168	7	7	161	19281	16974571	38.2773	17.957	81.5921	38.2638	17.9507	81.5633	243.447
orthostatic intolerance	572	7	7	565	19281	16974167	10.9071	5.17528	22.9871	10.9035	5.17357	22.9795	62.1979
paradoxical drug reaction	2909	7	7	2902	19281	16971830	2.12324	1.01117	4.45837	2.12284	1.01097	4.45751	4.14803
platelet disorder	2095	7	7	2088	19281	16972644	2.95112	1.40495	6.1989	2.95042	1.40461	6.19741	8.99641
prothrombin time shortened	1153	7	7	1146	19281	16973586	5.37722	2.55734	11.3065	5.37563	2.55658	11.3031	24.7819
psychotic disorder due to a general medical condition	159	7	7	152	19281	16974580	40.5438	19.0026	86.5039	40.5294	18.9958	86.4733	257.999
pupil fixed	1557	7	7	1550	19281	16973182	3.97558	1.89185	8.35437	3.9745	1.89133	8.3521	15.5141
rapid eye movements sleep abnormal	354	7	7	347	19281	16974385	17.7596	8.40265	37.5361	17.7535	8.39977	37.5233	108.483
respiratory rate decreased	2699	7	7	2692	19281	16972040	2.2889	1.08999	4.80655	2.28844	1.08976	4.80557	5.06554
retrognathia	281	7	7	274	19281	16974458	22.4913	10.6204	47.6305	22.4835	10.6168	47.614	140.118
retroplacental haematoma	154	7	7	147	19281	16974585	41.9228	19.6378	89.497	41.908	19.6308	89.4653	266.82
sleep deficit	1269	7	7	1262	19281	16973470	4.88292	2.32274	10.265	4.88151	2.32207	10.262	21.487
subdural hygroma	247	7	7	240	19281	16974492	25.6776	12.109	54.4502	25.6686	12.1048	54.4312	161.252
telangiectasia	758	7	7	751	19281	16973981	8.20564	3.89788	17.2741	8.20302	3.89664	17.2686	43.8676
umbilical cord around neck	547	7	7	540	19281	16974192	11.4121	5.41374	24.0564	11.4083	5.41195	24.0484	65.623
urinary hesitation	2022	7	7	2015	19281	16972717	3.05805	1.45579	6.42379	3.0573	1.45543	6.42222	9.65833
vasodilatation	2138	7	7	2131	19281	16972601	2.89157	1.37663	6.07365	2.89088	1.3763	6.07221	8.63032
ventricular hypokinesia	2733	7	7	2726	19281	16972006	2.26035	1.0764	4.74654	2.25989	1.07618	4.74558	4.90494
vesicoureteric reflux	371	7	7	364	19281	16974368	16.9301	8.01298	35.7707	16.9244	8.01024	35.7585	102.907
walking disability	1808	7	7	1801	19281	16972931	3.42146	1.62854	7.18827	3.42058	1.62812	7.18642	11.9454
weight gain poor	1811	7	7	1804	19281	16972928	3.41577	1.62584	7.1763	3.41489	1.62542	7.17446	11.9092
wrong product procured	27	7	7	20	19281	16974712	308.135	130.279	728.799	308.023	130.232	728.535	1586.81
alcoholic liver disease	313	6	6	307	19282	16974425	17.205	7.66858	38.6008	17.2	7.66633	38.5895	89.7956
alopecia areata	1365	6	6	1359	19282	16973373	3.8864	1.74269	8.66715	3.88551	1.74229	8.66514	12.8017
anal haemorrhage	2250	6	6	2244	19282	16972488	2.35354	1.05608	5.24503	2.35312	1.05589	5.24409	4.65669
anencephaly	526	6	6	520	19282	16974212	10.1575	4.54176	22.7168	10.1546	4.54049	22.7104	48.9552
antidepressant drug level increased	227	6	6	221	19282	16974511	23.9003	10.6208	53.7838	23.8932	10.6176	53.7677	128.133
areflexia	2292	6	6	2286	19282	16972446	2.31029	1.03669	5.14855	2.30989	1.03651	5.14764	4.44578
autophobia	195	6	6	189	19282	16974543	27.947	12.3966	63.0042	27.9386	12.3928	62.9853	151.053
blood sodium increased	2308	6	6	2302	19282	16972430	2.29423	1.02949	5.11273	2.29383	1.02931	5.11183	4.36791
breast discomfort	877	6	6	871	19282	16973861	6.06403	2.71647	13.5369	6.06246	2.71576	13.5334	25.1922
breech presentation	1164	6	6	1158	19282	16973574	4.56104	2.04457	10.1748	4.55993	2.04408	10.1723	16.5906
cardiovascular insufficiency	1361	6	6	1355	19282	16973377	3.89788	1.74782	8.69278	3.89698	1.74742	8.69077	12.8656
congenital absence of vertebra	29	6	6	23	19282	16974709	229.654	93.5006	564.07	229.583	93.4716	563.896	1083
congenital nose malformation	511	6	6	505	19282	16974227	10.4592	4.67603	23.3947	10.4562	4.67472	23.3881	50.7103
congenital pulmonary valve atresia	211	6	6	205	19282	16974527	25.7658	11.4402	58.0301	25.7581	11.4368	58.0127	138.723
congenital ureteropelvic junction obstruction	22	6	6	16	19282	16974716	330.128	129.165	843.756	330.025	129.125	843.495	1431.4
corneal deposits	627	6	6	621	19282	16974111	8.5054	3.80591	19.0078	8.50306	3.80486	19.0026	39.3453
daydreaming	1287	6	6	1281	19282	16973451	4.12307	1.84861	9.19592	4.12209	1.84817	9.19375	14.1231
developmental hip dysplasia	668	6	6	662	19282	16974070	7.97861	3.57103	17.8263	7.97644	3.57006	17.8214	36.2834
diet refusal	687	6	6	681	19282	16974051	7.756	3.47175	17.3271	7.75389	3.47081	17.3224	34.9903
drug exposure before pregnancy	935	6	6	929	19282	16973803	5.68542	2.5473	12.6895	5.68396	2.54665	12.6863	23.012
drug titration error	1834	6	6	1828	19282	16972904	2.88921	1.29613	6.44037	2.88862	1.29586	6.43906	7.38541
electrocardiogram qt shortened	264	6	6	258	19282	16974474	20.4727	9.11164	45.9997	20.4667	9.10895	45.9861	108.57
gestational hypertension	998	6	6	992	19282	16973740	5.32433	2.38591	11.8816	5.32299	2.38531	11.8786	20.9397
gitelman's syndrome	85	6	6	79	19282	16974653	66.861	29.1513	153.352	66.8405	29.1424	153.305	361.667
haematoma muscle	721	6	6	715	19282	16974017	7.38716	3.3072	16.5004	7.38518	3.30631	16.496	32.8493
haemorrhagic disorder	906	6	6	900	19282	16973832	5.86863	2.62917	13.0995	5.86711	2.62849	13.0961	24.0662
hepatitis toxic	2181	6	6	2175	19282	16972557	2.42822	1.08955	5.41163	2.42777	1.08935	5.41064	5.02481
herbal interaction	258	6	6	252	19282	16974480	20.9602	9.32655	47.1052	20.954	9.32379	47.0913	111.36
hydrops foetalis	527	6	6	521	19282	16974211	10.138	4.53309	22.673	10.1351	4.53182	22.6666	48.8418
iatrogenic injury	1200	6	6	1194	19282	16973538	4.42351	1.98305	9.86737	4.42245	1.98257	9.86499	15.8131
idiosyncratic drug reaction	809	6	6	803	19282	16973929	6.57758	2.94583	14.6867	6.57584	2.94506	14.6828	28.1584
intermenstrual bleeding	2005	6	6	1999	19282	16972733	2.64203	1.18537	5.88873	2.64152	1.18514	5.88759	6.10295
intermenstrual bleeding	2005	6	6	1999	19282	16972733	2.64203	1.18537	5.88873	2.64152	1.18514	5.88759	6.10295
intracranial haematoma	464	6	6	458	19282	16974274	11.5325	5.15341	25.8081	11.5293	5.15194	25.8007	56.9515
lobular breast carcinoma in situ	78	6	6	72	19282	16974660	73.3614	31.8947	168.74	73.3389	31.8849	168.688	395.185
long qt syndrome congenital	72	6	6	66	19282	16974666	80.0307	34.6932	184.616	80.0061	34.6825	184.559	429.104
mechanical ventilation	1689	6	6	1683	19282	16973049	3.13816	1.40765	6.9961	3.13749	1.40735	6.99461	8.70714
meconium in amniotic fluid	308	6	6	302	19282	16974430	17.4899	7.79455	39.245	17.4848	7.79226	39.2335	91.4369
meningomyelocele	550	6	6	544	19282	16974188	9.70933	4.34227	21.7101	9.70662	4.34105	21.7041	46.3482
meningorrhagia	216	6	6	210	19282	16974522	25.1523	11.1709	56.6328	25.1448	11.1675	56.6159	135.245
multiple cardiac defects	116	6	6	110	19282	16974622	48.0183	21.1103	109.224	48.0037	21.1039	109.191	261.865
myoglobin blood increased	1234	6	6	1228	19282	16973504	4.30103	1.92825	9.59361	4.3	1.92779	9.59132	15.1226
myopia	2005	6	6	1999	19282	16972733	2.64203	1.18537	5.88873	2.64152	1.18514	5.88759	6.10295
myopia	2005	6	6	1999	19282	16972733	2.64203	1.18537	5.88873	2.64152	1.18514	5.88759	6.10295
neonatal anuria	80	6	6	74	19282	16974658	71.3787	31.0595	164.037	71.3568	31.05	163.987	385.01
neonatal pneumonia	200	6	6	194	19282	16974538	27.2267	12.081	61.3606	27.2186	12.0773	61.3422	146.988
neurogenic bladder	1858	6	6	1852	19282	16972880	2.85176	1.27935	6.35679	2.85119	1.27909	6.35551	7.18902
parasomnia	575	6	6	569	19282	16974163	9.28272	4.15227	20.7522	9.28014	4.15112	20.7465	43.8663
parkinsonian gait	490	6	6	484	19282	16974248	10.913	4.87793	24.4148	10.9099	4.87655	24.4079	53.3497
penile size reduced	783	6	6	777	19282	16973955	6.79769	3.04411	15.1797	6.79588	3.0433	15.1756	29.4323
post concussion syndrome	295	6	6	289	19282	16974443	18.2767	8.14229	41.0249	18.2713	8.13989	41.0128	95.9654
premature separation of placenta	1344	6	6	1338	19282	16973394	3.94741	1.76999	8.80343	3.94649	1.76958	8.80139	13.1414
product commingling	866	6	6	860	19282	16973872	6.1416	2.75112	13.7105	6.14	2.7504	13.7069	25.6396
psychiatric decompensation	1463	6	6	1457	19282	16973275	3.62498	1.62566	8.08318	3.62416	1.62529	8.08136	11.3547
rapid eye movement sleep behaviour disorder	246	6	6	240	19282	16974492	22.0082	9.78828	49.4838	22.0017	9.78537	49.4691	117.351
rebound psychosis	167	6	6	161	19282	16974571	32.8074	14.5209	74.1224	32.7975	14.5166	74.1	178.324
renal dysplasia	338	6	6	332	19282	16974400	15.9095	7.09525	35.6733	15.9048	7.09318	35.6629	82.3201
retinal vein occlusion	2296	6	6	2290	19282	16972442	2.30626	1.03488	5.13955	2.30585	1.0347	5.13864	4.42619
schizoaffective disorder	1455	6	6	1449	19282	16973283	3.64499	1.63462	8.12788	3.64417	1.63425	8.12605	11.465
social anxiety disorder	503	6	6	497	19282	16974235	10.6275	4.75094	23.7731	10.6246	4.7496	23.7664	51.6896
spider naevus	170	6	6	164	19282	16974568	32.2073	14.2591	72.747	32.1976	14.2548	72.725	174.972
suspected product quality issue	1128	6	6	1122	19282	16973610	4.70739	2.11004	10.502	4.70624	2.10952	10.4994	17.4204
testicular atrophy	693	6	6	687	19282	16974045	7.68826	3.44153	17.1753	7.68617	3.4406	17.1706	34.5969
tetany	1522	6	6	1516	19282	16973216	3.48389	1.56248	7.76807	3.48311	1.56214	7.76635	10.5804
tremor neonatal	383	6	6	377	19282	16974355	14.0104	6.25367	31.3883	14.0064	6.25186	31.3792	71.333
urine flow decreased	2017	6	6	2011	19282	16972721	2.62627	1.17831	5.85354	2.62576	1.17808	5.85241	6.02236
urogenital haemorrhage	337	6	6	331	19282	16974401	15.9575	7.11653	35.7818	15.9529	7.11446	35.7714	82.5978
vasospasm	759	6	6	753	19282	16973979	7.01436	3.14083	15.665	7.01249	3.13999	15.6609	30.6874
victim of sexual abuse	404	6	6	398	19282	16974334	13.2712	5.92567	29.7221	13.2673	5.92397	29.7136	67.0471
abortion missed	1127	5	5	1122	19283	16973610	3.92262	1.62931	9.44385	3.92187	1.629	9.44203	10.8367
adjustment disorder	1023	5	5	1018	19283	16973714	4.32339	1.79542	10.4108	4.32253	1.79506	10.4087	12.7077
alcohol use disorder	100	5	5	95	19283	16974637	46.3311	18.8477	113.89	46.3193	18.8429	113.861	210.621
alcoholic hangover	53	5	5	48	19283	16974684	91.6972	36.5004	230.364	91.6736	36.491	230.305	406.12
anisocoria	131	5	5	126	19283	16974606	34.9321	14.2896	85.3942	34.9233	14.286	85.3727	158.472
aptyalism	846	5	5	841	19283	16973891	5.23336	2.17233	12.6077	5.23227	2.17187	12.6051	17.0166
attention-seeking behaviour	148	5	5	143	19283	16974589	30.7793	12.6164	75.0898	30.7716	12.6133	75.071	139.156
aura	1530	5	5	1525	19283	16973207	2.88595	1.19934	6.94446	2.88547	1.19913	6.94328	6.14057
base excess decreased	157	5	5	152	19283	16974580	28.9568	11.88	70.5807	28.9496	11.877	70.563	130.625
bladder transitional cell carcinoma	1291	5	5	1286	19283	16973446	3.42235	1.42187	8.23738	3.42172	1.42161	8.23587	8.53732
breast cyst	1571	5	5	1566	19283	16973166	2.81039	1.16798	6.76237	2.80992	1.16778	6.76124	5.811
breast discharge	1535	5	5	1530	19283	16973202	2.87652	1.19542	6.92173	2.87604	1.19522	6.92056	6.0993
breast hyperplasia	315	5	5	310	19283	16974422	14.1981	5.86741	34.3567	14.1946	5.86599	34.3484	60.3531
brugada syndrome	816	5	5	811	19283	16973921	5.42696	2.25247	13.0754	5.42581	2.252	13.0726	17.9408
bundle branch block	842	5	5	837	19283	16973895	5.25837	2.18268	12.6681	5.25727	2.18223	12.6655	17.1359
carbon dioxide decreased	912	5	5	907	19283	16973825	4.85253	2.01463	11.688	4.85153	2.01421	11.6856	15.2052
cerebral haemorrhage neonatal	203	5	5	198	19283	16974534	22.2294	9.15012	54.0044	22.2239	9.14786	53.9911	98.8496
cluster headache	1093	5	5	1088	19283	16973644	4.04521	1.68013	9.73959	4.04443	1.6798	9.73769	11.4067
compulsions	504	5	5	499	19283	16974233	8.82033	3.65475	21.2869	8.81831	3.65391	21.282	34.3157
congenital hand malformation	659	5	5	654	19283	16974078	6.72983	2.79143	16.2249	6.72834	2.79081	16.2213	24.2008
congenital hearing disorder	139	5	5	134	19283	16974598	32.8466	13.4502	80.2143	32.8383	13.4468	80.1941	148.793
convulsive threshold lowered	307	5	5	302	19283	16974430	14.5742	6.02172	35.2734	14.5706	6.02026	35.2649	62.1682
death of relative	329	5	5	324	19283	16974408	13.5845	5.61557	32.8622	13.5813	5.61422	32.8543	57.39
delayed recovery from anaesthesia	770	5	5	765	19283	16973967	5.7533	2.38754	13.8639	5.75207	2.38703	13.8609	19.503
delusion of grandeur	334	5	5	329	19283	16974403	13.3781	5.53079	32.3594	13.3749	5.52947	32.3517	56.3923
delusional disorder, erotomanic type	30	5	5	25	19283	16974707	176.059	67.3912	459.952	176.013	67.3738	459.833	725.081
dissociative disorder	519	5	5	514	19283	16974218	8.56292	3.54854	20.663	8.56096	3.54773	20.6583	33.0682
electrocardiogram change	841	5	5	836	19283	16973896	5.26466	2.18529	12.6833	5.26356	2.18483	12.6806	17.1659
electrocardiogram qt interval	115	5	5	110	19283	16974622	40.0132	16.3276	98.0579	40.003	16.3235	98.0331	181.874
electrocardiogram t wave abnormal	1356	5	5	1351	19283	16973381	3.25768	1.35357	7.84039	3.25709	1.35332	7.83898	7.79237
excessive eye blinking	1249	5	5	1244	19283	16973488	3.5379	1.46979	8.516	3.53725	1.46952	8.51442	9.064
exomphalos	495	5	5	490	19283	16974242	8.98234	3.72158	21.6796	8.98028	3.72072	21.6746	35.101
extensor plantar response	849	5	5	844	19283	16973888	5.21476	2.16463	12.5628	5.21367	2.16417	12.5601	16.9279
facial spasm	943	5	5	938	19283	16973794	4.69215	1.9482	11.3008	4.69119	1.9478	11.2985	14.4456
false positive investigation result	878	5	5	873	19283	16973859	5.04152	2.0929	12.1444	5.04048	2.09246	12.1419	16.103
female sexual dysfunction	168	5	5	163	19283	16974569	27.0027	11.0889	65.7545	26.9959	11.0861	65.7381	121.441
foaming at mouth	1666	5	5	1661	19283	16973071	2.64964	1.10126	6.37506	2.64921	1.10108	6.37403	5.11849
gastric dilatation	1380	5	5	1375	19283	16973357	3.20081	1.32998	7.70331	3.20024	1.32974	7.70193	7.53681
haemangioma	1811	5	5	1806	19283	16972926	2.43688	1.01294	5.86255	2.43651	1.01278	5.86165	4.22342
hallucination, olfactory	335	5	5	330	19283	16974402	13.3375	5.51414	32.2607	13.3343	5.51282	32.253	56.1964
hellp syndrome	533	5	5	528	19283	16974204	8.33587	3.45484	20.1129	8.33397	3.45405	20.1083	31.9681
hemianopia homonymous	635	5	5	630	19283	16974102	6.98621	2.8974	16.8451	6.98466	2.89676	16.8414	25.4382
holoprosencephaly	145	5	5	140	19283	16974592	31.4389	12.8826	76.7237	31.431	12.8794	76.7044	142.235
hyperleukocytosis	566	5	5	561	19283	16974171	7.84551	3.2524	18.9251	7.84373	3.25166	18.9208	29.5934
hypermetropia	838	5	5	833	19283	16973899	5.28363	2.19314	12.7291	5.28251	2.19268	12.7264	17.2564
hypersexuality	1505	5	5	1500	19283	16973232	2.93406	1.2193	7.06038	2.93356	1.21909	7.05917	6.35159
hypocoagulable state	660	5	5	655	19283	16974077	6.71955	2.78718	16.2	6.71807	2.78656	16.1964	24.1512
hypometabolism	305	5	5	300	19283	16974432	14.6713	6.06157	35.5102	14.6678	6.06011	35.5017	62.637
induced labour	562	5	5	557	19283	16974175	7.90185	3.27566	19.0616	7.90006	3.27492	19.0573	29.8661
laryngectomy	59	5	5	54	19283	16974678	81.5086	32.6021	203.779	81.4877	32.5938	203.727	363.815
limb reduction defect	524	5	5	519	19283	16974213	8.48043	3.5145	20.4631	8.47849	3.51369	20.4585	32.6685
mean cell haemoglobin decreased	1477	5	5	1472	19283	16973260	2.98987	1.24246	7.19489	2.98936	1.24224	7.19365	6.59755
menopausal symptoms	1818	5	5	1813	19283	16972919	2.42747	1.00903	5.83988	2.4271	1.00888	5.83899	4.18449
narrow anterior chamber angle	78	5	5	73	19283	16974659	60.2939	24.3629	149.217	60.2786	24.3567	149.179	272.793
neonatal tachypnoea	350	5	5	345	19283	16974387	12.7576	5.2759	30.8492	12.7546	5.27464	30.8418	53.3923
nuchal rigidity	782	5	5	777	19283	16973955	5.66445	2.35077	13.6491	5.66324	2.35026	13.6462	19.0772
optic nerve injury	931	5	5	926	19283	16973806	4.75295	1.97339	11.4476	4.75198	1.97298	11.4453	14.7334
osmotic demyelination syndrome	612	5	5	607	19283	16974125	7.25094	3.0068	17.4857	7.24932	3.00613	17.4818	26.7172
parotitis	938	5	5	933	19283	16973799	4.71729	1.95861	11.3615	4.71633	1.95821	11.3592	14.5645
periorbital haematoma	737	5	5	732	19283	16974000	6.01269	2.49486	14.4908	6.01139	2.49432	14.4876	20.7479
placental insufficiency	671	5	5	666	19283	16974066	6.60856	2.74129	15.9316	6.60711	2.74069	15.9281	23.616
postural orthostatic tachycardia syndrome	788	5	5	783	19283	16973949	5.62104	2.3328	13.5443	5.61984	2.3323	13.5414	18.8693
posturing	464	5	5	459	19283	16974273	9.58901	3.97174	23.1508	9.58679	3.97082	23.1455	38.0421
pressure of speech	565	5	5	560	19283	16974172	7.85952	3.25818	18.9591	7.85774	3.25744	18.9548	29.6612
product name confusion	911	5	5	906	19283	16973826	4.85788	2.01685	11.7009	4.85688	2.01643	11.6985	15.2306
product used for unknown indication	979	5	5	974	19283	16973758	4.51871	1.87635	10.8822	4.5178	1.87597	10.88	13.6266
pulmonary artery atresia	140	5	5	135	19283	16974597	32.6033	13.3522	79.6106	32.5951	13.3488	79.5906	147.661
pyelocaliectasis	758	5	5	753	19283	16973979	5.84499	2.42548	14.0855	5.84374	2.42496	14.0824	19.9428
pyramidal tract syndrome	321	5	5	316	19283	16974416	13.9285	5.75676	33.6998	13.9251	5.75538	33.6917	59.0514
qrs axis abnormal	648	5	5	643	19283	16974089	6.84496	2.83902	16.5034	6.84344	2.83839	16.4997	24.7563
renal aplasia	620	5	5	615	19283	16974117	7.15661	2.96782	17.2575	7.15502	2.96716	17.2536	26.2614
renal haemorrhage	1731	5	5	1726	19283	16973006	2.54984	1.05983	6.13465	2.54944	1.05967	6.13368	4.6953
rheumatoid factor increased	1007	5	5	1002	19283	16973730	4.39243	1.82403	10.5774	4.39155	1.82366	10.5753	13.0321
sense of oppression	945	5	5	940	19283	16973792	4.68216	1.94406	11.2767	4.68121	1.94367	11.2744	14.3984
serum ferritin decreased	1270	5	5	1265	19283	16973467	3.47917	1.44544	8.37437	3.47853	1.44517	8.37282	8.79591
serum ferritin decreased	1270	5	5	1265	19283	16973467	3.47917	1.44544	8.37437	3.47853	1.44517	8.37282	8.79591
serum serotonin	9	5	5	4	19283	16974728	1100.37	295.455	4098.12	1100.08	295.379	4097.06	2440.19
serum serotonin increased	302	5	5	297	19283	16974435	14.8195	6.12235	35.8716	14.8159	6.12087	35.8629	63.3518
sexual abuse	322	5	5	317	19283	16974415	13.8845	5.73873	33.5928	13.8812	5.73735	33.5847	58.8392
sialoadenitis	1086	5	5	1081	19283	16973651	4.07141	1.69099	9.80279	4.07062	1.69066	9.80087	11.5288
spinal cord oedema	318	5	5	313	19283	16974419	14.062	5.81156	34.0251	14.0586	5.81016	34.0169	59.6961
spirometry abnormal	416	5	5	411	19283	16974321	10.7089	4.43315	25.869	10.7064	4.43211	25.8629	43.4713
terminal insomnia	1139	5	5	1134	19283	16973598	3.88111	1.6121	9.34372	3.88037	1.61179	9.34192	10.6442
thought blocking	499	5	5	494	19283	16974238	8.90961	3.69158	21.5033	8.90756	3.69073	21.4984	34.7484
tonic convulsion	1011	5	5	1006	19283	16973726	4.37497	1.81679	10.5352	4.37409	1.81643	10.5331	12.95
toxicologic test abnormal	598	5	5	593	19283	16974139	7.42213	3.07753	17.9001	7.42046	3.07684	17.8961	27.5449
traumatic haematoma	916	5	5	911	19283	16973821	4.83122	2.0058	11.6366	4.83022	2.00539	11.6342	15.1042
traumatic haemorrhage	1272	5	5	1267	19283	16973465	3.47368	1.44316	8.36113	3.47303	1.44289	8.35959	8.77088
truncus arteriosus persistent	177	5	5	172	19283	16974560	25.5897	10.5159	62.2707	25.5833	10.5133	62.2552	114.777
umbilical cord abnormality	501	5	5	496	19283	16974236	8.87368	3.67676	21.4162	8.87164	3.67591	21.4113	34.5743
victim of crime	548	5	5	543	19283	16974189	8.10559	3.35978	19.555	8.10375	3.35902	19.5506	30.8526
vitritis	1270	5	5	1265	19283	16973467	3.47917	1.44544	8.37437	3.47853	1.44517	8.37282	8.79591
vitritis	1270	5	5	1265	19283	16973467	3.47917	1.44544	8.37437	3.47853	1.44517	8.37282	8.79591
acidosis hyperchloraemic	377	4	4	373	19284	16974359	9.43947	3.52386	25.2858	9.43772	3.52321	25.2811	29.8552
acidosis hyperchloraemic	377	4	4	373	19284	16974359	9.43947	3.52386	25.2858	9.43772	3.52321	25.2811	29.8552
acquired haemophilia	699	4	4	695	19284	16974037	5.06598	1.89578	13.5375	5.06513	1.89546	13.5353	12.9761
adjustment disorder with mixed anxiety and depressed mood	91	4	4	87	19284	16974645	40.471	14.8531	110.273	40.4628	14.8501	110.251	147.184
allergy to animal	751	4	4	747	19284	16973985	4.71331	1.76415	12.5926	4.71254	1.76386	12.5906	11.6372
allergy to animal	751	4	4	747	19284	16973985	4.71331	1.76415	12.5926	4.71254	1.76386	12.5906	11.6372
alveolitis	1269	4	4	1265	19284	16973467	2.78319	1.04284	7.42793	2.78282	1.0427	7.42695	4.55461
amniotic fluid volume decreased	503	4	4	499	19284	16974233	7.0559	2.63753	18.8759	7.05465	2.63706	18.8725	20.6209
anaemia neonatal	434	4	4	430	19284	16974302	8.18816	3.05885	21.9187	8.18667	3.0583	21.9147	25.0033
analgesic drug level increased	977	4	4	973	19284	16973759	3.6185	1.35519	9.66173	3.61795	1.35499	9.66028	7.54682
analgesic drug level increased	977	4	4	973	19284	16973759	3.6185	1.35519	9.66173	3.61795	1.35499	9.66028	7.54682
anomalous pulmonary venous connection	226	4	4	222	19284	16974510	15.8601	5.8998	42.636	15.8571	5.89866	42.6277	54.6957
anticonvulsant drug level below therapeutic	702	4	4	698	19284	16974034	5.0442	1.88765	13.4792	5.04336	1.88734	13.4769	12.8932
antidepressant drug level above therapeutic	217	4	4	213	19284	16974519	16.5303	6.14682	44.454	16.5271	6.14562	44.4453	57.2755
apallic syndrome	691	4	4	687	19284	16974045	5.12497	1.91779	13.6956	5.12412	1.91747	13.6933	13.2008
autoinflammatory disease	131	4	4	127	19284	16974605	27.7242	10.246	75.0173	27.7186	10.244	75.0023	99.874
blood albumin increased	752	4	4	748	19284	16973984	4.70701	1.7618	12.5758	4.70624	1.76151	12.5737	11.6133
blood alkaline phosphatase decreased	728	4	4	724	19284	16974008	4.86305	1.82004	12.9938	4.86225	1.81974	12.9916	12.2048
blood electrolytes decreased	1079	4	4	1075	19284	16973657	3.27514	1.22683	8.74326	3.27467	1.22666	8.742	6.29714
bradyarrhythmia	1272	4	4	1268	19284	16973464	2.7766	1.04038	7.41033	2.77624	1.04024	7.40935	4.53179
bronchial secretion retention	1047	4	4	1043	19284	16973689	3.37563	1.26441	9.01203	3.37514	1.26422	9.01072	6.66055
bronchial secretion retention	1047	4	4	1043	19284	16973689	3.37563	1.26441	9.01203	3.37514	1.26422	9.01072	6.66055
central nervous system lymphoma	1047	4	4	1043	19284	16973689	3.37563	1.26441	9.01203	3.37514	1.26422	9.01072	6.66055
central nervous system lymphoma	1047	4	4	1043	19284	16973689	3.37563	1.26441	9.01203	3.37514	1.26422	9.01072	6.66055
cerebellar haematoma	236	4	4	232	19284	16974500	15.1765	5.64763	40.7829	15.1736	5.64653	40.775	52.061
cerebellar haematoma	236	4	4	232	19284	16974500	15.1765	5.64763	40.7829	15.1736	5.64653	40.775	52.061
cerebellar haemorrhage	1226	4	4	1222	19284	16973510	2.88113	1.07948	7.68975	2.88074	1.07933	7.68871	4.89583
cerebral cyst	619	4	4	615	19284	16974117	5.72499	2.14161	15.3042	5.72401	2.14124	15.3015	15.4947
choanal stenosis	22	4	4	18	19284	16974714	195.611	66.1949	578.044	195.57	66.1813	577.925	633.521
congenital cardiovascular anomaly	811	4	4	807	19284	16973925	4.36286	1.6333	11.6541	4.36217	1.63304	11.6522	10.315
congenital laryngeal stridor	25	4	4	21	19284	16974711	167.666	57.5478	488.499	167.632	57.5359	488.398	556.544
congenital tracheomalacia	72	4	4	68	19284	16974664	51.7792	18.8871	141.953	51.7686	18.8832	141.925	188.089
congenital tricuspid valve incompetence	160	4	4	156	19284	16974576	22.5703	8.36494	60.8992	22.5658	8.36329	60.8871	80.3803
convulsions local	155	4	4	151	19284	16974581	23.3177	8.63838	62.9416	23.313	8.63667	62.9291	83.22
creatinine urine decreased	119	4	4	115	19284	16974617	30.6172	11.2973	82.9766	30.611	11.295	82.96	110.724
death neonatal	1206	4	4	1202	19284	16973530	2.92908	1.09741	7.81791	2.92868	1.09726	7.81685	5.06402
deja vu	222	4	4	218	19284	16974514	16.1512	6.00709	43.4253	16.148	6.00593	43.4169	55.8164
deja vu	222	4	4	218	19284	16974514	16.1512	6.00709	43.4253	16.148	6.00593	43.4169	55.8164
delusional disorder, unspecified type	646	4	4	642	19284	16974090	5.48421	2.05181	14.6585	5.48328	2.05147	14.6561	14.5724
dermatoporosis	7	4	4	3	19284	16974729	1173.67	262.656	5244.47	1173.42	262.602	5243.38	2008.16
divorced	437	4	4	433	19284	16974299	8.13143	3.03776	21.7661	8.12995	3.0372	21.7621	24.7835
drop attacks	479	4	4	475	19284	16974257	7.41242	2.77025	19.8336	7.41109	2.76975	19.83	21.9995
drug-disease interaction	439	4	4	435	19284	16974297	8.09404	3.02385	21.6656	8.09257	3.0233	21.6616	24.6386
drug-genetic interaction	180	4	4	176	19284	16974556	20.0055	7.42484	53.9027	20.0015	7.42338	53.892	70.6022
drug dispensed to wrong patient	786	4	4	782	19284	16973950	4.50235	1.68539	12.0276	4.50162	1.68511	12.0257	10.8401
electric shock	771	4	4	767	19284	16973965	4.5904	1.71826	12.2634	4.58966	1.71798	12.2614	11.1724
electrocardiogram st segment abnormal	700	4	4	696	19284	16974036	5.0587	1.89306	13.518	5.05786	1.89275	13.5158	12.9484
eosinophil count decreased	1321	4	4	1317	19284	16973415	2.67329	1.00172	7.13419	2.67294	1.00159	7.13327	4.1759
epicondylitis	1306	4	4	1302	19284	16973430	2.70409	1.01325	7.21651	2.70374	1.01312	7.21557	4.28156
facial asymmetry	742	4	4	738	19284	16973994	4.77079	1.78561	12.7466	4.77001	1.78531	12.7445	11.8549
fear-related avoidance of activities	123	4	4	119	19284	16974613	29.588	10.9237	80.1423	29.5821	10.9215	80.1262	106.872
feeling of relaxation	624	4	4	620	19284	16974112	5.67882	2.12439	15.1803	5.67785	2.12403	15.1777	15.3176
flashback	482	4	4	478	19284	16974254	7.3659	2.75294	19.7086	7.36458	2.75244	19.705	21.8195
floppy infant	141	4	4	137	19284	16974595	25.7005	9.5087	69.4644	25.6954	9.5068	69.4506	92.2447
floppy infant	141	4	4	137	19284	16974595	25.7005	9.5087	69.4644	25.6954	9.5068	69.4506	92.2447
foetal disorder	770	4	4	766	19284	16973966	4.5964	1.7205	12.2795	4.59565	1.72022	12.2775	11.195
foetal heart rate decreased	561	4	4	557	19284	16974175	6.32115	2.36384	16.9034	6.32005	2.36343	16.9005	17.786
foetal heart rate decreased	561	4	4	557	19284	16974175	6.32115	2.36384	16.9034	6.32005	2.36343	16.9005	17.786
foetal malformation	927	4	4	923	19284	16973809	3.81453	1.42845	10.1863	3.81394	1.42824	10.1847	8.26917
gastrointestinal hypermotility	345	4	4	341	19284	16974391	10.3253	3.85266	27.6722	10.3234	3.85194	27.667	33.2911
haemorrhagic transformation stroke	1264	4	4	1260	19284	16973472	2.79424	1.04697	7.45746	2.79386	1.04683	7.45646	4.59292
hallucination, tactile	531	4	4	527	19284	16974205	6.681	2.49791	17.8693	6.67983	2.49747	17.8661	19.1732
halo vision	977	4	4	973	19284	16973759	3.6185	1.35519	9.66173	3.61795	1.35499	9.66028	7.54682
halo vision	977	4	4	973	19284	16973759	3.6185	1.35519	9.66173	3.61795	1.35499	9.66028	7.54682
head banging	461	4	4	457	19284	16974275	7.70438	2.8789	20.6181	7.70299	2.87838	20.6144	23.1294
helplessness	387	4	4	383	19284	16974349	9.193	3.43232	24.6222	9.1913	3.43169	24.6176	28.8992
hyperbilirubinaemia neonatal	515	4	4	511	19284	16974221	6.8902	2.57583	18.4309	6.88898	2.57537	18.4277	19.9808
hyperemesis gravidarum	326	4	4	322	19284	16974410	10.9346	4.07863	29.315	10.9325	4.07786	29.3095	35.6537
hypochromic anaemia	804	4	4	800	19284	16973932	4.40104	1.64756	11.7563	4.40033	1.64729	11.7544	10.4586
hypoplastic right heart syndrome	127	4	4	123	19284	16974609	28.6258	10.574	77.4952	28.6201	10.5719	77.4797	103.263
infantile haemangioma	129	4	4	125	19284	16974607	28.1678	10.4075	76.2361	28.1621	10.4054	76.2209	101.542
intellectual disability	1090	4	4	1086	19284	16973646	3.24196	1.21443	8.65454	3.2415	1.21426	8.6533	6.17764
ischaemic cerebral infarction	981	4	4	977	19284	16973755	3.60368	1.34966	9.62209	3.60314	1.34945	9.62065	7.49246
labile blood pressure	1035	4	4	1031	19284	16973701	3.41492	1.2791	9.11713	3.41442	1.27891	9.1158	6.80321
laboratory test interference	726	4	4	722	19284	16974010	4.87652	1.82507	13.0299	4.87572	1.82477	13.0277	12.2559
macrocephaly	325	4	4	321	19284	16974411	10.9686	4.09125	29.4069	10.9666	4.09048	29.4013	35.7858
manufacturing issue	377	4	4	373	19284	16974359	9.43947	3.52386	25.2858	9.43772	3.52321	25.2811	29.8552
manufacturing issue	377	4	4	373	19284	16974359	9.43947	3.52386	25.2858	9.43772	3.52321	25.2811	29.8552
maternal condition affecting foetus	210	4	4	206	19284	16974526	17.092	6.35373	45.9788	17.0887	6.35249	45.9699	59.4355
mental disability	511	4	4	507	19284	16974225	6.94456	2.59607	18.5769	6.94333	2.59561	18.5736	20.1907
metabolic alkalosis	1249	4	4	1245	19284	16973487	2.8279	1.05957	7.54745	2.82752	1.05943	7.54644	4.70998
metabolic function test abnormal	222	4	4	218	19284	16974514	16.1512	6.00709	43.4253	16.148	6.00593	43.4169	55.8164
metabolic function test abnormal	222	4	4	218	19284	16974514	16.1512	6.00709	43.4253	16.148	6.00593	43.4169	55.8164
metamyelocyte count increased	111	4	4	107	19284	16974625	32.9063	12.1268	89.2922	32.8997	12.1243	89.2743	119.263
monocyte count decreased	945	4	4	941	19284	16973791	3.74155	1.40119	9.99099	3.74099	1.40097	9.98947	7.99962
mutism	1187	4	4	1183	19284	16973549	2.97612	1.11501	7.94369	2.97571	1.11486	7.9426	5.22975
myelocyte count increased	141	4	4	137	19284	16974595	25.7005	9.5087	69.4644	25.6954	9.5068	69.4506	92.2447
myelocyte count increased	141	4	4	137	19284	16974595	25.7005	9.5087	69.4644	25.6954	9.5068	69.4506	92.2447
necrotising enterocolitis neonatal	331	4	4	327	19284	16974405	10.7674	4.01663	28.8641	10.7653	4.01588	28.8586	35.0054
neonatal behavioural syndrome	229	4	4	225	19284	16974507	15.6487	5.82182	42.0626	15.6456	5.82069	42.0545	53.8811
neural tube defect	689	4	4	685	19284	16974047	5.13994	1.92338	13.7357	5.13908	1.92305	13.7334	13.2578
normal pressure hydrocephalus	349	4	4	345	19284	16974387	10.2056	3.80825	27.3496	10.2037	3.80754	27.3445	32.8268
opisthotonus	679	4	4	675	19284	16974057	5.21609	1.95179	13.9398	5.21521	1.95146	13.9375	13.5481
oromandibular dystonia	550	4	4	546	19284	16974186	6.44851	2.4113	17.2452	6.44738	2.41087	17.2422	18.2766
pco2 increased	655	4	4	651	19284	16974081	5.40839	2.02353	14.4553	5.40748	2.02319	14.4528	14.2824
pectus excavatum	182	4	4	178	19284	16974554	19.7807	7.34232	53.2904	19.7768	7.34088	53.2799	69.7429
phimosis	561	4	4	557	19284	16974175	6.32115	2.36384	16.9034	6.32005	2.36343	16.9005	17.786
phimosis	561	4	4	557	19284	16974175	6.32115	2.36384	16.9034	6.32005	2.36343	16.9005	17.786
poor sucking reflex	363	4	4	359	19284	16974373	9.80759	3.66054	26.2772	9.80576	3.65986	26.2723	31.2831
premature menopause	757	4	4	753	19284	16973979	4.67575	1.75013	12.492	4.67499	1.74984	12.49	11.495
premenstrual syndrome	1194	4	4	1190	19284	16973542	2.95861	1.10846	7.89688	2.95821	1.10831	7.8958	5.168
prothrombin level decreased	847	4	4	843	19284	16973889	4.17654	1.56371	11.1552	4.17588	1.56346	11.1535	9.61626
pseudodementia	97	4	4	93	19284	16974639	37.86	13.9146	103.012	37.8523	13.9118	102.991	137.598
psychotic behaviour	858	4	4	854	19284	16973878	4.12274	1.54361	11.0112	4.12209	1.54337	11.0095	9.41513
psychotic behaviour	858	4	4	854	19284	16973878	4.12274	1.54361	11.0112	4.12209	1.54337	11.0095	9.41513
pulmonary contusion	204	4	4	200	19284	16974532	17.6048	6.54249	47.3716	17.6013	6.54121	47.3623	61.4053
pulmonary valve incompetence	1045	4	4	1041	19284	16973691	3.38212	1.26683	9.02938	3.38162	1.26665	9.02806	6.68408
red blood cells urine positive	858	4	4	854	19284	16973878	4.12274	1.54361	11.0112	4.12209	1.54337	11.0095	9.41513
red blood cells urine positive	858	4	4	854	19284	16973878	4.12274	1.54361	11.0112	4.12209	1.54337	11.0095	9.41513
regressive behaviour	246	4	4	242	19284	16974490	14.5494	5.41613	39.0841	14.5466	5.41508	39.0765	49.6414
repetitive speech	491	4	4	487	19284	16974245	7.22977	2.70226	19.3429	7.22848	2.70178	19.3394	21.293
reversible airways obstruction	465	4	4	461	19284	16974271	7.63753	2.85403	20.4385	7.63616	2.85351	20.4348	22.8706
right ventricular dysfunction	823	4	4	819	19284	16973913	4.29894	1.60942	11.4829	4.29825	1.60917	11.4811	10.0749
saliva altered	751	4	4	747	19284	16973985	4.71331	1.76415	12.5926	4.71254	1.76386	12.5906	11.6372
saliva altered	751	4	4	747	19284	16973985	4.71331	1.76415	12.5926	4.71254	1.76386	12.5906	11.6372
septum pellucidum agenesis	45	4	4	41	19284	16974691	85.8778	30.7576	239.778	85.8602	30.7513	239.729	305.667
serum amyloid a protein increased	104	4	4	100	19284	16974632	35.2098	12.9593	95.663	35.2027	12.9567	95.6437	127.813
simple partial seizures	735	4	4	731	19284	16974001	4.81648	1.80266	12.869	4.81569	1.80237	12.8669	12.0281
sinus arrest	1292	4	4	1288	19284	16973444	2.73349	1.02425	7.29508	2.73313	1.02411	7.29412	4.38276
skin sensitisation	885	4	4	881	19284	16973851	3.99639	1.49641	10.673	3.99576	1.49617	10.6713	8.94398
smoke sensitivity	236	4	4	232	19284	16974500	15.1765	5.64763	40.7829	15.1736	5.64653	40.775	52.061
smoke sensitivity	236	4	4	232	19284	16974500	15.1765	5.64763	40.7829	15.1736	5.64653	40.775	52.061
somnolence neonatal	175	4	4	171	19284	16974561	20.5904	7.63948	55.4966	20.5864	7.63798	55.4857	72.8367
sperm concentration decreased	296	4	4	292	19284	16974440	12.058	4.49488	32.3469	12.0557	4.49402	32.3408	40.0073
spina bifida occulta	94	4	4	90	19284	16974642	39.122	14.3686	106.519	39.1141	14.3657	106.498	142.238
sputum culture positive	792	4	4	788	19284	16973944	4.46806	1.67258	11.9358	4.46735	1.67231	11.9339	10.7109
stoma obstruction	165	4	4	161	19284	16974571	21.8693	8.10828	58.9851	21.865	8.10668	58.9735	77.713
stress at work	902	4	4	898	19284	16973834	3.92073	1.46814	10.4705	3.92012	1.46791	10.4688	8.66273
suspiciousness	568	4	4	564	19284	16974168	6.2427	2.3346	16.6929	6.24161	2.3342	16.69	17.4839
syndactyly	753	4	4	749	19284	16973983	4.70072	1.75945	12.5589	4.69996	1.75916	12.5569	11.5895
therapeutic drug monitoring analysis not performed	244	4	4	240	19284	16974492	14.6706	5.4609	39.4124	14.6678	5.45984	39.4048	50.1094
thunderclap headache	162	4	4	158	19284	16974574	22.2846	8.26035	60.1189	22.2802	8.25872	60.1069	79.2936
thyroid cyst	525	4	4	521	19284	16974211	6.75795	2.52657	18.0758	6.75675	2.52612	18.0726	19.4701
transient tachypnoea of the newborn	333	4	4	329	19284	16974403	10.7019	3.99236	28.6876	10.6999	3.99161	28.6822	34.7516
tubulointerstitial nephritis and uveitis syndrome	177	4	4	173	19284	16974559	20.3524	7.55215	54.8479	20.3484	7.55066	54.8371	71.9278
urge incontinence	723	4	4	719	19284	16974013	4.89687	1.83267	13.0844	4.89606	1.83236	13.0822	12.3331
vaccination failure	1108	4	4	1104	19284	16973628	3.1891	1.19466	8.51317	3.18865	1.19449	8.51196	5.98774
vaginal abscess	228	4	4	224	19284	16974508	15.7185	5.84758	42.252	15.7155	5.84645	42.2438	54.1502
vascular malformation	157	4	4	153	19284	16974579	23.0129	8.52689	62.1084	23.0083	8.5252	62.0961	82.0624
vital capacity decreased	391	4	4	387	19284	16974345	9.09798	3.39702	24.3664	9.0963	3.3964	24.3619	28.5307
abnormal clotting factor	168	3	3	165	19285	16974567	16.0036	5.10835	50.1363	16.0012	5.1076	50.129	41.4381
abnormal labour	122	3	3	119	19285	16974613	22.1899	7.05521	69.7909	22.1866	7.05416	69.7806	59.2028
abnormal labour	122	3	3	119	19285	16974613	22.1899	7.05521	69.7909	22.1866	7.05416	69.7806	59.2028
abortion threatened	452	3	3	449	19285	16974283	5.88094	1.88938	18.3052	5.88018	1.88913	18.3028	12.0704
acanthosis nigricans	156	3	3	153	19285	16974579	17.2587	5.5046	54.1118	17.2562	5.5038	54.1039	45.0594
altered visual depth perception	697	3	3	694	19285	16974038	3.80476	1.22399	11.8271	3.80432	1.22385	11.8257	6.17511
amaurosis	601	3	3	598	19285	16974134	4.41558	1.41993	13.7312	4.41505	1.41976	13.7295	7.88537
amaurosis fugax	727	3	3	724	19285	16974008	3.6471	1.17339	11.3358	3.64669	1.17326	11.3345	5.73919
anaesthesia	284	3	3	281	19285	16974451	9.39704	3.01222	29.3154	9.39573	3.0118	29.3113	22.2691
anion gap	595	3	3	592	19285	16974140	4.46034	1.43428	13.8708	4.4598	1.43411	13.8691	8.01175
anti-actin antibody positive	7	3	3	4	19285	16974728	660.153	147.736	2949.86	660.05	147.714	2949.4	1128.09
antipsychotic drug level above therapeutic	722	3	3	719	19285	16974013	3.67246	1.18153	11.4148	3.67205	1.1814	11.4136	5.80913
arachnoid cyst	326	3	3	323	19285	16974409	8.17511	2.62258	25.4835	8.174	2.62222	25.48	18.7155
belligerence	405	3	3	402	19285	16974330	6.56853	2.10935	20.4544	6.56766	2.10907	20.4517	14.0552
bipolar ii disorder	315	3	3	312	19285	16974420	8.46334	2.71454	26.3869	8.46218	2.71417	26.3832	19.5534
blood osmolarity increased	275	3	3	272	19285	16974460	9.70798	3.11127	30.2914	9.70662	3.11083	30.2872	23.1737
blood sodium abnormal	813	3	3	810	19285	16973922	3.25986	1.04906	10.1297	3.25951	1.04895	10.1286	4.68179
bone marrow oedema	837	3	3	834	19285	16973898	3.16605	1.01893	9.83759	3.16571	1.01882	9.83655	4.42907
brief psychotic disorder with marked stressors	106	3	3	103	19285	16974629	25.6369	8.13338	80.8088	25.633	8.13216	80.7967	69.0066
cardiac aneurysm	846	3	3	843	19285	16973889	3.13224	1.00808	9.73235	3.13191	1.00797	9.73132	4.33839
cardiac ventricular disorder	359	3	3	356	19285	16974376	7.41729	2.38062	23.11	7.41629	2.3803	23.1069	16.5146
carotid artery aneurysm	287	3	3	284	19285	16974448	9.29777	2.98059	29.0039	9.29648	2.98017	28.9999	21.9803
cataract congenital	148	3	3	145	19285	16974587	18.211	5.80479	57.132	18.2083	5.80394	57.1236	47.801
central nervous system haemorrhage	403	3	3	400	19285	16974332	6.60137	2.11986	20.5571	6.6005	2.11958	20.5544	14.1502
central nervous system haemorrhage	403	3	3	400	19285	16974332	6.60137	2.11986	20.5571	6.6005	2.11958	20.5544	14.1502
cerebellar ataxia	826	3	3	823	19285	16973909	3.20836	1.03252	9.96936	3.20802	1.03241	9.96829	4.54288
cervical incompetence	481	3	3	478	19285	16974254	5.52414	1.77515	17.1907	5.52343	1.77493	17.1885	11.0444
cervical radiculopathy	574	3	3	571	19285	16974161	4.62438	1.48688	14.3824	4.62382	1.4867	14.3807	8.47603
chemical poisoning	339	3	3	336	19285	16974396	7.85881	2.52162	24.4926	7.85774	2.52127	24.4892	17.7965
chemical submission	92	3	3	89	19285	16974643	29.6696	9.3888	93.7594	29.6652	9.38739	93.7453	80.3874
cholinergic syndrome	497	3	3	494	19285	16974238	5.34521	1.71785	16.632	5.34454	1.71764	16.6299	10.5313
choreoathetosis	623	3	3	620	19285	16974112	4.2589	1.36969	13.2426	4.25839	1.36952	13.241	7.44391
circadian rhythm sleep disorder	666	3	3	663	19285	16974069	3.98267	1.28108	12.3815	3.9822	1.28093	12.3801	6.67004
circadian rhythm sleep disorder	666	3	3	663	19285	16974069	3.98267	1.28108	12.3815	3.9822	1.28093	12.3801	6.67004
clonic convulsion	586	3	3	583	19285	16974149	4.5292	1.45636	14.0855	4.52865	1.45619	14.0838	8.20645
complication of pregnancy	675	3	3	672	19285	16974060	3.92933	1.26396	12.2153	3.92887	1.26381	12.2138	6.52134
congenital bladder anomaly	129	3	3	126	19285	16974606	20.9571	6.66847	65.862	20.954	6.66748	65.8523	55.6798
congenital brain damage	102	3	3	99	19285	16974633	26.6727	8.45645	84.129	26.6687	8.45518	84.1164	71.9391
congenital torticollis	81	3	3	78	19285	16974654	33.8538	10.6846	107.265	33.8487	10.683	107.249	92.0932
constricted affect	61	3	3	58	19285	16974674	45.5276	14.2639	145.316	45.5207	14.2617	145.294	124.204
corneal reflex decreased	323	3	3	320	19285	16974412	8.25176	2.64703	25.7237	8.25063	2.64667	25.7202	18.9383
decreased gait velocity	112	3	3	109	19285	16974623	24.2256	7.69254	76.2923	24.222	7.69139	76.2809	65.0013
diaphragmatic hernia	542	3	3	539	19285	16974193	4.89894	1.57488	15.239	4.89833	1.57469	15.2371	9.25623
drug metabolising enzyme decreased	39	3	3	36	19285	16974696	73.3502	22.5864	238.208	73.3389	22.5829	238.171	197.592
ductus venosus agenesis	13	3	3	10	19285	16974722	264.061	72.666	959.572	264.02	72.6547	959.423	604.671
dust allergy	656	3	3	653	19285	16974079	4.04366	1.30064	12.5716	4.04319	1.30049	12.5701	6.84039
eclampsia	298	3	3	295	19285	16974437	8.95107	2.87008	27.9162	8.94983	2.86968	27.9123	20.9718
ectopic kidney	87	3	3	84	19285	16974648	31.4357	9.93656	99.4512	31.431	9.93506	99.4362	85.3409
electrocardiogram qt interval abnormal	358	3	3	355	19285	16974377	7.43819	2.3873	23.1754	7.43719	2.38698	23.1723	16.5752
epidermolysis	360	3	3	357	19285	16974375	7.39652	2.37399	23.045	7.39552	2.37367	23.0419	16.4543
forceps delivery	130	3	3	127	19285	16974605	20.7921	6.61666	65.3366	20.789	6.61568	65.3269	55.2076
gastroduodenal ulcer	324	3	3	321	19285	16974411	8.22605	2.63883	25.6431	8.22493	2.63847	25.6396	18.8636
hepatitis infectious mononucleosis	76	3	3	73	19285	16974659	36.1726	11.3997	114.78	36.1671	11.398	114.762	98.5354
high density lipoprotein increased	823	3	3	820	19285	16973912	3.2201	1.03629	10.0059	3.21976	1.03618	10.0048	4.57451
hyperarousal	36	3	3	33	19285	16974699	80.0184	24.5386	260.933	80.0061	24.5348	260.893	214.552
hypercalciuria	442	3	3	439	19285	16974293	6.01491	1.93225	18.7238	6.01413	1.932	18.7214	12.4564
hyperchloraemia	563	3	3	560	19285	16974172	4.71522	1.516	14.6658	4.71464	1.51581	14.664	8.73375
hypertension neonatal	85	3	3	82	19285	16974650	32.2024	10.174	101.926	32.1976	10.1725	101.911	87.4857
hyponatraemic syndrome	210	3	3	207	19285	16974525	12.7564	4.0803	39.881	12.7546	4.07971	39.8753	32.0351
infertility male	410	3	3	407	19285	16974325	6.48783	2.08355	20.2021	6.48698	2.08327	20.1994	13.8219
internal injury	626	3	3	623	19285	16974109	4.23839	1.36311	13.1787	4.23788	1.36295	13.1771	7.38625
labour complication	217	3	3	214	19285	16974518	12.3392	3.94788	38.5662	12.3374	3.94732	38.5607	30.8236
large for dates baby	696	3	3	693	19285	16974039	3.81025	1.22575	11.8442	3.80981	1.22561	11.8428	6.19034
lymphocyte morphology abnormal	529	3	3	526	19285	16974206	5.02002	1.61368	15.6169	5.01939	1.61348	15.6149	9.6014
manufacturing materials issue	320	3	3	317	19285	16974415	8.32985	2.67195	25.9684	8.32871	2.67159	25.9649	19.1653
merycism	213	3	3	210	19285	16974522	12.5742	4.02248	39.3067	12.5724	4.0219	39.301	31.5061
metal poisoning	517	3	3	514	19285	16974218	5.13722	1.65123	15.9827	5.13658	1.65102	15.9807	9.93609
metal poisoning	517	3	3	514	19285	16974218	5.13722	1.65123	15.9827	5.13658	1.65102	15.9807	9.93609
microtia	305	3	3	302	19285	16974430	8.74359	2.80392	27.2655	8.74239	2.80354	27.2617	20.3684
mite allergy	403	3	3	400	19285	16974332	6.60137	2.11986	20.5571	6.6005	2.11958	20.5544	14.1502
mite allergy	403	3	3	400	19285	16974332	6.60137	2.11986	20.5571	6.6005	2.11958	20.5544	14.1502
mixed anxiety and depressive disorder	167	3	3	164	19285	16974568	16.1011	5.13918	50.4452	16.0988	5.13843	50.4378	41.72
mycotic allergy	616	3	3	613	19285	16974119	4.30753	1.38528	13.3942	4.30702	1.38512	13.3926	7.58076
myeloma cast nephropathy	111	3	3	108	19285	16974624	24.45	7.76267	77.0097	24.4463	7.76151	76.9982	65.6388
myoglobinuria	479	3	3	476	19285	16974256	5.54735	1.78259	17.2632	5.54664	1.78236	17.261	11.1111
negativism	668	3	3	665	19285	16974067	3.97069	1.27723	12.3442	3.97023	1.27708	12.3427	6.63663
neonatal oversedation	19	3	3	16	19285	16974716	165.038	48.0843	566.454	165.013	48.0769	566.367	411.837
neurodevelopmental disorder	397	3	3	394	19285	16974338	6.7019	2.152	20.8715	6.70102	2.15171	20.8688	14.4411
neurologic neglect syndrome	355	3	3	352	19285	16974380	7.50158	2.40755	23.3739	7.50057	2.40722	23.3708	16.7592
neurological examination abnormal	408	3	3	405	19285	16974327	6.51987	2.09379	20.3023	6.51901	2.09352	20.2996	13.9145
nsaid exacerbated respiratory disease	141	3	3	138	19285	16974594	19.1347	6.09566	60.0653	19.1319	6.09476	60.0564	50.456
obsessive-compulsive personality disorder	219	3	3	216	19285	16974516	12.2249	3.91161	38.2063	12.2232	3.91105	38.2008	30.4918
obstructed labour	153	3	3	150	19285	16974582	17.6039	5.61346	55.2062	17.6013	5.61264	55.1981	46.0538
oesophageal atresia	553	3	3	550	19285	16974182	4.80096	1.54348	14.9333	4.80037	1.54329	14.9314	8.97737
oesophageal atresia	553	3	3	550	19285	16974182	4.80096	1.54348	14.9333	4.80037	1.54329	14.9314	8.97737
organic erectile dysfunction	336	3	3	333	19285	16974399	7.92961	2.54422	24.7143	7.92853	2.54387	24.711	18.0022
pancreatic neuroendocrine tumour	517	3	3	514	19285	16974218	5.13722	1.65123	15.9827	5.13658	1.65102	15.9807	9.93609
pancreatic neuroendocrine tumour	517	3	3	514	19285	16974218	5.13722	1.65123	15.9827	5.13658	1.65102	15.9807	9.93609
pelvic kidney	77	3	3	74	19285	16974658	35.6838	11.2492	113.194	35.6784	11.2475	113.176	97.18
perinatal depression	311	3	3	308	19285	16974424	8.57326	2.7496	26.7314	8.57208	2.74922	26.7278	19.873
persistent depressive disorder	283	3	3	280	19285	16974452	9.4306	3.02291	29.4207	9.42929	3.02249	29.4167	22.3668
persistent genital arousal disorder	100	3	3	97	19285	16974635	27.2226	8.6278	85.8935	27.2186	8.62651	85.8806	73.4934
persistent left superior vena cava	88	3	3	85	19285	16974647	31.0659	9.82195	98.2582	31.0612	9.82048	98.2434	84.3051
phaeochromocytoma	591	3	3	588	19285	16974144	4.49068	1.44401	13.9654	4.49014	1.44384	13.9637	8.09751
physical product label issue	839	3	3	836	19285	16973896	3.15847	1.0165	9.81401	3.15814	1.01639	9.81297	4.40873
platelet dysfunction	239	3	3	236	19285	16974496	11.1889	3.58248	34.9453	11.1873	3.58198	34.9403	27.4811
postprandial hypoglycaemia	123	3	3	120	19285	16974612	22.0049	6.99724	69.2012	22.0017	6.9962	69.1909	58.6749
prolonged labour	553	3	3	550	19285	16974182	4.80096	1.54348	14.9333	4.80037	1.54329	14.9314	8.97737
prolonged labour	553	3	3	550	19285	16974182	4.80096	1.54348	14.9333	4.80037	1.54329	14.9314	8.97737
prothrombin time ratio decreased	395	3	3	392	19285	16974340	6.7361	2.16293	20.9785	6.73521	2.16265	20.9757	14.5401
psychiatric evaluation abnormal	18	3	3	15	19285	16974717	176.041	50.959	608.142	176.013	50.9511	608.048	435.048
pulmonary hypoplasia	689	3	3	686	19285	16974046	3.84913	1.23823	11.9653	3.84869	1.23809	11.964	6.29827
pulmonary sarcoidosis	820	3	3	817	19285	16973915	3.23193	1.04009	10.0427	3.23158	1.03998	10.0416	4.60639
purpura fulminans	196	3	3	193	19285	16974539	13.6818	4.3737	42.7992	13.6798	4.37307	42.793	34.7194
pyloric stenosis	753	3	3	750	19285	16973982	3.52066	1.1328	10.9419	3.52027	1.13267	10.9407	5.39168
resting tremor	507	3	3	504	19285	16974228	5.23915	1.68388	16.3008	5.23849	1.68367	16.2988	10.2276
retinal vein thrombosis	629	3	3	626	19285	16974106	4.21807	1.35659	13.1153	4.21757	1.35643	13.1138	7.32918
rhythm idioventricular	267	3	3	264	19285	16974468	10.0022	3.20495	31.2153	10.0008	3.2045	31.2109	24.0296
salivary duct obstruction	122	3	3	119	19285	16974613	22.1899	7.05521	69.7909	22.1866	7.05416	69.7806	59.2028
salivary duct obstruction	122	3	3	119	19285	16974613	22.1899	7.05521	69.7909	22.1866	7.05416	69.7806	59.2028
semen liquefaction	23	3	3	20	19285	16974712	132.03	39.2298	444.357	132.01	39.2238	444.288	339.177
serratia infection	615	3	3	612	19285	16974120	4.31457	1.38754	13.4162	4.31405	1.38737	13.4146	7.60058
shock symptom	251	3	3	248	19285	16974484	10.6475	3.41031	33.2429	10.646	3.40983	33.2382	25.9067
sinus rhythm	343	3	3	340	19285	16974392	7.76635	2.4921	24.203	7.7653	2.49176	24.1997	17.5279
skin dystrophy	47	3	3	44	19285	16974688	60.0137	18.6331	193.293	60.0046	18.6303	193.263	162.954
social fear	157	3	3	154	19285	16974578	17.1467	5.46925	53.7566	17.1442	5.46845	53.7488	44.7364
sudden infant death syndrome	439	3	3	436	19285	16974296	6.05629	1.9455	18.8531	6.05551	1.94524	18.8507	12.5757
systolic hypertension	376	3	3	373	19285	16974359	7.07923	2.27261	22.052	7.07829	2.27231	22.049	15.5341
thalamus haemorrhage	758	3	3	755	19285	16973977	3.49734	1.12532	10.8693	3.49695	1.12519	10.8681	5.32782
thirst decreased	468	3	3	465	19285	16974267	5.67858	1.8246	17.673	5.67785	1.82437	17.6708	11.4881
tooth erosion	770	3	3	767	19285	16973965	3.44262	1.10775	10.6989	3.44224	1.10763	10.6977	5.17824
tourette's disorder	708	3	3	705	19285	16974027	3.74539	1.20494	11.6421	3.74497	1.2048	11.6408	6.01065
trance	312	3	3	309	19285	16974423	8.54551	2.74075	26.6444	8.54434	2.74038	26.6408	19.7923
traumatic haemothorax	201	3	3	198	19285	16974534	13.3363	4.26419	41.7092	13.3343	4.26358	41.7032	33.7176
trichotillomania	516	3	3	513	19285	16974219	5.14724	1.65444	16.0139	5.14659	1.65423	16.0119	9.96471
urethral disorder	413	3	3	410	19285	16974322	6.44036	2.06836	20.0537	6.43951	2.06809	20.051	13.6846
vacuum extractor delivery	79	3	3	76	19285	16974656	34.7447	10.9596	110.15	34.7395	10.958	110.133	94.5722
venous angioma of brain	67	3	3	64	19285	16974668	41.2594	12.9613	131.34	41.2531	12.9593	131.32	112.557
visceral congestion	399	3	3	396	19285	16974336	6.66806	2.14118	20.7657	6.66717	2.14089	20.7629	14.3432
vulvovaginal erythema	666	3	3	663	19285	16974069	3.98267	1.28108	12.3815	3.9822	1.28093	12.3801	6.67004
vulvovaginal erythema	666	3	3	663	19285	16974069	3.98267	1.28108	12.3815	3.9822	1.28093	12.3801	6.67004
weight decrease neonatal	177	3	3	174	19285	16974558	15.1758	4.84667	47.518	15.1736	4.84597	47.5111	39.0456

## Sheet: special PTS
Var1	Freq.x	Freq.y	a	b	c	d	ROR	ROR_low	ROR_high	PRR	PRR_low	PRR_high	chi
gestational diabetes	3927	40	40	3887	19248	16970845	9.07326	6.64269	12.3932	9.05652	6.63043	12.3703	283.823
hypertensive cardiomyopathy	261	7	7	254	19281	16974478	24.2623	11.4483	51.4188	24.2538	11.4443	51.4009	151.882
gestational hypertension	998	6	6	992	19282	16973740	5.32433	2.38591	11.8816	5.32299	2.38531	11.8786	20.9397
hypertension neonatal	85	3	3	82	19285	16974650	32.2024	10.174	101.926	32.1976	10.1725	101.911	87.4857
systolic hypertension	376	3	3	373	19285	16974359	7.07923	2.27261	22.052	7.07829	2.27231	22.049	15.5341
hepatic steatosis	15239	37	37	15202	19251	16959530	2.14418	1.55245	2.96146	2.14199	1.55086	2.95843	22.4927
lipase increased	6262	19	19	6243	19269	16968489	2.68006	1.70792	4.20552	2.6784	1.70687	4.20293	19.9302
high density lipoprotein increased	823	3	3	820	19285	16973912	3.2201	1.03629	10.0059	3.21976	1.03618	10.0048	4.57451
cholestasis	13073	36	36	13037	19252	16961695	2.43287	1.75356	3.37533	2.43019	1.75163	3.37162	30.2404
hepatitis cholestatic	4152	31	31	4121	19257	16970611	6.6293	4.65466	9.44165	6.62026	4.64831	9.42876	146.842
hyperbilirubinaemia neonatal	515	4	4	511	19284	16974221	6.8902	2.57583	18.4309	6.88898	2.57537	18.4277	19.9808
jaundice neonatal	1683	11	11	1672	19277	16973060	5.79265	3.20118	10.482	5.78991	3.19967	10.4771	43.3083
weight decrease neonatal	177	3	3	174	19285	16974558	15.1758	4.84667	47.518	15.1736	4.84597	47.5111	39.0456
overweight	4487	15	15	4472	19273	16970260	2.95344	1.77865	4.90417	2.95192	1.77774	4.90165	19.3007

## Sheet: Sheet2
	Female	Male
gestational diabetes	38	0
hypertensive cardiomyopathy	5	0
gestational hypertension	6	0
hypertension neonatal	1	1
systolic hypertension	1	2
hepatic steatosis	17	18
lipase increased	13	5
high density lipoprotein increased	2	0
cholestasis	18	17
hepatitis cholestatic	15	13
hyperbilirubinaemia neonatal	0	4
jaundice neonatal	3	7
weight decrease neonatal	0	3
overweight	10	4
