# Supplementary material for: Overweight and glucose/lipid metabolism abnormality associated with SSRIs: a pharmacovigilance study based on the FDA adverse event reporting system
Source: Front Pharmacol. 2025 Jan 10;15:1517546. doi: 10.3389/fphar.2024.1517546 (PMC11759304; doi:10.3389/fphar.2024.1517546)
Supplement: Supplementary file 2 [file Table3.xlsx]

## Sheet: Sheet 1
Var1	Freq.x	Freq.y	a	b	c	d	ROR	ROR_low	ROR_high	PRR	PRR_low	PRR_high	chi
foetal exposure during pregnancy	67325	1881	1881	65444	19574	16907121	24.8261	23.6642	26.0451	22.7372	21.6731	23.8536	38148.5
drug interaction	124813	1533	1533	123280	19922	16849285	10.5172	9.98173	11.0813	9.83713	9.33633	10.3648	12109.6
completed suicide	72321	1178	1178	71143	20277	16901422	13.8017	13.0083	14.6435	13.0988	12.3459	13.8977	13005.3
toxicity to various agents	130872	1095	1095	129777	20360	16842788	6.97995	6.56659	7.41934	6.67476	6.27947	7.09493	5279.36
anxiety	243022	1037	1037	241985	20418	16730580	3.51146	3.29865	3.73801	3.39007	3.18462	3.60879	1765.19
depression	199194	1031	1031	198163	20424	16774402	4.27309	4.01332	4.54968	4.11581	3.86559	4.38222	2448
suicidal ideation	75773	959	959	74814	20496	16897751	10.5681	9.90148	11.2795	10.1404	9.50078	10.8231	7836.15
serotonin syndrome	14427	742	742	13685	20713	16958880	44.3929	41.1801	47.8564	42.8922	39.788	46.2386	28822.3
intentional overdose	46230	641	641	45589	20814	16926976	11.4346	10.5646	12.3763	11.1229	10.2766	12.0388	5839.39
tremor	140015	626	626	139389	20829	16833176	3.62947	3.3515	3.9305	3.55275	3.28065	3.84742	1152.59
insomnia	225770	607	607	225163	20848	16747402	2.16558	1.99746	2.34785	2.13261	1.96705	2.3121	369.041
suicide attempt	48130	568	568	47562	20887	16925003	9.677	8.89881	10.5233	9.44729	8.68757	10.2734	4251.59
feeling abnormal	210260	563	563	209697	20892	16762868	2.15419	1.98099	2.34254	2.12391	1.95314	2.30961	338.123
agitation	62104	529	529	61575	20926	16910990	6.94279	6.36653	7.57122	6.79626	6.23216	7.41143	2602.3
drug abuse	64395	491	491	63904	20964	16908661	6.1971	5.66474	6.77949	6.07816	5.55602	6.64937	2075.14
confusional state	131612	480	480	131132	20975	16841433	2.93907	2.68438	3.21792	2.89569	2.64476	3.17042	598.153
product substitution issue	48909	480	480	48429	20975	16924136	7.99724	7.30222	8.75841	7.8407	7.15928	8.58697	2844.83
somnolence	164297	480	480	163817	20975	16808748	2.3481	2.14469	2.57079	2.31793	2.11714	2.53777	362.14
maternal exposure during pregnancy	65715	427	427	65288	21028	16907277	5.2586	4.77669	5.78913	5.17385	4.6997	5.69582	1433.97
exposure during pregnancy	49592	390	390	49202	21065	16923363	6.36806	5.75887	7.04169	6.27048	5.67063	6.93379	1719.11
electrocardiogram qt prolonged	27530	382	382	27148	21073	16945417	11.3149	10.2189	12.5285	11.1313	10.053	12.3252	3479.22
hyperhidrosis	108716	371	371	108345	21084	16864220	2.73891	2.47128	3.03553	2.70884	2.44415	3.0022	401.141
irritability	52214	364	364	51850	21091	16920715	5.63215	5.07597	6.24926	5.55356	5.00515	6.16207	1353.72
atrial septal defect	7180	348	348	6832	21107	16965733	40.9428	36.7311	45.6374	40.2949	36.1499	44.9153	12694.3
aggression	42687	337	337	42350	21118	16930215	6.37949	5.72619	7.10733	6.295	5.65035	7.01319	1492.85
premature baby	26617	324	324	26293	21131	16946272	9.88232	8.84951	11.0357	9.74819	8.72939	10.8859	2516.63
cardiac arrest	70376	313	313	70063	21142	16902502	3.57158	3.19363	3.99426	3.53407	3.16009	3.9523	568.554
hyponatraemia	43216	312	312	42904	21143	16929661	5.82289	5.20498	6.51415	5.75275	5.14229	6.43569	1219.35
intentional self-injury	13745	283	283	13462	21172	16959103	16.8391	14.9574	18.9575	16.6301	14.7718	18.7223	4075.04
abnormal behaviour	35653	278	278	35375	21177	16937190	6.28529	5.58135	7.07801	6.21681	5.52054	7.00089	1210.04
depressed mood	41956	275	275	41681	21180	16930884	5.2741	4.68077	5.94264	5.21932	4.63215	5.88091	934.159
cardio-respiratory arrest	36233	268	268	35965	21187	16936600	5.95678	5.27831	6.72246	5.89486	5.22344	6.65259	1083.54
seizure	87150	250	250	86900	21205	16885665	2.29087	2.02195	2.59555	2.27583	2.00868	2.57851	179.213
syncope	82202	249	249	81953	21206	16890612	2.42003	2.1354	2.7426	2.40355	2.12086	2.72392	204.452
ventricular septal defect	5055	246	246	4809	21209	16967756	40.9246	35.9779	46.5515	40.4668	35.5754	46.0308	9010.8
restlessness	30549	244	244	30305	21211	16942260	6.43111	5.6658	7.29978	6.36934	5.61139	7.22967	1097.58
disturbance in attention	45585	233	233	45352	21222	16927213	4.09787	3.60036	4.66414	4.06423	3.5708	4.62585	536.984
crying	32138	226	226	31912	21229	16940653	5.65139	4.95488	6.44581	5.60239	4.91192	6.38992	850.079
tachycardia	71170	216	216	70954	21239	16901611	2.42254	2.11822	2.77058	2.40822	2.1057	2.7542	178.074
talipes	2840	216	216	2624	21239	16969941	65.7713	57.2135	75.609	65.1192	56.6463	74.8594	12602
panic attack	30223	208	208	30015	21247	16942550	5.52594	4.81829	6.33752	5.48206	4.78003	6.2872	758.314
sleep disorder	54761	198	198	54563	21257	16918002	2.88811	2.51033	3.32275	2.87069	2.49518	3.30271	241.274
dyskinesia	33691	196	196	33495	21259	16939070	4.66254	4.04916	5.36884	4.62908	4.0201	5.33032	555.499
anger	29493	193	193	29300	21262	16943265	5.24907	4.55336	6.05108	5.21085	4.52021	6.00702	653.569
hallucination	58277	193	193	58084	21262	16914481	2.64335	2.29353	3.04654	2.62857	2.2807	3.0295	194.761
coma	37013	190	190	36823	21265	16935742	4.10935	3.56111	4.74199	4.08182	3.53725	4.71022	440.784
respiratory arrest	24997	187	187	24810	21268	16947755	6.00621	5.19812	6.93991	5.96257	5.16036	6.8895	767.715
maternal drugs affecting foetus	7452	183	183	7269	21272	16965296	20.0784	17.3281	23.2652	19.9157	17.1877	23.0767	3208.43
mania	13851	182	182	13669	21273	16958896	10.6146	9.16475	12.2938	10.533	9.09433	12.1993	1550.92
akathisia	11336	178	178	11158	21277	16961407	12.717	10.96	14.7556	12.6198	10.8763	14.6428	1875.78
poisoning	10586	177	177	10409	21278	16962156	13.5555	11.6769	15.7363	13.4519	11.5877	15.616	2007.28
withdrawal syndrome	35997	173	173	35824	21282	16936741	3.84317	3.30791	4.46503	3.82024	3.28818	4.4384	359.217
bradycardia	43339	170	170	43169	21285	16929396	3.13217	2.69259	3.6435	3.11527	2.67807	3.62385	243.83
nightmare	28974	160	160	28814	21295	16943751	4.41823	3.7802	5.16394	4.39274	3.75839	5.13415	417.659
sexual dysfunction	9263	160	160	9103	21295	16963462	14.0014	11.9685	16.3797	13.9045	11.8856	16.2663	1884.15
rhabdomyolysis	32746	156	156	32590	21299	16939975	3.8071	3.2511	4.45818	3.78669	3.23367	4.43428	319.01
psychotic disorder	24679	152	152	24527	21303	16948038	4.93035	4.20123	5.78602	4.90251	4.1775	5.75334	469.96
apathy	11784	147	147	11637	21308	16960928	10.055	8.5407	11.8379	9.99299	8.488	11.7648	1175.65
depressed level of consciousness	31986	143	143	31843	21312	16940722	3.56968	3.02726	4.2093	3.55256	3.01273	4.1891	261.588
muscle twitching	19072	143	143	18929	21312	16953636	6.00962	5.09517	7.08819	5.97623	5.06686	7.04881	588.747
drug withdrawal syndrome neonatal	14242	141	141	14101	21314	16958464	7.95593	6.73615	9.39657	7.91021	6.69745	9.34258	843.445
patent ductus arteriosus	3529	141	141	3388	21314	16969177	33.1338	27.9819	39.2343	32.9226	27.8036	38.9842	4190.87
nervousness	47010	140	140	46870	21315	16925695	2.37189	2.00821	2.80142	2.36294	2.00064	2.79085	110.036
tinnitus	37480	132	132	37348	21323	16935217	2.80704	2.36483	3.33194	2.79593	2.35547	3.31875	152.073
abortion spontaneous	34464	129	129	34335	21326	16938230	2.98409	2.50899	3.54914	2.97216	2.49896	3.53496	168.521
sedation	19880	128	128	19752	21327	16952813	5.15123	4.32718	6.13221	5.12646	4.30637	6.10273	422.913
drug level increased	13532	127	127	13405	21328	16959160	7.5334	6.32233	8.97646	7.49473	6.28987	8.93038	708.632
medication error	44466	126	126	44340	21329	16928225	2.25536	1.89257	2.68769	2.24799	1.88638	2.67891	87.2775
obsessive-compulsive disorder	7124	126	126	6998	21329	16965567	14.3217	12.0022	17.0895	14.2435	11.9366	16.9961	1524.72
metabolic acidosis	23906	125	125	23781	21330	16948784	4.17665	3.50163	4.98179	4.15814	3.48611	4.95971	298.681
hypokalaemia	35268	124	124	35144	21331	16937421	2.8016	2.34752	3.34353	2.79119	2.33879	3.3311	142.327
mood swings	27578	123	123	27455	21332	16945110	3.55874	2.97956	4.25051	3.54407	2.96728	4.23299	223.988
speech disorder	44092	121	121	43971	21334	16928594	2.18357	1.82582	2.61142	2.1769	1.82024	2.60344	76.9767
generalised tonic-clonic seizure	12233	118	118	12115	21337	16960450	7.74217	6.45514	9.28581	7.70509	6.42422	9.24134	682.365
erectile dysfunction	20316	116	116	20200	21339	16952365	4.56208	3.79917	5.47819	4.54282	3.78313	5.45506	319.053
inappropriate antidiuretic hormone secretion	7531	116	116	7415	21339	16965150	12.4374	10.3483	14.9483	12.3756	10.2968	14.874	1194.79
torsade de pointes	6478	116	116	6362	21339	16966203	14.4969	12.059	17.4276	14.4239	11.9983	17.3399	1423.81
disorientation	33497	115	115	33382	21340	16939183	2.73454	2.27592	3.28556	2.72524	2.26818	3.27439	125.417
paranoia	14569	114	114	14455	21341	16958110	6.26685	5.20955	7.53875	6.23887	5.18628	7.50508	498.006
abnormal dreams	24554	113	113	24441	21342	16948124	3.67152	3.05052	4.41894	3.65745	3.03883	4.40201	217.498
extrapyramidal disorder	22826	113	113	22713	21342	16949852	3.95125	3.28283	4.75577	3.93571	3.26992	4.73706	246.553
congenital anomaly	6763	112	112	6651	21343	16965914	13.3861	11.1004	16.1424	13.3214	11.0467	16.0645	1255.77
delirium	27303	112	112	27191	21343	16945374	3.27031	2.71506	3.9391	3.25846	2.70522	3.92483	174.881
mental disorder	36639	112	112	36527	21343	16936038	2.4331	2.0202	2.9304	2.42562	2.01399	2.92139	93.7586
urinary retention	26746	111	111	26635	21344	16945930	3.30872	2.74466	3.9887	3.29677	2.73475	3.9743	177.153
cardiac murmur	7828	110	110	7718	21345	16964847	11.3277	9.37988	13.68	11.2747	9.33604	13.6161	1015.97
myoclonus	9606	110	110	9496	21345	16963069	9.20577	7.62471	11.1147	9.1637	7.58986	11.0639	791.297
mydriasis	10121	109	109	10012	21346	16962553	8.65128	7.15977	10.4535	8.61241	7.1276	10.4065	725.942
fear	24524	108	108	24416	21347	16948149	3.51184	2.90562	4.24454	3.4992	2.89516	4.22926	192.206
loss of libido	6882	108	108	6774	21347	16965791	12.6711	10.4725	15.3313	12.6124	10.424	15.2603	1137.04
neonatal respiratory distress syndrome	3146	107	107	3039	21348	16969526	27.9876	23.0694	33.9543	27.853	22.9585	33.791	2676.39
hyperreflexia	3026	104	104	2922	21351	16969643	28.2883	23.2523	34.4151	28.1561	23.1436	34.2541	2630.78
mood altered	22523	104	104	22419	21351	16950146	3.68275	3.03604	4.46722	3.66975	3.02532	4.45144	201.328
anorgasmia	2079	102	102	1977	21353	16970588	41.0045	33.5896	50.0562	40.8143	33.4338	49.824	3767.66
fallot's tetralogy	953	102	102	851	21353	16971714	95.2659	77.5454	117.036	94.8177	77.1806	116.485	8455.54
hallucination, auditory	13021	101	101	12920	21354	16959645	6.20864	5.10231	7.55485	6.18412	5.08216	7.52501	435.857
hypersomnia	23690	101	101	23589	21354	16948976	3.39841	2.7938	4.13387	3.38712	2.78452	4.12013	169.43
muscle rigidity	9590	101	101	9489	21354	16963076	8.45525	6.94669	10.2914	8.42015	6.91786	10.2487	653.844
thinking abnormal	16453	101	101	16352	21354	16956213	4.90456	4.03125	5.96706	4.88618	4.01614	5.9447	310.559
sinus tachycardia	11798	100	100	11698	21355	16960867	6.78949	5.57383	8.27028	6.7625	5.55168	8.23741	487.214
cleft palate	1736	98	98	1638	21357	16970927	47.542	38.7583	58.3163	47.3294	38.585	58.0555	4193.89
libido decreased	10468	97	97	10371	21358	16962194	7.42801	6.07919	9.0761	7.39895	6.05541	9.04059	532.162
small for dates baby	3799	96	96	3703	21359	16968862	20.5963	16.8113	25.2335	20.5086	16.7397	25.1261	1736.88
congenital cardiovascular anomaly	811	95	95	716	21360	16971849	105.424	85.0765	130.637	104.961	84.7034	130.064	8636.76
respiratory depression	10262	95	95	10167	21360	16962398	7.42022	6.06015	9.08553	7.39179	6.03693	9.05072	520.526
social avoidant behaviour	5192	95	95	5097	21360	16967468	14.8056	12.0806	18.1451	14.7444	12.0307	18.0702	1195.26
suicidal behaviour	3522	95	95	3427	21360	16969138	22.0226	17.9532	27.0144	21.9295	17.8773	26.9002	1846.83
unresponsive to stimuli	21043	95	95	20948	21360	16951617	3.59908	2.94081	4.40469	3.58757	2.9314	4.39061	176.718
dystonia	16992	93	93	16899	21362	16955666	4.36812	3.56118	5.35792	4.35352	3.54927	5.34001	239.164
emotional disorder	26541	90	90	26451	21365	16946114	2.69878	2.19331	3.32074	2.69165	2.18752	3.31197	95.5103
tic	4652	90	90	4562	21365	16968003	15.6681	12.7122	19.3112	15.6065	12.6623	19.2354	1206.88
autism spectrum disorder	3238	89	89	3149	21366	16969416	22.4471	18.1753	27.7231	22.3582	18.1032	27.6132	1766.28
pre-eclampsia	3978	89	89	3889	21366	16968676	18.1751	14.7243	22.4346	18.1039	14.6666	22.3466	1406.31
premature labour	5282	88	88	5194	21367	16967371	13.454	10.8933	16.6166	13.4029	10.852	16.5535	993.505
craniosynostosis	808	86	86	722	21369	16971843	94.6033	75.6187	118.354	94.2281	75.3188	117.885	7088.56
feeling jittery	16646	86	86	16560	21369	16956005	4.12076	3.33247	5.09552	4.10825	3.32235	5.08006	201.396
persistent foetal circulation	596	85	85	511	21370	16972054	132.108	104.966	166.268	131.588	104.553	165.614	9444.95
hallucination, visual	16030	83	83	15947	21372	16956618	4.12946	3.32687	5.12567	4.11735	3.31712	5.11064	195.069
homicide	1282	83	83	1199	21372	16971366	54.9706	43.9888	68.694	54.7618	43.8217	68.4331	4097.43
reversible cerebral vasoconstriction syndrome	1210	83	83	1127	21372	16971438	58.4827	46.7778	73.1165	58.2604	46.5999	72.8385	4350.93
euphoric mood	8944	81	81	8863	21374	16963702	7.25336	5.82572	9.03085	7.22975	5.80676	9.00145	431.102
heart disease congenital	3380	80	80	3300	21375	16969265	19.2457	15.4114	24.0339	19.1776	15.3569	23.949	1346.03
pneumonia aspiration	19997	80	80	19917	21375	16952648	3.18565	2.55658	3.96949	3.1775	2.55004	3.95934	119.039
psychomotor hyperactivity	14128	80	80	14048	21375	16958517	4.51811	3.62527	5.63086	4.505	3.61474	5.61451	217.103
mental status changes	23908	74	74	23834	21381	16948731	2.46118	1.95825	3.09329	2.45614	1.95424	3.08695	63.7751
self-injurious ideation	3237	73	73	3164	21382	16969401	18.3107	14.5133	23.1016	18.2518	14.4666	23.0273	1163.76
epilepsy	23318	71	71	23247	21384	16949318	2.42078	1.91696	3.05701	2.41607	1.91323	3.05108	58.8291
caesarean section	10689	70	70	10619	21385	16961946	5.22854	4.13181	6.6164	5.21475	4.12091	6.59894	237.043
pulmonary valve stenosis	729	70	70	659	21385	16971906	84.3012	65.8671	107.895	84.0295	65.6547	107.547	5191.67
mental impairment	20312	69	69	20243	21386	16952322	2.70193	2.13236	3.42364	2.69646	2.12804	3.4167	73.4822
blood creatine phosphokinase increased	24972	68	68	24904	21387	16947661	2.16371	1.70479	2.74618	2.16002	1.70188	2.7415	42.3096
respiratory distress	22928	68	68	22860	21387	16949705	2.35746	1.85739	2.99218	2.35316	1.854	2.98672	52.8266
coarctation of the aorta	886	66	66	820	21389	16971745	63.8655	49.6819	82.0983	63.6721	49.5314	81.8497	3768.3
drug-induced liver injury	20878	66	66	20812	21389	16951753	2.51336	1.9731	3.20154	2.5087	1.96945	3.19561	59.7669
homicidal ideation	3772	66	66	3706	21389	16968859	14.1287	11.0722	18.0288	14.0883	11.0405	17.9773	788.643
parkinsonism	7570	66	66	7504	21389	16965061	6.97615	5.4729	8.89231	6.95777	5.45848	8.86887	333.912
restless legs syndrome	15235	66	66	15169	21389	16957396	3.4495	2.70763	4.39463	3.44196	2.70171	4.38503	113.951
eating disorder	18190	65	65	18125	21390	16954440	2.84255	2.2273	3.62775	2.83697	2.22292	3.62063	77.1209
hypoplastic left heart syndrome	625	65	65	560	21390	16972005	92.0975	71.2125	119.108	91.8215	70.9991	118.751	5232.03
pregnancy	18372	64	64	18308	21391	16954257	2.77068	2.1669	3.54269	2.7654	2.16277	3.53594	71.9553
agitation neonatal	745	62	62	683	21393	16971882	72.0161	55.5104	93.4295	71.8108	55.3522	93.1633	3969.03
hypertonia	5064	62	62	5002	21393	16967563	9.83096	7.65011	12.6335	9.80544	7.63025	12.6007	484.402
poisoning deliberate	4278	62	62	4216	21393	16968349	11.6643	9.07417	14.9938	11.6335	9.05019	14.9542	594.022
poor quality sleep	17100	62	62	17038	21393	16955527	2.88412	2.24675	3.70229	2.87867	2.24251	3.6953	75.816
orthostatic hypotension	13950	61	61	13889	21394	16958676	3.48144	2.70631	4.47858	3.47438	2.70082	4.4695	107.112
delusion	12470	60	60	12410	21395	16960155	3.83263	2.97294	4.94092	3.82471	2.9668	4.93071	124.659
photophobia	14694	60	60	14634	21395	16957931	3.24974	2.52103	4.18909	3.24345	2.51615	4.18098	92.8059
spina bifida	1976	60	60	1916	21395	16970649	24.8394	19.204	32.1287	24.7728	19.1524	32.0424	1327.38
bruxism	4330	59	59	4271	21396	16968294	10.9554	8.47021	14.1697	10.928	8.44905	14.1343	525.035
clonus	2243	58	58	2185	21397	16970380	21.0531	16.2152	27.3344	20.9989	16.1734	27.264	1076.27
gestational diabetes	3927	58	58	3869	21397	16968696	11.8884	9.17	15.4128	11.859	9.1473	15.3746	568.327
leukocytosis	14859	58	58	14801	21397	16957764	3.10565	2.3989	4.02062	3.09996	2.3945	4.01325	82.2574
personality change	8137	58	58	8079	21397	16964486	5.69191	4.39477	7.37191	5.67923	4.38498	7.35548	222.12
increased appetite	13914	57	57	13857	21398	16958708	3.26006	2.51245	4.23013	3.25405	2.50782	4.22233	88.7057
major depression	6034	57	57	5977	21398	16966588	7.56159	5.82345	9.8185	7.54415	5.81003	9.79587	320.63
bipolar disorder	9732	56	56	9676	21399	16962889	4.58774	3.52673	5.96794	4.57837	3.51953	5.95576	155.808
disinhibition	1357	56	56	1301	21399	16971264	34.1375	26.1165	44.6219	34.051	26.0503	44.5089	1722.5
hypospadias	1717	56	56	1661	21399	16970904	26.7381	20.4801	34.9081	26.6709	20.4287	34.8204	1338.68
low birth weight baby	6698	56	56	6642	21399	16965923	6.68457	5.13686	8.69859	6.66973	5.12546	8.67928	267.75
stress cardiomyopathy	4241	56	56	4185	21399	16968380	10.6106	8.14862	13.8164	10.5855	8.12936	13.7837	479.78
neuroleptic malignant syndrome	9547	55	55	9492	21400	16963073	4.59299	3.5224	5.98898	4.58378	3.51533	5.97697	153.305
cleft lip	823	54	54	769	21401	16971796	55.6879	42.246	73.4068	55.5503	42.1416	73.2254	2703.02
cleft lip and palate	1031	54	54	977	21401	16971588	43.8316	33.3159	57.6666	43.7238	33.2339	57.5247	2136.38
decreased interest	5106	54	54	5052	21401	16967513	8.47451	6.47911	11.0844	8.4557	6.46473	11.0598	351.345
electrocardiogram qrs complex prolonged	4034	53	53	3981	21402	16968584	10.5554	8.04696	13.8458	10.5318	8.02896	13.8148	451.318
galactorrhoea	5973	53	53	5920	21402	16966645	7.09734	5.41384	9.30435	7.08228	5.40235	9.2846	274.484
hepatic steatosis	15239	53	53	15186	21402	16957379	2.76527	2.11089	3.6225	2.7609	2.10756	3.61679	59.3708
premature rupture of membranes	2187	53	53	2134	21402	16970431	19.6934	14.9903	25.872	19.6472	14.9551	25.8113	915.385
tachypnoea	10723	53	53	10670	21402	16961895	3.93669	3.00451	5.1581	3.92944	2.99897	5.14859	115.249
transposition of the great vessels	740	53	53	687	21402	16971878	61.1779	46.2493	80.9253	61.0293	46.1369	80.7287	2905.41
tricuspid valve incompetence	6395	53	53	6342	21402	16966223	6.62492	5.05388	8.68432	6.61102	5.04328	8.66611	250.403
impaired work ability	18823	52	52	18771	21403	16953794	2.19436	1.67093	2.88176	2.19147	1.66873	2.87796	33.6289
pulmonary hypertension	18078	52	52	18026	21403	16954539	2.28515	1.74004	3.00104	2.28204	1.73767	2.99695	37.3847
sinus bradycardia	7890	52	52	7838	21403	16964727	5.2586	4.00215	6.9095	5.24828	3.9943	6.89594	177.723
tearfulness	3540	52	52	3488	21403	16969077	11.8198	8.98563	15.5479	11.7936	8.9657	15.5134	506.236
hypothermia	7961	51	51	7910	21404	16964655	5.11027	3.87904	6.7323	5.1005	3.87162	6.71943	167.126
physical assault	1779	51	51	1728	21404	16970837	23.401	17.7074	30.9254	23.3478	17.6671	30.855	1059.76
pulmonary congestion	10833	51	51	10782	21404	16961783	3.74841	2.84597	4.93702	3.74188	2.84101	4.92842	102.048
breech presentation	1164	50	50	1114	21405	16971451	35.5868	26.7978	47.2583	35.5062	26.7371	47.1513	1604.8
product odour abnormal	8035	50	50	7985	21405	16964580	4.96276	3.75687	6.55571	4.95352	3.74988	6.54351	156.862
altered state of consciousness	16162	49	49	16113	21406	16956452	2.4089	1.81925	3.18967	2.40568	1.81682	3.18541	40.1631
cardiomegaly	11389	48	48	11341	21407	16961224	3.35345	2.52483	4.45401	3.34818	2.52086	4.44702	78.7684
decreased activity	8708	48	48	8660	21407	16963905	4.39231	3.30638	5.8349	4.38472	3.30067	5.82482	124.787
neonatal disorder	1519	47	47	1472	21408	16971093	25.3118	18.9261	33.8522	25.2586	18.8862	33.781	1061.23
salivary hypersecretion	7973	47	47	7926	21408	16964639	4.69907	3.52652	6.2615	4.69097	3.52044	6.25071	135.754
tension	5186	47	47	5139	21408	16967426	7.24868	5.43743	9.66327	7.23499	5.42717	9.64502	250.329
ventricular fibrillation	9364	47	47	9317	21408	16963248	3.99719	3.00015	5.32557	3.99062	2.99522	5.31682	104.866
developmental delay	8638	46	46	8592	21409	16963973	4.24224	3.17409	5.66983	4.23528	3.16889	5.66054	113.136
mitral valve incompetence	9676	46	46	9630	21409	16962935	3.78474	2.83202	5.05796	3.77877	2.82756	5.04998	93.6031
ventricular tachycardia	13763	46	46	13717	21409	16958848	2.65643	1.98815	3.54935	2.65288	1.98549	3.5446	47.2521
affective disorder	6362	45	45	6317	21410	16966248	5.64509	4.20915	7.57089	5.63535	4.20189	7.55782	170.426
alcohol interaction	1519	45	45	1474	21410	16971091	24.1996	17.983	32.5652	24.1509	17.9468	32.4997	969.157
impulsive behaviour	3158	45	45	3113	21410	16969452	11.4574	8.53387	15.3824	11.4354	8.51754	15.3529	422.501
large for dates baby	696	45	45	651	21410	16971914	54.7956	40.496	74.1445	54.6828	40.4126	73.9919	2218.31
long qt syndrome	1886	45	45	1841	21410	16970724	19.375	14.4104	26.05	19.3365	14.3818	25.9982	763.884
acute respiratory distress syndrome	14519	44	44	14475	21411	16958090	2.40754	1.79028	3.23763	2.40466	1.78814	3.23374	36.0241
feeling of despair	3747	44	44	3703	21411	16968862	9.41705	6.99355	12.6804	9.39979	6.98073	12.6571	326.465
nystagmus	4529	44	44	4485	21411	16968080	7.77474	5.77565	10.4658	7.76085	5.76533	10.4471	256.698
obesity	12513	44	44	12469	21411	16960096	2.7952	2.0784	3.75921	2.79152	2.07566	3.75426	50.448
sudden death	9255	44	44	9211	21411	16963354	3.78461	2.81357	5.09078	3.7789	2.80932	5.0831	89.5363
pyloric stenosis	753	43	43	710	21412	16971855	48.0045	35.2755	65.3268	47.9103	35.2063	65.1986	1862.34
suspected suicide	2633	43	43	2590	21412	16969975	13.1581	9.73152	17.7912	13.1337	9.7135	17.7582	474.225
oligohydramnios	2888	42	42	2846	21413	16969719	11.6953	8.62129	15.8654	11.6744	8.60586	15.837	404.028
prescribed overdose	15826	42	42	15784	21413	16956781	2.10716	1.55614	2.8533	2.105	1.55454	2.85036	24.3203
blood sodium decreased	15691	41	41	15650	21414	16956915	2.07452	1.52644	2.81941	2.07247	1.52493	2.81661	22.716
feelings of worthlessness	1202	41	41	1161	21414	16971404	27.988	20.4919	38.2262	27.9364	20.4541	38.1558	1028.61
hostility	2400	41	41	2359	21414	16970206	13.7735	10.1119	18.7612	13.7491	10.0939	18.7279	476.483
affect lability	8411	40	40	8371	21415	16964194	3.78528	2.77372	5.16575	3.78009	2.76991	5.15867	81.4365
hyperprolactinaemia	5685	40	40	5645	21415	16966920	5.61411	4.11235	7.66428	5.60551	4.10605	7.65254	150.342
initial insomnia	8031	40	40	7991	21415	16964574	3.96537	2.90558	5.41171	3.95984	2.90153	5.40417	88.0959
initial insomnia	8031	40	40	7991	21415	16964574	3.96537	2.90558	5.41171	3.95984	2.90153	5.40417	88.0959
subarachnoid haemorrhage	8305	40	40	8265	21415	16964300	3.83385	2.80928	5.23209	3.82857	2.80541	5.22488	83.2285
supraventricular tachycardia	8031	40	40	7991	21415	16964574	3.96537	2.90558	5.41171	3.95984	2.90153	5.40417	88.0959
supraventricular tachycardia	8031	40	40	7991	21415	16964574	3.96537	2.90558	5.41171	3.95984	2.90153	5.40417	88.0959
negative thoughts	2392	39	39	2353	21416	16970212	13.1338	9.56841	18.0278	13.1118	9.55234	17.9976	429.28
panic reaction	6072	39	39	6033	21416	16966532	5.12137	3.73696	7.01865	5.11388	3.73149	7.00838	128.284
psychiatric symptom	6235	39	39	6196	21416	16966369	4.98659	3.63871	6.83376	4.97934	3.63343	6.82383	123.296
sopor	7523	39	39	7484	21416	16965081	4.12808	3.01277	5.65628	4.1224	3.00862	5.64849	91.7965
circulatory collapse	14092	38	38	14054	21417	16958511	2.14098	1.55675	2.94447	2.13896	1.55528	2.94169	23.003
coma scale abnormal	2255	38	38	2217	21417	16970348	13.5816	9.85291	18.7213	13.5593	9.83674	18.6906	434.664
dissociation	3887	38	38	3849	21417	16968716	7.82215	5.68118	10.7699	7.81006	5.6724	10.7533	223.493
foetal growth restriction	4881	38	38	4843	21417	16967722	6.21633	4.51633	8.55623	6.20709	4.50962	8.54351	164.747
hepatocellular injury	10362	38	38	10324	21417	16962241	2.91515	2.11933	4.00979	2.91175	2.11686	4.00513	47.5513
hyperthermia	6082	38	38	6044	21417	16966521	4.98073	3.61953	6.85385	4.97368	3.61441	6.84415	119.929
hypoglycaemia neonatal	1330	38	38	1292	21417	16971273	23.3065	16.8754	32.1884	23.267	16.8468	32.1338	786.704
apgar score low	1172	37	37	1135	21418	16971430	25.8312	18.6133	35.8481	25.7884	18.5825	35.7887	853.833
catatonia	4101	37	37	4064	21418	16968501	7.21294	5.21696	9.97259	7.20223	5.20921	9.95777	195.884
cyanosis	13144	37	37	13107	21418	16959458	2.23528	1.61836	3.08737	2.23315	1.61681	3.08443	25.1435
pulmonary artery stenosis congenital	663	37	37	626	21418	16971939	46.836	33.6083	65.2699	46.757	33.5516	65.1597	1564.4
alcohol use	3480	36	36	3444	21419	16969121	8.28132	5.96172	11.5034	8.2691	5.95293	11.4865	227.708
asphyxia	6587	36	36	6551	21419	16966014	4.35287	3.13616	6.04162	4.34724	3.1321	6.03381	92.3105
blood prolactin increased	4109	36	36	4073	21419	16968492	7.00216	5.04218	9.72403	6.99209	5.03493	9.71004	183.289
cardiac septal defect	621	36	36	585	21419	16971980	48.7618	34.8173	68.2913	48.6817	34.76	68.1791	1583.87
hypertonia neonatal	392	36	36	356	21419	16972209	80.1294	56.8601	112.921	79.9966	56.7659	112.734	2550.48
psychomotor retardation	2125	36	36	2089	21419	16970476	13.654	9.8187	18.9873	13.6327	9.80343	18.9578	414.332
somnambulism	5695	36	36	5659	21419	16966906	5.03925	3.63017	6.99528	5.03248	3.62529	6.98587	115.626
trismus	4141	36	36	4105	21419	16968460	6.94756	5.00292	9.6481	6.93758	4.99573	9.63424	181.396
cerebral vasoconstriction	642	35	35	607	21420	16971958	45.6869	32.4867	64.2508	45.614	32.4349	64.1482	1444.05
coordination abnormal	12290	35	35	12255	21420	16960310	2.26136	1.62242	3.15191	2.2593	1.62095	3.14904	24.5148
foetal distress syndrome	1908	35	35	1873	21420	16970692	14.8051	10.5943	20.6894	14.7825	10.5782	20.6579	441.556
haemodynamic instability	5809	35	35	5774	21420	16966791	4.80144	3.443	6.69586	4.79524	3.43855	6.68721	104.535
alcohol poisoning	2162	34	34	2128	21421	16970437	12.6579	9.01782	17.7672	12.6394	9.00466	17.7413	358.744
arnold-chiari malformation	842	34	34	808	21421	16971757	33.3392	23.6493	46.9992	33.2879	23.613	46.927	1021.86
flat affect	1791	34	34	1757	21421	16970808	15.331	10.9161	21.5314	15.3083	10.8999	21.4995	446.117
gastroschisis	450	34	34	416	21421	16972149	64.7564	45.6394	91.8809	64.6554	45.5682	91.7375	1969.87
hallucinations, mixed	3118	34	34	3084	21421	16969481	8.7336	6.2272	12.2488	8.72135	6.21846	12.2316	229.932
miosis	5475	34	34	5441	21421	16967124	4.94958	3.53195	6.93621	4.94332	3.52749	6.92744	106.321
respiratory disorder neonatal	1092	34	34	1058	21421	16971507	25.4609	18.0905	35.8342	25.4221	18.0629	35.7796	772.904
yawning	2269	34	34	2235	21421	16970330	12.0518	8.58713	16.9144	12.0343	8.57465	16.8898	338.882
abortion induced	8333	33	33	8300	21422	16964265	3.14855	2.23627	4.43299	3.14525	2.23393	4.42834	48.1176
blood magnesium decreased	6956	33	33	6923	21422	16965642	3.77511	2.68093	5.31587	3.77084	2.6779	5.30986	66.8978
bradyphrenia	4857	33	33	4824	21422	16967741	5.41839	3.84656	7.63253	5.4116	3.84174	7.62295	117.908
cerebral disorder	5990	33	33	5957	21422	16966608	4.38754	3.11544	6.17907	4.38233	3.11174	6.17173	85.7028
apnoea	6786	32	32	6754	21423	16965811	3.75218	2.65057	5.31162	3.74807	2.64767	5.30581	64.1976
cardiogenic shock	10705	32	32	10673	21423	16961892	2.37387	1.67743	3.35947	2.37182	1.67598	3.35657	25.3301
gun shot wound	1747	32	32	1715	21423	16970850	14.7812	10.4166	20.9746	14.7606	10.4021	20.9454	403.03
labelled drug-drug interaction medication error	7590	32	32	7558	21423	16965007	3.35287	2.36871	4.74594	3.34936	2.36623	4.74098	52.5348
left ventricular hypertrophy	3663	32	32	3631	21423	16968934	6.98068	4.92775	9.88888	6.97176	4.92146	9.87624	162.291
gestational hypertension	998	31	31	967	21424	16971598	25.3955	17.7555	36.3229	25.3603	17.7309	36.2725	702.9
hydrocephalus	4554	31	31	4523	21424	16968042	5.42833	3.81197	7.73006	5.42193	3.80748	7.72095	111.066
hypomania	3136	31	31	3105	21424	16969460	7.90802	5.55026	11.2674	7.89803	5.54325	11.2531	184.952
oesophageal pain	3378	31	31	3347	21424	16969218	7.33613	5.14953	10.4512	7.32698	5.1431	10.4382	167.846
posture abnormal	2756	31	31	2725	21424	16969840	9.01099	6.32284	12.842	8.99941	6.31472	12.8255	217.982
ventricular extrasystoles	8983	31	31	8952	21424	16963613	2.74195	1.92664	3.90227	2.73943	1.92487	3.89869	34.1385
abnormal loss of weight	5243	30	30	5213	21425	16967352	4.5575	3.18245	6.52668	4.55253	3.17897	6.51955	82.7152
antipsychotic drug level increased	2150	30	30	2120	21425	16970445	11.2088	7.81526	16.0758	11.1945	7.80531	16.0553	274.663
hypotonia	8456	30	30	8426	21425	16964139	2.8191	1.96932	4.03558	2.81656	1.96754	4.03194	35.0408
eye movement disorder	5615	29	29	5586	21426	16966979	4.11112	2.85349	5.92303	4.10692	2.85057	5.91697	67.8323
foetal hypokinesia	595	29	29	566	21426	16971999	40.5857	27.9385	58.9581	40.5322	27.9017	58.8804	1063.69
neurological symptom	4580	29	29	4551	21426	16968014	5.04639	3.50191	7.27206	5.04092	3.49811	7.26418	93.3701
brain oedema	10525	28	28	10497	21427	16962068	2.11159	1.45689	3.06052	2.11014	1.45589	3.05841	16.3198
dilatation ventricular	2059	28	28	2031	21427	16970534	10.919	7.51809	15.8583	10.906	7.50918	15.8395	248.541
umbilical cord around neck	547	28	28	519	21427	16972046	42.733	29.2088	62.5192	42.6785	29.1716	62.4395	1081.35
accidental death	1667	27	27	1640	21428	16970925	13.039	8.91213	19.0768	13.0238	8.90177	19.0547	294.891
aspiration	8738	27	27	8711	21428	16963854	2.4538	1.68138	3.58107	2.45197	1.68012	3.5784	23.1549
ataxia	10006	27	27	9979	21428	16962586	2.14184	1.46773	3.12557	2.1404	1.46674	3.12347	16.3707
foetal exposure timing unspecified	576	27	27	549	21428	16972016	38.9532	26.4634	57.3378	38.9054	26.4309	57.2675	950.432
jaundice neonatal	1683	27	27	1656	21428	16970909	12.913	8.82628	18.8919	12.898	8.81603	18.87	291.614
screaming	5327	27	27	5300	21428	16967265	4.03383	2.763	5.88918	4.03002	2.76039	5.8836	61.2176
bradykinesia	3923	26	26	3897	21429	16968668	5.2831	3.59165	7.77111	5.27791	3.58812	7.76348	89.575
disturbance in sexual arousal	723	26	26	697	21429	16971868	29.5439	19.9685	43.711	29.5093	19.9452	43.6598	690.401
dysmorphism	2193	26	26	2167	21429	16970398	9.50177	6.45309	13.9908	9.49147	6.4461	13.9756	195.201
hyperventilation	4909	26	26	4883	21429	16967682	4.21606	2.86698	6.19997	4.21217	2.86433	6.19424	63.3699
hypomagnesaemia	9927	26	26	9901	21429	16962664	2.07867	1.41426	3.05523	2.07737	1.41337	3.05331	14.4978
hypotonia neonatal	1274	26	26	1248	21429	16971317	16.4996	11.1868	24.3355	16.4808	11.174	24.3078	370.39
microcephaly	1017	26	26	991	21429	16971574	20.7788	14.0736	30.6784	20.7548	14.0574	30.643	476.408
oculogyric crisis	1586	26	26	1560	21429	16971005	13.1994	8.95635	19.4526	13.1846	8.94632	19.4308	288
pulmonary valve stenosis congenital	407	26	26	381	21429	16972184	54.0486	36.3201	80.4307	53.9843	36.2769	80.335	1265.73
tachyphrenia	2893	26	26	2867	21429	16969698	7.18154	4.88005	10.5685	7.17405	4.87496	10.5574	136.931
bicuspid aortic valve	522	25	25	497	21430	16972068	39.8379	26.6518	59.5478	39.7926	26.6215	59.4802	900.192
cyanosis neonatal	554	25	25	529	21430	16972036	37.428	25.0541	55.913	37.3855	25.0257	55.8496	845.383
energy increased	5223	25	25	5198	21430	16967367	3.80799	2.57007	5.64219	3.80472	2.56786	5.63734	51.4572
feeling drunk	6369	25	25	6344	21430	16966221	3.11989	2.10602	4.62187	3.11742	2.10435	4.61821	35.8273
status epilepticus	8921	25	25	8896	21430	16963669	2.22455	1.50197	3.29477	2.22313	1.50101	3.29265	16.7853
coeliac disease	7875	24	24	7851	21431	16964714	2.41986	1.62059	3.61332	2.41827	1.61953	3.61095	19.9114
depression suicidal	2783	24	24	2759	21431	16969806	6.88801	4.60775	10.2967	6.88143	4.60334	10.2869	119.621
drug screen positive	6762	24	24	6738	21431	16965827	2.81976	1.88822	4.21088	2.81773	1.88686	4.20784	28.0543
dysphoria	4443	24	24	4419	21431	16968146	4.30011	2.87844	6.42394	4.29641	2.87597	6.41843	60.3879
ecchymosis	5896	24	24	5872	21431	16966693	3.23579	2.16658	4.83266	3.23329	2.1649	4.82892	36.8838
panic disorder	3321	24	24	3297	21431	16969268	5.76385	3.85683	8.61381	5.75852	3.85327	8.60585	93.7086
pulseless electrical activity	3298	24	24	3274	21431	16969291	5.80435	3.88389	8.67442	5.79898	3.8803	8.66639	94.6389
respiration abnormal	5297	24	24	5273	21431	16967292	3.60349	2.41256	5.38232	3.60058	2.41061	5.37797	44.8892
abortion missed	1127	23	23	1104	21432	16971461	16.4974	10.9142	24.9368	16.4808	10.9032	24.9116	327.65
aortic valve incompetence	3631	23	23	3608	21432	16968957	5.04724	3.34891	7.60685	5.0429	3.34603	7.60031	74.0912
atelectasis	8515	23	23	8492	21432	16964073	2.14381	1.4235	3.22858	2.14258	1.42269	3.22673	13.9832
brain injury	8287	23	23	8264	21432	16964301	2.20298	1.46278	3.31775	2.20169	1.46192	3.31581	15.0509
derealisation	1540	23	23	1517	21432	16971048	12.0057	7.95174	18.1265	11.9939	7.94392	18.1087	228.337
extrasystoles	5965	23	23	5942	21432	16966623	3.06428	2.03422	4.61591	3.06206	2.03275	4.61258	31.8268
inhibitory drug interaction	1301	23	23	1278	21432	16971287	14.2511	9.43351	21.529	14.2369	9.42411	21.5076	278.082
neonatal behavioural syndrome	229	23	23	206	21432	16972359	88.4179	57.4529	136.072	88.3242	57.3921	135.928	1786.3
premature separation of placenta	1344	23	23	1321	21432	16971244	13.7872	9.1275	20.8257	13.7735	9.11843	20.805	267.819
prolonged labour	553	23	23	530	21432	16972035	34.3655	22.6323	52.1817	34.3298	22.6087	52.1273	713.323
therapy change	6641	23	23	6618	21432	16965947	2.75116	1.82651	4.14392	2.74929	1.82526	4.14109	25.5207
torticollis	1743	23	23	1720	21432	16970845	10.5886	7.01571	15.9812	10.5784	7.0089	15.9657	196.865
alcohol abuse	2288	22	22	2266	21433	16970299	7.68722	5.0503	11.7009	7.68036	5.0458	11.6905	126.62
alcoholism	3968	22	22	3946	21433	16968619	4.41397	2.90236	6.71286	4.41047	2.90006	6.70753	57.7102
angle closure glaucoma	2182	22	22	2160	21433	16970405	8.06451	5.29765	12.2765	8.05727	5.29289	12.2654	134.637
antipsychotic drug level below therapeutic	574	22	22	552	21433	16972013	31.5598	20.6054	48.3378	31.5284	20.585	48.2898	625.419
bezoar	954	22	22	932	21433	16971633	18.6916	12.2446	28.5331	18.6735	12.2327	28.5054	359.529
bipolar i disorder	1930	22	22	1908	21433	16970657	9.12977	5.99576	13.902	9.12144	5.99028	13.8893	157.288
breast enlargement	2947	22	22	2925	21433	16969640	5.95506	3.9141	9.06026	5.94998	3.91076	9.05253	89.9364
chorea	1438	22	22	1416	21433	16971149	12.3023	8.07255	18.7484	12.2908	8.06494	18.7308	224.714
choreoathetosis	623	22	22	601	21433	16971964	28.9866	18.938	44.3671	28.9579	18.9192	44.3231	572.885
congenital aortic valve stenosis	146	22	22	124	21433	16972441	140.495	89.2595	221.142	140.352	89.1686	220.916	2585.26
exomphalos	495	22	22	473	21433	16972092	36.831	24.0143	56.4882	36.7943	23.9904	56.4318	732.046
exposure via ingestion	2470	22	22	2448	21433	16970117	7.11563	4.67548	10.8293	7.10936	4.67136	10.8197	114.488
polydactyly	1004	22	22	982	21433	16971583	17.7399	11.624	27.0735	17.7227	11.6128	27.0473	339.554
polyhydramnios	856	22	22	834	21433	16971731	20.8881	13.6757	31.9044	20.8677	13.6624	31.8732	405.47
potentiating drug interaction	2414	22	22	2392	21433	16970173	7.28224	4.78475	11.0833	7.2758	4.78052	11.0735	118.023
abnormal sleep-related event	1155	21	21	1134	21434	16971431	14.663	9.52069	22.5826	14.6496	9.51201	22.562	262.237
atrial flutter	6807	21	21	6786	21434	16965779	2.44949	1.59568	3.76015	2.44807	1.59476	3.75797	17.9394
binge eating	804	21	21	783	21434	16971782	21.2364	13.7647	32.764	21.2166	13.7519	32.7334	393.991
colitis microscopic	3365	21	21	3344	21434	16969221	4.97178	3.23659	7.63723	4.96789	3.23406	7.63125	66.1506
dizziness postural	7226	21	21	7205	21434	16965360	2.30699	1.50291	3.54126	2.30571	1.50208	3.53929	15.4892
double outlet right ventricle	286	21	21	265	21434	16972300	62.7496	40.2303	97.8744	62.6892	40.1915	97.7801	1181.22
exposure via breast milk	2792	21	21	2771	21434	16969794	6.00007	3.90492	9.21935	5.99517	3.90173	9.21183	86.7583
gastric bypass	1875	21	21	1854	21434	16970711	8.96822	5.83198	13.791	8.96042	5.82691	13.779	146.865
genital hypoaesthesia	616	21	21	595	21434	16971970	27.9468	18.0818	43.1938	27.9204	18.0647	43.153	526.517
hemiplegia	7143	21	21	7122	21434	16965443	2.33388	1.52042	3.58257	2.33258	1.51957	3.58057	15.9468
meconium in amniotic fluid	308	21	21	287	21434	16972278	57.9394	37.1929	90.2587	57.8837	37.1571	90.1718	1093.9
pulmonary valve incompetence	1045	21	21	1024	21434	16971541	16.2382	10.539	25.0192	16.2233	10.5294	24.9962	293.973
self-medication	3451	21	21	3430	21434	16969135	4.8471	3.15553	7.44545	4.84333	3.15308	7.43967	63.669
transient tachypnoea of the newborn	333	21	21	312	21434	16972253	53.2968	34.2541	82.9257	53.2456	34.2212	82.8461	1008.68
ventricular hypertrophy	2434	21	21	2413	21434	16970152	6.8904	4.48329	10.5899	6.88464	4.47953	10.5811	104.731
anencephaly	526	20	20	506	21435	16972059	31.2961	20.0143	48.9374	31.2679	19.9962	48.8932	563.733
anxiety disorder	2832	20	20	2812	21435	16969753	5.63076	3.62631	8.74317	5.62644	3.62353	8.73647	75.5587
cardiotoxicity	6666	20	20	6646	21435	16965919	2.3819	1.53536	3.69519	2.38061	1.53453	3.69319	15.9717
drug level above therapeutic	3517	20	20	3497	21435	16969068	4.52761	2.91675	7.02812	4.52432	2.91463	7.02301	54.606
dysphemia	3708	20	20	3688	21435	16968877	4.29308	2.76584	6.66363	4.29001	2.76386	6.65886	50.2009
failure to thrive	4590	20	20	4570	21435	16967995	3.46434	2.23243	5.37605	3.46205	2.23095	5.37249	34.8747
food interaction	1435	20	20	1415	21435	16971150	11.1908	7.19606	17.4032	11.1813	7.18995	17.3884	182.846
hypersexuality	1505	20	20	1485	21435	16971080	10.6632	6.85782	16.5803	10.6542	6.85202	16.5663	172.652
intrusive thoughts	606	20	20	586	21435	16971979	27.0235	17.302	42.2073	26.9992	17.2864	42.1694	484.217
sensation of foreign body	6560	20	20	6540	21435	16966025	2.42052	1.56024	3.75514	2.4192	1.55939	3.75309	16.6068
sensory loss	6731	20	20	6711	21435	16965854	2.35882	1.52049	3.65936	2.35755	1.51968	3.65739	15.5942
therapeutic product effect variable	2728	20	20	2708	21435	16969857	5.84704	3.76537	9.07955	5.84252	3.76246	9.07253	79.6979
atrioventricular block first degree	3799	19	19	3780	21436	16968785	3.97895	2.5346	6.24637	3.97631	2.53292	6.24223	42.126
autonomic nervous system imbalance	2217	19	19	2198	21436	16970367	6.84342	4.35574	10.7519	6.83825	4.35245	10.7438	93.9058
bradycardia neonatal	971	19	19	952	21436	16971613	15.8014	10.032	24.8888	15.7883	10.0237	24.8681	258.046
congenital pulmonary valve atresia	211	19	19	192	21436	16972373	78.3522	48.8935	125.56	78.2837	48.8508	125.45	1319.11
formication	6065	19	19	6046	21436	16966519	2.48734	1.58511	3.9031	2.48602	1.58427	3.90104	16.8302
haemorrhagic stroke	6525	19	19	6506	21436	16966059	2.31141	1.47307	3.62686	2.31025	1.47233	3.62504	14.0832
impulse-control disorder	1694	19	19	1675	21436	16970890	8.98048	5.7125	14.118	8.97341	5.70801	14.1069	133.116
libido increased	1785	19	19	1766	21436	16970799	8.51768	5.41882	13.3887	8.51102	5.41459	13.3782	124.614
logorrhoea	3073	19	19	3054	21436	16969511	4.92504	3.13642	7.73367	4.92157	3.13421	7.72821	59.0139
obsessive thoughts	1527	19	19	1508	21436	16971057	9.9751	6.3434	15.686	9.96716	6.33835	15.6735	151.389
optic ischaemic neuropathy	2193	19	19	2174	21436	16970391	6.91898	4.40374	10.8708	6.91374	4.40041	10.8626	95.2888
petit mal epilepsy	4101	19	19	4082	21436	16968483	3.68451	2.34724	5.78366	3.68213	2.34572	5.77993	36.9575
pituitary tumour benign	1424	19	19	1405	21436	16971160	10.7064	6.80707	16.8395	10.6978	6.80161	16.826	164.82
tremor neonatal	383	19	19	364	21436	16972201	41.3282	26.0524	65.561	41.2925	26.0299	65.5043	709.975
trisomy 21	1132	19	19	1113	21436	16971452	13.5155	8.58629	21.2746	13.5045	8.57925	21.2572	216.314
weight gain poor	1811	19	19	1792	21436	16970773	8.39409	5.34038	13.1939	8.38754	5.33621	13.1837	122.345
appetite disorder	5039	18	18	5021	21437	16967544	2.83751	1.78591	4.50832	2.83597	1.78494	4.50587	21.3244
arteriosclerosis coronary artery	5634	18	18	5616	21437	16966949	2.53679	1.59678	4.03018	2.5355	1.59597	4.02813	16.6903
congenital hand malformation	659	18	18	641	21437	16971924	22.2322	13.9145	35.5219	22.2143	13.9033	35.4934	354.722
drug-genetic interaction	180	18	18	162	21437	16972403	87.9705	54.0468	143.187	87.8975	54.002	143.068	1391.74
drug abuser	6056	18	18	6038	21437	16966527	2.35944	1.48522	3.74822	2.3583	1.4845	3.74641	14.0451
foetal death	4271	18	18	4253	21437	16968312	3.35005	2.10819	5.32346	3.34808	2.10695	5.32033	29.5242
foetal heart rate deceleration abnormality	548	18	18	530	21437	16972035	26.8885	16.8063	43.0192	26.8668	16.7927	42.9844	433.562
hyperbilirubinaemia neonatal	515	18	18	497	21437	16972068	28.6739	17.913	45.8991	28.6507	17.8985	45.862	463.566
menstrual disorder	6927	18	18	6909	21437	16965656	2.06188	1.29803	3.27524	2.06099	1.29747	3.27383	9.80996
motor developmental delay	478	18	18	460	21437	16972105	30.9804	19.3411	49.6239	30.9552	19.3254	49.5836	502.141
penis disorder	2239	18	18	2221	21437	16970344	6.4158	4.03387	10.2042	6.41125	4.03101	10.197	81.5599
penis disorder	2239	18	18	2221	21437	16970344	6.4158	4.03387	10.2042	6.41125	4.03101	10.197	81.5599
persecutory delusion	1915	18	18	1897	21437	16970668	7.51173	4.72142	11.9511	7.50627	4.71799	11.9424	100.568
product formulation issue	5551	18	18	5533	21437	16967032	2.57486	1.62073	4.0907	2.57354	1.61989	4.0886	17.2674
psychogenic seizure	730	18	18	712	21437	16971853	20.0151	12.5349	31.9591	19.9991	12.5249	31.9337	316.887
self esteem decreased	2239	18	18	2221	21437	16970344	6.4158	4.03387	10.2042	6.41125	4.03101	10.197	81.5599
self esteem decreased	2239	18	18	2221	21437	16970344	6.4158	4.03387	10.2042	6.41125	4.03101	10.197	81.5599
sleep paralysis	1132	18	18	1114	21437	16971451	12.7921	8.02806	20.3833	12.7822	8.02185	20.3675	192.393
violence-related symptom	1353	18	18	1335	21437	16971230	10.6743	6.70309	16.9983	10.6662	6.69799	16.9854	155.594
atrioventricular septal defect	417	17	17	400	21438	16972165	33.6467	20.7047	54.6782	33.6208	20.6888	54.6361	516.136
blood testosterone decreased	6262	17	17	6245	21438	16966320	2.15437	1.33816	3.46843	2.15345	1.33759	3.46696	10.4783
congenital aortic valve incompetence	134	17	17	117	21438	16972448	115.033	69.1522	191.355	114.943	69.0979	191.205	1676.59
congenital heart valve disorder	234	17	17	217	21438	16972348	62.0222	37.8515	101.627	61.9738	37.822	101.548	945.752
conversion disorder	1647	17	17	1630	21438	16970935	8.25625	5.1189	13.3165	8.2505	5.11534	13.3072	107.211
growth retardation	2518	17	17	2501	21438	16970064	5.38065	3.33889	8.67096	5.37718	3.33673	8.66536	60.1735
heart rate abnormal	4445	17	17	4428	21438	16968137	3.03872	1.88696	4.8935	3.03711	1.88596	4.8909	23.1455
menopausal symptoms	1818	17	17	1801	21438	16970764	7.47227	4.63392	12.0492	7.46714	4.63074	12.0409	94.3377
neonatal asphyxia	578	17	17	561	21438	16972004	23.9903	14.8047	38.875	23.972	14.7934	38.8455	363.239
personality disorder	2201	17	17	2184	21438	16970381	6.16174	3.82269	9.93202	6.15765	3.82016	9.92543	72.8831
priapism	2976	17	17	2959	21438	16969606	4.5477	2.82272	7.32683	4.54489	2.82097	7.3223	46.7432
single umbilical artery	322	17	17	305	21438	16972260	44.127	27.0707	71.93	44.0928	27.0497	71.8743	678.177
tongue biting	1672	17	17	1655	21438	16970910	8.13152	5.04176	13.1148	8.12587	5.03826	13.1057	105.162
anal atresia	492	16	16	476	21439	16972089	26.6099	16.1664	43.7999	26.5908	16.1548	43.7685	381.251
antidepressant drug level above therapeutic	217	16	16	201	21439	16972364	63.0176	37.8681	104.87	62.9713	37.8403	104.793	903.859
arrested labour	215	16	16	199	21439	16972366	63.6509	38.2415	105.944	63.6042	38.2134	105.866	912.56
blunted affect	519	16	16	503	21439	16972062	25.1815	15.3053	41.4307	25.1635	15.2943	41.4011	359.818
bronchiectasis	5091	16	16	5075	21439	16967490	2.49515	1.52714	4.07677	2.49404	1.52646	4.07495	14.2792
bundle branch block right	4020	16	16	4004	21439	16968561	3.16276	1.93534	5.16862	3.16115	1.93436	5.16599	23.5513
cardiac valve disease	5024	16	16	5008	21439	16967557	2.52854	1.54756	4.13137	2.5274	1.54686	4.1295	14.7264
cardiopulmonary failure	3508	16	16	3492	21439	16969073	3.6266	2.21885	5.92748	3.62464	2.21766	5.92428	30.276
cogwheel rigidity	857	16	16	841	21439	16971724	15.0607	9.18222	24.7026	15.0502	9.17583	24.6854	205.959
congenital multiplex arthrogryposis	161	16	16	145	21439	16972420	87.3557	52.1168	146.421	87.2913	52.0784	146.314	1229.22
depressive symptom	2749	16	16	2733	21439	16969832	4.63397	2.83431	7.57633	4.63126	2.83266	7.5719	45.2972
drug use disorder	4102	16	16	4086	21439	16968479	3.09927	1.89653	5.06477	3.09771	1.89557	5.06221	22.6453
ductus arteriosus stenosis foetal	283	16	16	267	21439	16972298	47.44	28.6405	78.5796	47.4054	28.6195	78.5222	685.743
eosinophilic pneumonia acute	560	16	16	544	21439	16972021	23.2836	14.1599	38.286	23.267	14.1498	38.2586	331.229
feeling guilty	1195	16	16	1179	21439	16971386	10.7428	6.55838	17.5971	10.7356	6.55394	17.5852	139.378
general physical condition abnormal	5704	16	16	5688	21439	16966877	2.22617	1.36262	3.63698	2.22525	1.36206	3.63548	10.7676
iritis	2573	16	16	2557	21439	16970008	4.95298	3.02913	8.0987	4.95003	3.02733	8.09388	50.1268
morbid thoughts	1015	16	16	999	21439	16971566	12.6786	7.73555	20.7803	12.6699	7.73024	20.7661	169.28
muscle contractions involuntary	2958	16	16	2942	21439	16969623	4.30472	2.6332	7.03731	4.30226	2.63169	7.03328	40.3427
phobia	1057	16	16	1041	21439	16971524	12.1671	7.4246	19.9387	12.1587	7.41952	19.9251	161.385
prolonged rupture of membranes	42	16	16	26	21439	16972539	487.179	261.31	908.283	486.817	261.116	907.607	4802.03
right ventricular hypertrophy	825	16	16	809	21439	16971756	15.6565	9.5437	25.6845	15.6455	9.53703	25.6666	215.108
tethered cord syndrome	184	16	16	168	21439	16972397	75.3962	45.1405	125.931	75.3407	45.1072	125.838	1071.62
visual field defect	6291	16	16	6275	21439	16966290	2.01785	1.23519	3.29643	2.01709	1.23473	3.29519	8.18782
alcohol withdrawal syndrome	750	15	15	735	21440	16971830	16.155	9.68762	26.9401	16.1444	9.68126	26.9224	208.843
anaemia neonatal	434	15	15	419	21440	16972146	28.3393	16.929	47.4403	28.3202	16.9176	47.4083	381.679
anterograde amnesia	485	15	15	470	21440	16972095	25.2641	15.1066	42.2516	25.2472	15.0964	42.2232	338.508
anticholinergic syndrome	1178	15	15	1163	21440	16971402	10.2095	6.13383	16.9933	10.2031	6.12996	16.9826	122.939
antisocial behaviour	877	15	15	862	21440	16971703	13.7748	8.26649	22.9535	13.7658	8.26113	22.9386	174.549
areflexia	2292	15	15	2277	21440	16970288	5.21426	3.13769	8.66514	5.21131	3.13592	8.66024	50.7208
atrioventricular block second degree	2554	15	15	2539	21440	16970026	4.67613	2.81435	7.76953	4.67356	2.8128	7.76526	43.065
blepharospasm	4050	15	15	4035	21440	16968530	2.94217	1.77174	4.8858	2.94081	1.77092	4.88354	19.1462
blood lactic acid increased	4066	15	15	4051	21440	16968514	2.93054	1.76474	4.86648	2.92919	1.76393	4.86424	18.993
carcinoid syndrome	317	15	15	302	21440	16972263	39.3187	23.4072	66.0465	39.2919	23.3912	66.0015	533.283
cerebral haematoma	2612	15	15	2597	21440	16969968	4.57168	2.75158	7.59573	4.56918	2.75007	7.59158	41.5868
cerebral ventricle dilatation	1027	15	15	1012	21440	16971553	11.733	7.04571	19.5385	11.7255	7.04121	19.526	145.02
compulsions	504	15	15	489	21440	16972076	24.2825	14.5241	40.5973	24.2662	14.5143	40.5701	324.662
congenital central nervous system anomaly	925	15	15	910	21440	16971655	13.0482	7.83223	21.7377	13.0397	7.82718	21.7236	164.051
ejaculation disorder	2596	15	15	2581	21440	16969984	4.60002	2.76861	7.64289	4.59751	2.7671	7.63871	41.9876
emotional poverty	1259	15	15	1244	21440	16971321	9.54469	5.73563	15.8834	9.53871	5.73204	15.8734	113.296
feeling of body temperature change	4859	15	15	4844	21440	16967721	2.45068	1.476	4.06898	2.44966	1.47539	4.0673	12.8322
hepatitis cholestatic	4152	15	15	4137	21440	16968428	2.86961	1.72808	4.7652	2.8683	1.72729	4.76303	18.1926
hypovolaemia	4893	15	15	4878	21440	16967687	2.43359	1.46571	4.04059	2.43259	1.46511	4.03893	12.6199
inappropriate affect	1386	15	15	1371	21440	16971194	8.66047	5.20574	14.4079	8.65511	5.20252	14.399	100.469
intestinal ischaemia	4406	15	15	4391	21440	16968174	2.70357	1.62818	4.48925	2.70238	1.62746	4.48727	16.0358
loss of employment	2796	15	15	2781	21440	16969784	4.26915	2.56974	7.09241	4.26687	2.56837	7.08861	37.3233
myasthenic syndrome	526	15	15	511	21440	16972054	23.237	13.9033	38.8366	23.2214	13.894	38.8107	309.881
placenta praevia	691	15	15	676	21440	16971889	17.5651	10.5285	29.3045	17.5535	10.5215	29.2852	229.083
psychomotor skills impaired	2039	15	15	2024	21440	16970541	5.86613	3.52922	9.75045	5.86273	3.52717	9.74479	60.0616
sepsis neonatal	716	15	15	701	21440	16971864	16.9386	10.155	28.2538	16.9275	10.1483	28.2352	220.098
speech disorder developmental	2616	15	15	2601	21440	16969964	4.56465	2.74735	7.58403	4.56215	2.74585	7.57989	41.4874
strabismus	2471	15	15	2456	21440	16970109	4.83418	2.90933	8.03254	4.8315	2.90771	8.02809	45.307
supraventricular extrasystoles	2953	15	15	2938	21440	16969627	4.04098	2.43258	6.71286	4.03886	2.4313	6.70933	34.1285
tourette's disorder	708	15	15	693	21440	16971872	17.1342	10.2716	28.5817	17.1229	10.2648	28.5629	222.904
truncus arteriosus persistent	177	15	15	162	21440	16972403	73.2985	43.1805	124.423	73.2479	43.1507	124.337	978.347
aortic stenosis	2943	14	14	2929	21441	16969636	3.783	2.23729	6.39662	3.78118	2.23621	6.39355	28.5078
behaviour disorder	3307	14	14	3293	21441	16969272	3.36476	1.99021	5.68865	3.36322	1.9893	5.68604	23.1538
death neonatal	1206	14	14	1192	21441	16971373	9.29659	5.48808	15.7481	9.29118	5.48488	15.7389	102.388
depersonalisation/derealisation disorder	973	14	14	959	21441	16971606	11.5555	6.8165	19.589	11.5486	6.81244	19.5774	132.959
dyslipidaemia	4255	14	14	4241	21441	16968324	2.61248	1.54563	4.41571	2.61143	1.54501	4.41393	13.8788
educational problem	1543	14	14	1529	21441	16971036	7.24743	4.28128	12.2686	7.24335	4.27887	12.2617	74.6629
enuresis	3311	14	14	3297	21441	16969268	3.36068	1.9878	5.68174	3.35914	1.98689	5.67913	23.1021
humerus fracture	4120	14	14	4106	21441	16968459	2.6984	1.59642	4.56106	2.69729	1.59577	4.55918	14.9053
hyperacusis	3025	14	14	3011	21441	16969554	3.67996	2.17642	6.22218	3.67821	2.17539	6.21922	27.1796
left ventricular dysfunction	5289	14	14	5275	21441	16967290	2.10026	1.2428	3.54933	2.09954	1.24237	3.54812	8.04287
legal problem	638	14	14	624	21441	16971941	17.7595	10.4549	30.1675	17.7485	10.4485	30.1489	216.421
oliguria	5254	14	14	5240	21441	16967325	2.11429	1.25109	3.57306	2.11357	1.25066	3.57183	8.19444
parasomnia	575	14	14	561	21441	16972004	19.7539	11.6215	33.5773	19.7417	11.6143	33.5565	243.036
pericardial haemorrhage	1921	14	14	1907	21441	16970658	5.81073	3.4342	9.83187	5.80759	3.43235	9.82656	55.3172
postictal state	902	14	14	888	21441	16971677	12.4794	7.35931	21.1618	12.4719	7.3549	21.1491	145.444
pulmonary artery stenosis	328	14	14	314	21441	16972251	35.2933	20.6589	60.2947	35.271	20.6458	60.2565	446.301
slow speech	1780	14	14	1766	21441	16970799	6.27472	3.70786	10.6186	6.27128	3.70583	10.6127	61.5489
staring	2044	14	14	2030	21441	16970535	5.45862	3.22647	9.235	5.45571	3.22475	9.23008	50.6031
testis cancer	3548	14	14	3534	21441	16969031	3.13526	1.85461	5.30024	3.13387	1.85378	5.29788	20.2654
ventricular arrhythmia	3035	14	14	3021	21441	16969544	3.66777	2.16922	6.20155	3.66603	2.16819	6.19861	27.0229
white blood cell count abnormal	5245	14	14	5231	21441	16967334	2.11793	1.25325	3.57921	2.1172	1.25281	3.57798	8.23384
anomalous pulmonary venous connection	226	13	13	213	21442	16972352	48.3104	27.5923	84.5849	48.2817	27.5759	84.5347	567.315
brain death	2611	13	13	2598	21442	16969967	3.96023	2.29601	6.83072	3.95843	2.29497	6.82763	28.605
bundle branch block left	3686	13	13	3673	21442	16968892	2.80098	1.62456	4.82931	2.79989	1.62393	4.82742	14.9918
cephalo-pelvic disproportion	190	13	13	177	21442	16972388	58.1363	33.0961	102.122	58.1017	33.0764	102.061	679.637
cervical incompetence	481	13	13	468	21442	16972097	21.9871	12.6694	38.1575	21.9744	12.6621	38.1354	253.232
communication disorder	3184	13	13	3171	21442	16969394	3.2445	1.88152	5.59485	3.24314	1.88073	5.5925	20.0907
femoral neck fracture	4222	13	13	4209	21442	16968356	2.44421	1.41781	4.21366	2.44334	1.4173	4.21216	11.0526
haemorrhagic diathesis	3078	13	13	3065	21442	16969500	3.35673	1.94652	5.7886	3.3553	1.9457	5.78614	21.4065
hypertrophic cardiomyopathy	1241	13	13	1228	21442	16971337	8.37907	4.85057	14.4743	8.3746	4.84798	14.4666	83.5438
mast cell activation syndrome	610	13	13	597	21442	16971968	17.236	9.94771	29.864	17.2261	9.94204	29.847	194.467
maternal exposure timing unspecified	2720	13	13	2707	21442	16969858	3.80074	2.20366	6.55527	3.79904	2.20268	6.55235	26.6856
mitral valve prolapse	1513	13	13	1500	21442	16971065	6.85955	3.973	11.8433	6.856	3.97094	11.8372	64.4712
mutism	1187	13	13	1174	21442	16971391	8.76451	5.07303	15.1421	8.7598	5.07031	15.134	88.3889
neonatal hypoxia	629	13	13	616	21442	16971949	16.7043	9.64262	28.9377	16.6948	9.63712	28.9212	187.854
neonatal respiratory depression	288	13	13	275	21442	16972290	37.4185	21.4494	65.2765	37.3964	21.4367	65.238	439.722
otitis media chronic	371	13	13	358	21442	16972207	28.7431	16.5245	49.9962	28.7263	16.5149	49.967	335.711
procedural haemorrhage	2924	13	13	2911	21442	16969654	3.53434	2.04939	6.09526	3.53281	2.0485	6.09261	23.5054
pulmonary hypoplasia	689	13	13	676	21442	16971889	15.2216	8.79116	26.3558	15.213	8.78618	26.3409	169.374
pulmonary malformation	326	13	13	313	21442	16972252	32.8756	18.874	57.264	32.8562	18.863	57.2303	385.522
regurgitation	2756	13	13	2743	21442	16969822	3.75085	2.17477	6.46912	3.74918	2.17381	6.46624	26.0874
sleep-related eating disorder	825	13	13	812	21442	16971753	12.6721	7.32504	21.9224	12.665	7.32095	21.9101	137.478
umbilical cord abnormality	501	13	13	488	21442	16972077	21.086	12.1538	36.5825	21.0738	12.1468	36.5614	242.133
vitamin b12 deficiency	3091	13	13	3078	21442	16969487	3.34255	1.93831	5.76412	3.34113	1.93749	5.76167	21.2398
abulia	729	12	12	717	21443	16971848	13.2466	7.48625	23.4394	13.2398	7.48238	23.4273	133.554
appendicitis perforated	2060	12	12	2048	21443	16970517	4.63725	2.62874	8.18038	4.63522	2.62759	8.17679	34.0163
bronchopulmonary dysplasia	674	12	12	662	21443	16971903	14.3472	8.10509	25.3968	14.3398	8.10087	25.3836	146.269
brugada syndrome	816	12	12	804	21443	16971761	11.8132	6.67953	20.8923	11.8071	6.67611	20.8816	116.962
cerebral palsy	802	12	12	790	21443	16971775	12.0225	6.7974	21.2642	12.0164	6.79392	21.2533	119.387
cholinergic syndrome	497	12	12	485	21443	16972080	19.5834	11.0427	34.7299	19.573	11.0368	34.7115	206.389
congenital aortic stenosis	200	12	12	188	21443	16972377	50.522	28.1817	90.5719	50.4943	28.1663	90.5222	547.246
delusion of grandeur	334	12	12	322	21443	16972243	29.4971	16.5748	52.4939	29.4811	16.5659	52.4655	318.324
disorganised speech	1133	12	12	1121	21443	16971444	8.47245	4.79627	14.9663	8.46827	4.7939	14.9589	78.2044
drug screen false positive	2594	12	12	2582	21443	16969983	3.67808	2.08572	6.48612	3.67658	2.08487	6.48348	23.2782
ejaculation delayed	468	12	12	456	21443	16972109	20.8289	11.7398	36.9549	20.8178	11.7336	36.9352	220.592
electrocardiogram t wave inversion	1994	12	12	1982	21443	16970583	4.79169	2.71614	8.45328	4.78957	2.71494	8.44954	35.768
electroencephalogram abnormal	2779	12	12	2767	21443	16969798	3.43213	1.94642	6.05187	3.43077	1.94565	6.04947	20.5811
facial paresis	3103	12	12	3091	21443	16969474	3.07231	1.74259	5.41671	3.07115	1.74193	5.41467	16.6994
genital anaesthesia	86	12	12	74	21443	16972491	128.354	69.7341	236.251	128.283	69.6954	236.12	1304.03
hallucination, tactile	531	12	12	519	21443	16972046	18.3005	10.3239	32.44	18.2908	10.3185	32.4228	191.719
hellp syndrome	533	12	12	521	21443	16972044	18.2302	10.2845	32.3146	18.2206	10.2791	32.2975	190.915
hypoxic-ischaemic encephalopathy	2140	12	12	2128	21443	16970437	4.4629	2.53006	7.87232	4.46096	2.52897	7.86891	32.0449
imprisonment	1602	12	12	1590	21443	16970975	5.97318	3.38443	10.542	5.9704	3.38286	10.5371	49.2874
intracranial pressure increased	4520	12	12	4508	21443	16968057	2.10641	1.19515	3.71249	2.1058	1.1948	3.71139	6.95146
limb reduction defect	524	12	12	512	21443	16972053	18.5507	10.4641	32.8864	18.5409	10.4586	32.869	194.583
meningomyelocele	550	12	12	538	21443	16972027	17.6542	9.96159	31.2871	17.6448	9.95633	31.2706	184.313
multiple congenital abnormalities	1385	12	12	1373	21443	16971192	6.91731	3.91807	12.2124	6.914	3.9162	12.2066	60.1826
neck deformity	405	12	12	393	21443	16972172	24.168	13.6058	42.9296	24.155	13.5985	42.9066	258.471
neonatal respiratory distress	603	12	12	591	21443	16971974	16.0709	9.0733	28.4653	16.0625	9.06854	28.4504	166.13
opisthotonus	679	12	12	667	21443	16971898	14.2397	8.04463	25.2054	14.2323	8.04045	25.1923	145.027
periodic limb movement disorder	295	12	12	283	21443	16972282	33.5621	18.8322	59.8133	33.5439	18.822	59.7808	363.479
platelet disorder	2095	12	12	2083	21443	16970482	4.55933	2.58464	8.04269	4.55733	2.58351	8.03918	33.1344
renal dysplasia	338	12	12	326	21443	16972239	29.1351	16.3735	51.8432	29.1194	16.3647	51.8152	314.283
retrograde ejaculation	588	12	12	576	21443	16971989	16.4894	9.30821	29.211	16.4808	9.30332	29.1956	170.942
schizoaffective disorder	1455	12	12	1443	21443	16971122	6.58173	3.72843	11.6186	6.57861	3.72667	11.6131	56.304
stillbirth	4422	12	12	4410	21443	16968155	2.15324	1.2217	3.79507	2.15259	1.22133	3.79393	7.3876
stridor	2389	12	12	2377	21443	16970188	3.99533	2.26537	7.04639	3.99366	2.26442	7.04343	26.7972
substance-induced psychotic disorder	1606	12	12	1594	21443	16970971	5.95819	3.37596	10.5155	5.95541	3.37439	10.5106	49.1149
ventricular hypokinesia	2733	12	12	2721	21443	16969844	3.49016	1.97929	6.15432	3.48876	1.9785	6.15187	21.2147
agoraphobia	1145	11	11	1134	21444	16971431	7.67701	4.23871	13.9044	7.67359	4.23682	13.8982	63.2339
aorta hypoplasia	237	11	11	226	21444	16972339	38.523	21.0297	70.568	38.5038	21.0192	70.5328	383.182
cerebral microhaemorrhage	199	11	11	188	21444	16972377	46.3097	25.2089	85.0725	46.2864	25.1963	85.0298	460.453
cervical vertebral fracture	2850	11	11	2839	21444	16969726	3.06617	1.69583	5.54384	3.06511	1.69524	5.54192	15.2485
congenital pulmonary hypertension	184	11	11	173	21444	16972392	50.325	27.3549	92.5834	50.2997	27.3411	92.5369	499.746
congenital pulmonary valve disorder	103	11	11	92	21444	16972473	94.6333	50.6314	176.876	94.5853	50.6057	176.786	909.783
developmental hip dysplasia	668	11	11	657	21444	16971908	13.2511	7.30122	24.0497	13.2448	7.29776	24.0383	122.478
disturbance in social behaviour	2162	11	11	2151	21444	16970414	4.04705	2.23752	7.32001	4.04549	2.23665	7.31718	25.0944
electric shock sensation	1318	11	11	1307	21444	16971258	6.66078	3.679	12.0593	6.65788	3.6774	12.054	52.4515
faecaloma	4060	11	11	4049	21444	16968516	2.14973	1.18937	3.88552	2.14914	1.18904	3.88445	6.74213
female orgasmic disorder	248	11	11	237	21444	16972328	36.735	20.0667	67.2488	36.7167	20.0567	67.2153	365.237
generalised anxiety disorder	1203	11	11	1192	21444	16971373	7.30344	4.03301	13.2259	7.30021	4.03122	13.2201	59.2664
genital paraesthesia	179	11	11	168	21444	16972397	51.8228	28.1537	95.3905	51.7967	28.1396	95.3426	514.307
grandiosity	332	11	11	321	21444	16972244	27.122	14.8677	49.4764	27.1086	14.8604	49.452	267.441
haemangioma congenital	414	11	11	403	21444	16972162	21.6032	11.8665	39.3292	21.5927	11.8607	39.3099	210.294
head deformity	281	11	11	270	21444	16972295	32.2451	17.643	58.9326	32.2291	17.6342	58.9034	319.836
hepatic cytolysis	3484	11	11	3473	21444	16969092	2.50634	1.38649	4.53069	2.50557	1.38606	4.52929	9.92212
hypoplastic right heart syndrome	127	11	11	116	21444	16972449	75.0539	40.4358	139.31	75.016	40.4153	139.239	733.749
hyporesponsive to stimuli	813	11	11	802	21444	16971763	10.8552	5.98644	19.6839	10.8502	5.98365	19.6747	97.0396
hypoventilation	2815	11	11	2804	21444	16969761	3.10445	1.71698	5.61313	3.10337	1.71638	5.61118	15.6229
ileus paralytic	3555	11	11	3544	21444	16969021	2.45612	1.35873	4.43982	2.45538	1.35832	4.43847	9.46172
language disorder	1678	11	11	1667	21444	16970898	5.22223	2.88598	9.44972	5.22007	2.88478	9.4458	37.2857
neonatal aspiration	326	11	11	315	21444	16972250	27.6386	15.148	50.4284	27.6249	15.1406	50.4035	272.753
neonatal tachypnoea	350	11	11	339	21444	16972226	25.6818	14.0857	46.8245	25.6692	14.0788	46.8014	252.598
poor feeding infant	837	11	11	826	21444	16971739	10.5398	5.81317	19.1097	10.5349	5.81047	19.1008	93.6854
product colour issue	3766	11	11	3755	21444	16968810	2.31808	1.28243	4.19007	2.3174	1.28206	4.18885	8.21589
respiratory acidosis	3038	11	11	3027	21444	16969538	2.87571	1.5906	5.1991	2.87474	1.59007	5.19736	13.4023
retinopathy of prematurity	485	11	11	474	21444	16972091	18.3672	10.101	33.3981	18.3583	10.0961	33.3819	176.451
right aortic arch	165	11	11	154	21444	16972411	56.534	30.661	104.24	56.5055	30.6456	104.187	559.777
serum sickness-like reaction	454	11	11	443	21444	16972122	19.6526	10.8028	35.7522	19.643	10.7975	35.7348	189.922
shoulder dystocia	133	11	11	122	21444	16972443	71.3627	38.4978	132.284	71.3266	38.4783	132.217	699.668
stupor	2814	11	11	2803	21444	16969762	3.10556	1.71759	5.61513	3.10448	1.71699	5.61318	15.6338
akinesia	1736	10	10	1726	21445	16970839	4.58497	2.46216	8.538	4.5833	2.46126	8.53489	27.8563
amniotic cavity infection	603	10	10	593	21445	16971972	13.346	7.14251	24.9375	13.3403	7.13943	24.9267	112.263
antipsychotic drug level decreased	409	10	10	399	21445	16972166	19.8353	10.5888	37.1562	19.8265	10.5841	37.1397	174.403
atelectasis neonatal	104	10	10	94	21445	16972471	84.1959	43.8628	161.616	84.1572	43.8426	161.542	742.686
blood urea decreased	1077	10	10	1067	21445	16971498	7.41702	3.9786	13.827	7.41403	3.977	13.8215	54.9774
bradycardia foetal	704	10	10	694	21445	16971871	11.4037	6.1076	21.2921	11.3988	6.10501	21.283	93.5217
bradypnoea	1665	10	10	1655	21445	16970910	4.78169	2.5676	8.90501	4.77992	2.56666	8.90172	29.7147
compulsive shopping	1847	10	10	1837	21445	16970728	4.3079	2.31362	8.02118	4.30635	2.31279	8.01831	25.251
congenital mitral valve incompetence	120	10	10	110	21445	16972455	71.9492	37.6546	137.478	71.9161	37.6373	137.415	641.03
congenital pulmonary artery anomaly	101	10	10	91	21445	16972474	86.9716	45.2621	167.117	86.9316	45.2413	167.04	765.333
cryptorchism	909	10	10	899	21445	16971666	8.80316	4.7196	16.42	8.79953	4.71765	16.4132	68.3748
exposure via father	1308	10	10	1298	21445	16971267	6.09696	3.27218	11.3603	6.09459	3.27091	11.3559	42.2643
foreign body	3917	10	10	3907	21445	16968658	2.02525	1.08866	3.76759	2.02477	1.0884	3.7667	5.17448
hypervigilance	791	10	10	781	21445	16971784	10.1333	5.4299	18.9108	10.129	5.42762	18.9028	81.2412
intraventricular haemorrhage neonatal	411	10	10	401	21445	16972164	19.7363	10.5364	36.9695	19.7276	10.5317	36.9531	173.462
intraventricular haemorrhage neonatal	411	10	10	401	21445	16972164	19.7363	10.5364	36.9695	19.7276	10.5317	36.9531	173.462
libido disorder	1092	10	10	1082	21445	16971483	7.31419	3.9236	13.6348	7.31125	3.92202	13.6293	53.9848
limb deformity	1448	10	10	1438	21445	16971127	5.50333	2.95427	10.2518	5.50123	2.95314	10.2479	36.5789
macrosomia	170	10	10	160	21445	16972405	49.4649	26.108	93.7176	49.4423	26.0961	93.6748	446.711
male sexual dysfunction	411	10	10	401	21445	16972164	19.7363	10.5364	36.9695	19.7276	10.5317	36.9531	173.462
male sexual dysfunction	411	10	10	401	21445	16972164	19.7363	10.5364	36.9695	19.7276	10.5317	36.9531	173.462
marital problem	542	10	10	532	21445	16972033	14.8763	7.95678	27.8135	14.8699	7.95332	27.8014	126.988
meconium stain	146	10	10	136	21445	16972429	58.1941	30.6139	110.621	58.1675	30.5999	110.571	523.368
mental fatigue	1001	10	10	991	21445	16971574	7.98587	4.28279	14.8908	7.98262	4.28104	14.8847	60.4723
myocardial depression	187	10	10	177	21445	16972388	44.714	23.6431	84.5635	44.6936	23.6323	84.5249	404.322
neonatal anoxia	55	10	10	45	21445	16972520	175.876	88.6264	349.022	175.795	88.5853	348.86	1422.01
peptic ulcer	2848	10	10	2838	21445	16969727	2.78828	1.49838	5.18862	2.78745	1.49793	5.18706	11.4236
performance status decreased	3954	10	10	3944	21445	16968621	2.00624	1.07845	3.73221	2.00577	1.0782	3.73134	5.03176
persistent genital arousal disorder	100	10	10	90	21445	16972475	87.938	45.7486	169.034	87.8975	45.7275	168.957	773.184
plagiocephaly	422	10	10	412	21445	16972153	19.2094	10.2571	35.9751	19.2009	10.2526	35.9592	168.446
platelet dysfunction	239	10	10	229	21445	16972336	34.5605	18.3453	65.108	34.5449	18.337	65.0786	312.113
poor sucking reflex	363	10	10	353	21445	16972212	22.4201	11.9567	42.0402	22.4101	11.9514	42.0214	198.917
sedation complication	1848	10	10	1838	21445	16970727	4.30555	2.31237	8.01681	4.30401	2.31154	8.01394	25.229
semen volume decreased	875	10	10	865	21445	16971700	9.1492	4.90445	17.0677	9.1454	4.90242	17.0606	71.7221
somnolence neonatal	175	10	10	165	21445	16972400	47.966	25.3313	90.8259	47.9441	25.3197	90.7845	433.388
tracheomalacia	307	10	10	297	21445	16972268	26.6476	14.1881	50.0486	26.6356	14.1817	50.0261	238.699
anterior chamber cleavage syndrome	54	9	9	45	21446	16972520	158.281	77.3669	323.821	158.215	77.3346	323.686	1171.67
anticonvulsant drug level increased	1445	9	9	1436	21446	16971129	4.95967	2.57493	9.55298	4.95801	2.57407	9.54978	28.2626
aortic valve atresia	55	9	9	46	21446	16972519	154.841	75.7832	316.371	154.776	75.7517	316.239	1150.04
borderline personality disorder	569	9	9	560	21446	16972005	12.7187	6.58222	24.576	12.7137	6.57967	24.5665	95.5984
brain natriuretic peptide increased	2512	9	9	2503	21446	16970062	2.84524	1.47846	5.47554	2.84447	1.47806	5.47405	10.7272
cerebral atrophy	3538	9	9	3529	21446	16969036	2.01791	1.04892	3.88206	2.01748	1.0487	3.88124	4.60756
clubbing	355	9	9	346	21446	16972219	20.5854	10.6193	39.9046	20.5772	10.615	39.8887	163.385
congenital aortic anomaly	174	9	9	165	21446	16972400	43.1674	22.066	84.4478	43.1497	22.0569	84.4132	351.393
congenital eye disorder	237	9	9	228	21446	16972337	31.2394	16.0457	60.82	31.2267	16.0392	60.7953	253.333
congenital tricuspid valve atresia	147	9	9	138	21446	16972427	51.6132	26.2941	101.313	51.592	26.2833	101.271	419.169
congenital tricuspid valve incompetence	160	9	9	151	21446	16972414	47.1697	24.0731	92.4258	47.1503	24.0632	92.3879	383.679
diabetes insipidus	2055	9	9	2046	21446	16970519	3.48085	1.80827	6.70051	3.47981	1.80773	6.6985	15.8369
ebstein's anomaly	138	9	9	129	21446	16972436	55.2142	28.0881	108.537	55.1914	28.0766	108.492	447.658
extensor plantar response	849	9	9	840	21446	16971725	8.47897	4.39571	16.3553	8.47583	4.39408	16.3492	58.7181
foreign body in throat	1861	9	9	1852	21446	16970713	3.84552	1.99741	7.40359	3.84433	1.99679	7.40129	18.8505
gaze palsy	1422	9	9	1413	21446	16971152	5.0404	2.61676	9.70881	5.03871	2.61588	9.70555	28.9526
haemorrhage in pregnancy	1219	9	9	1210	21446	16971355	5.8861	3.05475	11.3417	5.88405	3.05369	11.3378	36.2192
heterotaxia	151	9	9	142	21446	16972423	50.1593	25.5683	98.4016	50.1387	25.5578	98.3611	407.598
hyperthermia malignant	1221	9	9	1212	21446	16971353	5.87638	3.04972	11.323	5.87434	3.04866	11.319	36.1354
indifference	605	9	9	596	21446	16971969	11.9504	6.18657	23.0842	11.9458	6.18419	23.0753	88.926
learning disorder	2278	9	9	2269	21446	16970296	3.13871	1.63076	6.04104	3.13781	1.6303	6.03932	13.0585
liver transplant	3016	9	9	3007	21446	16969558	2.36828	1.23087	4.55676	2.36771	1.23057	4.55566	7.09055
mediastinitis	436	9	9	427	21446	16972138	16.6803	8.61851	32.2833	16.6738	8.61511	32.2705	129.87
micrognathia	485	9	9	476	21446	16972089	14.9632	7.73671	28.9396	14.9573	7.73369	28.9283	115.046
muscle haemorrhage	3266	9	9	3257	21446	16969308	2.18647	1.13645	4.20662	2.18597	1.1362	4.20566	5.77603
neonatal respiratory acidosis	135	9	9	126	21446	16972439	56.5288	28.7418	111.18	56.5055	28.73	111.134	457.999
oculoauriculovertebral dysplasia	71	9	9	62	21446	16972503	114.882	57.0899	231.175	114.834	57.0662	231.079	886.851
orgasm abnormal	664	9	9	655	21446	16971910	10.8739	5.63177	20.9955	10.8698	5.62962	20.9875	79.5658
poor weight gain neonatal	182	9	9	173	21446	16972392	41.1712	21.0625	80.478	41.1543	21.0538	80.4451	335.174
pulmonary haemosiderosis	62	9	9	53	21446	16972512	134.39	66.2865	272.463	134.334	66.2589	272.35	1018.18
resting tremor	507	9	9	498	21446	16972067	14.3022	7.39692	27.6536	14.2966	7.39404	27.6428	109.326
serum serotonin decreased	145	9	9	136	21446	16972429	52.3723	26.6727	102.834	52.3507	26.6617	102.792	425.194
sinus node dysfunction	1340	9	9	1331	21446	16971234	5.35096	2.77764	10.3083	5.34913	2.77669	10.3048	31.6135
social problem	3289	9	9	3280	21446	16969285	2.17113	1.12849	4.17709	2.17064	1.12824	4.17614	5.66755
spasmodic dysphonia	235	9	9	226	21446	16972339	31.5159	16.1859	61.3651	31.5031	16.1793	61.3402	255.637
synaesthesia	24	9	9	15	21446	16972550	474.845	207.778	1085.19	474.646	207.691	1084.73	2658.65
syndactyly	753	9	9	744	21446	16971821	9.57308	4.96069	18.474	9.56948	4.95883	18.4671	68.2434
therapeutic response changed	2785	9	9	2776	21446	16969789	2.56539	1.3332	4.93641	2.56473	1.33286	4.93515	8.56537
accidental poisoning	755	8	8	747	21447	16971818	8.47483	4.22199	17.0116	8.47205	4.2206	17.006	52.1643
antidepressant drug level increased	227	8	8	219	21447	16972346	28.9082	14.2747	58.543	28.8978	14.2696	58.5219	207.869
attention deficit hyperactivity disorder	2731	8	8	2723	21447	16969842	2.32463	1.16119	4.65374	2.32413	1.16095	4.65275	6.01851
blood alcohol increased	740	8	8	732	21447	16971833	8.64851	4.30819	17.3615	8.64565	4.30677	17.3558	53.5081
blood chloride decreased	2330	8	8	2322	21447	16970243	2.72615	1.36152	5.45851	2.7255	1.3612	5.45722	8.71045
blood osmolarity decreased	556	8	8	548	21447	16972017	11.5525	5.74753	23.2205	11.5486	5.74557	23.2126	75.9747
blood pressure measurement	433	8	8	425	21447	16972140	14.896	7.40023	29.9845	14.8909	7.39766	29.9741	101.752
congenital nose malformation	511	8	8	503	21447	16972062	12.5861	6.25893	25.3093	12.5817	6.25678	25.3006	83.9571
corneal oedema	1909	8	8	1901	21447	16970664	3.32997	1.66265	6.66929	3.3291	1.66222	6.66755	12.9827
dissociative identity disorder	185	8	8	177	21447	16972388	35.7679	17.6101	72.6482	35.7549	17.6037	72.6219	258.579
distributive shock	1098	8	8	1090	21447	16971475	5.80787	2.89673	11.6446	5.80607	2.89583	11.641	31.5966
divorced	437	8	8	429	21447	16972136	14.7572	7.33167	29.7031	14.752	7.32913	29.6928	100.684
ectopic pregnancy	2626	8	8	2618	21447	16969947	2.41788	1.20772	4.84062	2.41735	1.20746	4.83956	6.62897
failed induction of labour	166	8	8	158	21447	16972407	40.0691	19.6915	81.5343	40.0546	19.6844	81.5046	289.958
family stress	3014	8	8	3006	21447	16969559	2.10574	1.05196	4.21514	2.10533	1.05175	4.21432	4.63101
fibrosis	2605	8	8	2597	21447	16969968	2.43743	1.21748	4.87981	2.4369	1.21721	4.87873	6.75825
foetal alcohol syndrome	93	8	8	85	21447	16972480	74.4817	36.0746	153.779	74.4543	36.0613	153.723	529.875
grunting	519	8	8	511	21447	16972054	12.389	6.16146	24.9109	12.3848	6.15935	24.9024	82.4361
haemangioma	1811	8	8	1803	21447	16970762	3.51099	1.75289	7.03239	3.51005	1.75243	7.03051	14.2977
hand dermatitis	326	8	8	318	21447	16972247	19.9084	9.86887	40.1609	19.9013	9.86537	40.1467	140.091
hyperphagia	3113	8	8	3105	21447	16969460	2.03859	1.01844	4.0806	2.0382	1.01825	4.07983	4.22055
illusion	1371	8	8	1363	21447	16971202	4.64451	2.31767	9.30741	4.64315	2.31699	9.30469	22.7366
judgement impaired	1338	8	8	1330	21447	16971235	4.75976	2.37506	9.53884	4.75836	2.37436	9.53603	23.608
left ventricular failure	2887	8	8	2879	21447	16969686	2.19865	1.09833	4.40129	2.1982	1.0981	4.4004	5.21135
lichen planus	1834	8	8	1826	21447	16970739	3.46676	1.73084	6.94366	3.46584	1.73039	6.94182	13.9752
listless	2745	8	8	2737	21447	16969828	2.31274	1.15526	4.62991	2.31225	1.15502	4.62893	5.94141
muscle contracture	1746	8	8	1738	21447	16970827	3.64231	1.81835	7.29584	3.64132	1.81786	7.29387	15.2589
nodal rhythm	1282	8	8	1274	21447	16971291	4.969	2.47924	9.95908	4.96752	2.4785	9.95611	25.1943
obsessive-compulsive symptom	241	8	8	233	21447	16972332	27.1712	13.427	54.9842	27.1615	13.4222	54.9645	194.897
orgasmic sensation decreased	252	8	8	244	21447	16972321	25.9463	12.8285	52.4777	25.937	12.8239	52.4589	185.718
pleuritic pain	2409	8	8	2401	21447	16970164	2.63644	1.31677	5.27868	2.63583	1.31646	5.27746	8.09589
posterior segment of eye anomaly congenital	10	8	8	2	21447	16972563	3165.49	672.155	14907.8	3164.31	671.904	14902.2	5059.7
postpartum haemorrhage	1020	8	8	1012	21447	16971553	6.25554	3.1194	12.5446	6.25358	3.11842	12.5407	35.0331
postural tremor	214	8	8	206	21447	16972359	30.7325	15.1637	62.2863	30.7215	15.1582	62.2638	221.435
pregnancy on oral contraceptive	2268	8	8	2260	21447	16970305	2.80095	1.39883	5.60846	2.80027	1.3985	5.60712	9.22763
pseudomonal sepsis	1390	8	8	1382	21447	16971183	4.58065	2.28587	9.17918	4.57932	2.2852	9.17651	22.2545
psychopathic personality	69	8	8	61	21447	16972504	103.786	49.6603	216.905	103.748	49.642	216.825	719.679
pulmonary artery atresia	140	8	8	132	21447	16972433	47.9616	23.4911	97.9229	47.9441	23.4825	97.8872	346.71
rash morbilliform	2120	8	8	2112	21447	16970453	2.99725	1.49674	6.00204	2.99651	1.49637	6.00055	10.603
short-bowel syndrome	524	8	8	516	21447	16972049	12.269	6.10208	24.6683	12.2648	6.09999	24.6598	81.5092
sinus arrhythmia	1131	8	8	1123	21447	16971442	5.63719	2.81181	11.3016	5.63546	2.81095	11.2981	30.2895
skull fracture	1370	8	8	1362	21447	16971203	4.64792	2.31937	9.31426	4.64656	2.31869	9.31153	22.7624
sleep sex	54	8	8	46	21447	16972519	137.63	64.9513	291.632	137.579	64.9273	291.524	923.996
subacute cutaneous lupus erythematosus	1296	8	8	1288	21447	16971277	4.91498	2.45235	9.85058	4.91352	2.45162	9.84766	24.7843
sudden cardiac death	3152	8	8	3144	21447	16969421	2.0133	1.00582	4.02993	2.01292	1.00563	4.02917	4.06809
temperature regulation disorder	1472	8	8	1464	21447	16971101	4.32407	2.15806	8.66404	4.32283	2.15745	8.66155	20.324
tongue injury	779	8	8	771	21447	16971794	8.21101	4.09103	16.4801	8.20833	4.08969	16.4747	50.1235
tonic convulsion	1011	8	8	1003	21447	16971562	6.31167	3.14731	12.6575	6.30969	3.14632	12.6536	35.4647
trichorrhexis	2384	8	8	2376	21447	16970189	2.66418	1.33061	5.33429	2.66356	1.3303	5.33305	8.28525
trichotillomania	516	8	8	508	21447	16972057	12.4622	6.19765	25.0588	12.4579	6.19553	25.0503	83.0009
troponin i increased	1325	8	8	1317	21447	16971248	4.80675	2.39846	9.63321	4.80533	2.39775	9.63036	23.9638
weight loss poor	2746	8	8	2738	21447	16969827	2.31189	1.15484	4.62822	2.3114	1.15459	4.62724	5.93594
adrenal suppression	707	7	7	700	21448	16971865	7.91303	3.75799	16.6621	7.91077	3.75692	16.6573	41.8436
alkalosis	309	7	7	302	21448	16972263	18.3419	8.66872	38.8091	18.3362	8.66605	38.7971	112.138
amniotic band syndrome	103	7	7	96	21448	16972469	57.7012	26.7843	124.305	57.6827	26.7758	124.265	363.405
analgesic drug level increased	977	7	7	970	21448	16971595	5.71034	2.7147	12.0117	5.70881	2.71397	12.0084	26.9946
arterial stenosis	753	7	7	746	21448	16971819	7.42507	3.52706	15.6311	7.42298	3.52606	15.6267	38.5439
atrial tachycardia	1606	7	7	1599	21448	16970966	3.46393	1.64848	7.27872	3.46313	1.6481	7.27703	12.2109
autoscopy	376	7	7	369	21448	16972196	15.0115	7.10565	31.7134	15.0069	7.10348	31.7037	89.8129
blood pressure immeasurable	1318	7	7	1311	21448	16971254	4.22496	2.00994	8.88101	4.22391	2.00944	8.8788	17.1344
bulimia nervosa	388	7	7	381	21448	16972184	14.5386	6.88335	30.7078	14.5342	6.88126	30.6984	86.6316
cardiac aneurysm	846	7	7	839	21448	16971726	6.602	3.13728	13.893	6.60017	3.13641	13.8892	32.9882
choroidal coloboma	33	7	7	26	21448	16972539	213.052	92.4649	490.9	212.982	92.4348	490.74	1163.63
congenital arterial malformation	169	7	7	162	21448	16972403	34.1932	16.0428	72.8783	34.1824	16.0377	72.8552	216.144
congenital brain damage	102	7	7	95	21448	16972470	58.3086	27.0589	125.648	58.2899	27.0502	125.608	367.102
congenital choroid plexus cyst	258	7	7	251	21448	16972314	22.0688	10.4122	46.7752	22.0619	10.4089	46.7606	136.934
congenital hydrocephalus	476	7	7	469	21448	16972096	11.8107	5.59886	24.9143	11.8071	5.59719	24.9068	68.2264
deafness neurosensory	2562	7	7	2555	21448	16970010	2.16772	1.03224	4.55224	2.16734	1.03206	4.55144	4.38976
decorticate posture	92	7	7	85	21448	16972480	65.1685	30.1489	140.865	65.1475	30.1392	140.82	408.501
dextrocardia	166	7	7	159	21448	16972406	34.8383	16.3407	74.2753	34.8273	16.3355	74.2518	220.296
dissociative disorder	519	7	7	512	21448	16972053	10.8187	5.131	22.8113	10.8155	5.12948	22.8045	61.5167
drug clearance decreased	950	7	7	943	21448	16971622	5.87385	2.79221	12.3565	5.87226	2.79146	12.3532	28.0909
duodenitis	2515	7	7	2508	21448	16970057	2.20835	1.05156	4.63765	2.20795	1.05138	4.63682	4.61383
electrolyte depletion	391	7	7	384	21448	16972181	14.4251	6.82993	30.4662	14.4207	6.82786	30.457	85.8669
foetal heart rate abnormal	821	7	7	814	21448	16971751	6.80477	3.23334	14.3211	6.80288	3.23244	14.3171	34.3553
foreign body in respiratory tract	1270	7	7	1263	21448	16971302	4.38554	2.08617	9.21925	4.38444	2.08565	9.21693	18.1882
gastric cancer stage iv	2046	7	7	2039	21448	16970526	2.71637	1.29317	5.70589	2.71581	1.2929	5.70471	7.56313
haemorrhagic disorder	906	7	7	899	21448	16971666	6.16135	2.92849	12.9631	6.15967	2.92769	12.9595	30.022
holoprosencephaly	145	7	7	138	21448	16972427	40.1399	18.7818	85.7859	40.1271	18.7758	85.7586	254.174
hypertonic bladder	2317	7	7	2310	21448	16970255	2.39766	1.14161	5.03567	2.3972	1.14139	5.03471	5.68405
hypochloraemia	861	7	7	854	21448	16971711	6.48603	3.08234	13.6483	6.48424	3.08149	13.6445	32.2069
induced labour	562	7	7	555	21448	16972010	9.98048	4.73529	21.0357	9.97755	4.7339	21.0295	55.842
infantile apnoea	549	7	7	542	21448	16972023	10.2199	4.84833	21.5426	10.2169	4.84691	21.5363	57.4629
iris coloboma	90	7	7	83	21448	16972482	66.7388	30.8536	144.361	66.7174	30.8437	144.315	417.886
ischaemic hepatitis	1096	7	7	1089	21448	16971476	5.08631	2.41874	10.6959	5.08498	2.4181	10.6931	22.8262
lactation disorder	431	7	7	424	21448	16972141	13.0642	6.18949	27.5746	13.0602	6.18763	27.5663	76.6935
lung adenocarcinoma	2439	7	7	2432	21448	16970133	2.27737	1.0844	4.78275	2.27695	1.0842	4.78188	4.99927
maternal exposure during breast feeding	2354	7	7	2347	21448	16970218	2.35986	1.12363	4.95618	2.35941	1.12342	4.95525	5.46718
mitral valve disease	1559	7	7	1552	21448	16971013	3.56884	1.69832	7.49953	3.568	1.69792	7.49777	12.881
multiple system atrophy	300	7	7	293	21448	16972272	18.9053	8.93267	40.0116	18.8995	8.92991	39.9992	115.9
narcolepsy	1597	7	7	1590	21448	16970975	3.48354	1.6578	7.31999	3.48273	1.65741	7.31829	12.3359
oesophageal spasm	1605	7	7	1598	21448	16970967	3.4661	1.64951	7.28328	3.4653	1.64913	7.28159	12.2247
optic nerve disorder	1387	7	7	1380	21448	16971185	4.01369	1.90962	8.4361	4.01271	1.90915	8.43403	15.7548
pancreatitis necrotising	1534	7	7	1527	21448	16971038	3.62728	1.72608	7.62254	3.62642	1.72568	7.62073	13.2556
polydipsia psychogenic	142	7	7	135	21448	16972430	41.0319	19.1913	87.728	41.0188	19.1852	87.7001	259.832
potter's syndrome	146	7	7	139	21448	16972426	39.8511	18.6491	85.1575	39.8384	18.6432	85.1305	252.339
product measured potency issue	925	7	7	918	21448	16971647	6.03382	2.86805	12.694	6.03218	2.86726	12.6906	29.1649
progressive supranuclear palsy	162	7	7	155	21448	16972410	35.7374	16.7555	76.2235	35.7261	16.7502	76.1993	226.071
pulmonary oedema neonatal	98	7	7	91	21448	16972474	60.8716	28.2156	131.323	60.8521	28.2066	131.281	382.648
quadriparesis	1310	7	7	1303	21448	16971262	4.2509	2.02225	8.93565	4.24984	2.02175	8.93342	17.3044
quadriplegia	1706	7	7	1699	21448	16970866	3.26003	1.55159	6.84962	3.25929	1.55124	6.84807	10.9189
rapid eye movements sleep abnormal	354	7	7	347	21448	16972218	15.9632	7.55283	33.7389	15.9583	7.55052	33.7286	96.2082
respiratory alkalosis	1251	7	7	1244	21448	16971321	4.45253	2.11797	9.36036	4.4514	2.11744	9.358	18.6289
right atrial dilatation	470	7	7	463	21448	16972102	11.9637	5.67102	25.2389	11.9601	5.66932	25.2314	69.261
serum serotonin increased	302	7	7	295	21448	16972270	18.7771	8.87263	39.738	18.7713	8.86989	39.7257	115.044
slow response to stimuli	1018	7	7	1011	21448	16971554	5.47875	2.60488	11.5233	5.47729	2.60418	11.5202	25.4444
somatic symptom disorder	867	7	7	860	21448	16971705	6.44078	3.0609	13.5527	6.439	3.06006	13.549	31.9021
spina bifida occulta	94	7	7	87	21448	16972478	63.6704	29.4757	137.534	63.6499	29.4662	137.49	399.517
spinal epidural haematoma	465	7	7	458	21448	16972107	12.0943	5.73258	25.516	12.0907	5.73087	25.5084	70.1438
stereotypy	742	7	7	735	21448	16971830	7.5362	3.57966	15.8658	7.53407	3.57865	15.8614	39.2951
suspiciousness	568	7	7	561	21448	16972004	9.87374	4.68488	20.8096	9.87084	4.68351	20.8035	55.1191
tachycardia foetal	436	7	7	429	21448	16972136	12.9119	6.11779	27.2513	12.908	6.11594	27.2431	75.6658
ulna fracture	900	7	7	893	21448	16971672	6.20275	2.94811	13.0504	6.20105	2.9473	13.0469	30.3003
vasoplegia syndrome	998	7	7	991	21448	16971574	5.58933	2.65732	11.7565	5.58783	2.6566	11.7533	26.1841
velopharyngeal incompetence	99	7	7	92	21448	16972473	60.21	27.9173	129.857	60.1907	27.9083	129.815	378.644
ventricular hypoplasia	227	7	7	220	21448	16972345	25.1785	11.8623	53.4429	25.1706	11.8586	53.4262	157.465
acute psychosis	1901	6	6	1895	21449	16970670	2.50515	1.1239	5.58393	2.50473	1.12371	5.583	5.40734
adjustment disorder	1023	6	6	1017	21449	16971548	4.66815	2.09201	10.4166	4.66712	2.09155	10.4143	17.188
alcohol intolerance	581	6	6	575	21449	16971990	8.25675	3.69355	18.4575	8.25472	3.69265	18.453	37.8614
amaurosis fugax	727	6	6	721	21449	16971844	6.58473	2.94808	14.7074	6.58317	2.94738	14.704	28.1772
anal stenosis	424	6	6	418	21449	16972147	11.3581	5.07298	25.43	11.3552	5.07169	25.4235	55.8591
anorexia nervosa	261	6	6	255	21449	16972310	18.6185	8.28561	41.8375	18.6136	8.28341	41.8264	97.7064
antipsychotic drug level above therapeutic	722	6	6	716	21449	16971849	6.63071	2.96859	14.8105	6.62914	2.96789	14.807	28.4428
basilar migraine	54	6	6	48	21449	16972517	98.9121	42.3268	231.144	98.8847	42.3151	231.08	516.774
bladder dilatation	855	6	6	849	21449	16971716	5.59194	2.50484	12.4837	5.59065	2.50427	12.4809	22.4595
blood bicarbonate decreased	1656	6	6	1650	21449	16970915	2.87717	1.29056	6.41436	2.87664	1.29032	6.41319	7.31973
blood follicle stimulating hormone increased	344	6	6	338	21449	16972227	14.0464	6.26526	31.4915	14.0428	6.26364	31.4833	71.4177
body mass index increased	1054	6	6	1048	21449	16971517	4.53006	2.03027	10.1077	4.52907	2.02983	10.1055	16.4063
breath odour	2076	6	6	2070	21449	16970495	2.29334	1.02898	5.11126	2.29298	1.02882	5.11046	4.36244
carbon monoxide poisoning	371	6	6	365	21449	16972200	13.0074	5.80482	29.1468	13.004	5.80332	29.1392	65.4117
carbon monoxide poisoning	371	6	6	365	21449	16972200	13.0074	5.80482	29.1468	13.004	5.80332	29.1392	65.4117
cardiac output decreased	730	6	6	724	21449	16971841	6.55744	2.9359	14.6463	6.55589	2.9352	14.6428	28.0196
child abuse	171	6	6	165	21449	16972400	28.7742	12.7405	64.9862	28.7664	12.737	64.9687	155.166
conduction disorder	1412	6	6	1406	21449	16971159	3.37653	1.51416	7.52953	3.37586	1.51387	7.52804	9.9907
congenital central hypoventilation syndrome	23	6	6	17	21449	16972548	279.282	110.101	708.421	279.204	110.071	708.224	1229.36
congenital diaphragmatic hernia	345	6	6	339	21449	16972226	14.005	6.24691	31.398	14.0014	6.24529	31.3898	71.1784
congenital foot malformation	439	6	6	433	21449	16972132	10.9646	4.89821	24.5442	10.9618	4.89696	24.5379	53.5772
congenital scoliosis	144	6	6	138	21449	16972427	34.404	15.1908	77.9182	34.3947	15.1866	77.897	186.438
deafness bilateral	1345	6	6	1339	21449	16971226	3.54549	1.5898	7.90699	3.54478	1.58948	7.9054	10.9133
dental restoration failure	536	6	6	530	21449	16972035	8.95782	4.00576	20.0318	8.95559	4.00476	20.0268	41.9302
drug titration error	1834	6	6	1828	21449	16970737	2.59698	1.16504	5.78889	2.59653	1.16484	5.78789	5.87134
electrocardiogram qt shortened	264	6	6	258	21449	16972307	18.402	8.19015	41.3465	18.3971	8.18798	41.3356	96.4671
electrocardiogram st segment depression	1951	6	6	1945	21449	16970620	2.44074	1.09504	5.44019	2.44034	1.09486	5.4393	5.08562
eosinophil count abnormal	573	6	6	567	21449	16971998	8.37325	3.74545	18.7191	8.37119	3.74453	18.7145	38.5374
floppy infant	141	6	6	135	21449	16972430	35.1685	15.5225	79.6798	35.159	15.5182	79.6582	190.653
floppy infant	141	6	6	135	21449	16972430	35.1685	15.5225	79.6798	35.159	15.5182	79.6582	190.653
gastrointestinal hypomotility	1239	6	6	1233	21449	16971332	3.85032	1.72622	8.58812	3.84952	1.72586	8.58634	12.5954
gluten sensitivity	1146	6	6	1140	21449	16971425	4.16445	1.86676	9.29025	4.16357	1.86636	9.28828	14.3479
head circumference abnormal	141	6	6	135	21449	16972430	35.1685	15.5225	79.6798	35.159	15.5182	79.6582	190.653
head circumference abnormal	141	6	6	135	21449	16972430	35.1685	15.5225	79.6798	35.159	15.5182	79.6582	190.653
hyporeflexia	1718	6	6	1712	21449	16970853	2.77296	1.24388	6.18172	2.77247	1.24366	6.18061	6.77588
hypothermia neonatal	125	6	6	119	21449	16972446	39.8971	17.5684	90.6046	39.8863	17.5637	90.5799	216.551
irregular breathing	443	6	6	437	21449	16972128	10.8642	4.85361	24.3183	10.8615	4.85238	24.3121	52.995
labile blood pressure	1035	6	6	1029	21449	16971536	4.61371	2.06767	10.2948	4.6127	2.06722	10.2926	16.8795
microcytic anaemia	1720	6	6	1714	21449	16970851	2.76973	1.24243	6.17449	2.76923	1.24221	6.17339	6.75909
mitral valve stenosis	602	6	6	596	21449	16971969	7.96581	3.56393	17.8046	7.96387	3.56306	17.8002	36.1737
necrotising enterocolitis neonatal	331	6	6	325	21449	16972240	14.6083	6.51404	32.7604	14.6045	6.51235	32.7519	74.661
neonatal complications of substance abuse	22	6	6	16	21449	16972549	296.737	116.102	758.406	296.654	116.07	758.195	1285.78
neurosarcoidosis	234	6	6	228	21449	16972337	20.8234	9.25662	46.8435	20.8178	9.25415	46.8311	110.294
nonreassuring foetal heart rate pattern	176	6	6	170	21449	16972395	27.9279	12.371	63.0483	27.9204	12.3676	63.0313	150.43
oppositional defiant disorder	350	6	6	344	21449	16972221	13.8014	6.15674	30.9384	13.7979	6.15514	30.9304	70.0025
pco2 decreased	907	6	6	901	21449	16971664	5.26919	2.36065	11.7613	5.268	2.36012	11.7586	20.6108
pco2 increased	655	6	6	649	21449	16971916	7.31527	3.27394	16.3452	7.3135	3.27315	16.3412	32.4031
platelet function test abnormal	218	6	6	212	21449	16972353	22.395	9.94744	50.4185	22.389	9.94478	50.405	119.229
prothrombin time shortened	1153	6	6	1147	21449	16971418	4.13903	1.85539	9.23343	4.13816	1.85499	9.23147	14.2055
psychiatric decompensation	1463	6	6	1457	21449	16971108	3.25833	1.46125	7.26551	3.2577	1.46096	7.2641	9.35028
radius fracture	2113	6	6	2107	21449	16970458	2.25306	1.01093	5.02139	2.25271	1.01078	5.02061	4.16838
rectal abscess	1431	6	6	1425	21449	16971140	3.3315	1.49401	7.42895	3.33085	1.49372	7.4275	9.74624
renal aplasia	620	6	6	614	21449	16971951	7.73228	3.45985	17.2806	7.7304	3.45901	17.2764	34.8196
respiratory symptom	1824	6	6	1818	21449	16970747	2.61127	1.17144	5.82077	2.61082	1.17124	5.81977	5.94405
resuscitation	1378	6	6	1372	21449	16971193	3.46021	1.55163	7.71646	3.45952	1.55132	7.71492	10.4466
seizure like phenomena	1274	6	6	1268	21449	16971297	3.74404	1.67866	8.3506	3.74327	1.67831	8.34889	12.0066
sternal fracture	997	6	6	991	21449	16971574	4.79063	2.14677	10.6905	4.78957	2.1463	10.6882	17.8829
sternal fracture	997	6	6	991	21449	16971574	4.79063	2.14677	10.6905	4.78957	2.1463	10.6882	17.8829
substance use	997	6	6	991	21449	16971574	4.79063	2.14677	10.6905	4.78957	2.1463	10.6882	17.8829
substance use	997	6	6	991	21449	16971574	4.79063	2.14677	10.6905	4.78957	2.1463	10.6882	17.8829
theft	615	6	6	609	21449	16971956	7.79577	3.48815	17.423	7.79387	3.4873	17.4187	35.1876
toxicologic test abnormal	598	6	6	592	21449	16971973	8.01964	3.58791	17.9254	8.01768	3.58703	17.921	36.4859
vacterl syndrome	123	6	6	117	21449	16972448	40.5791	17.8628	92.1844	40.5681	17.8579	92.1592	220.262
vascular malformation	157	6	6	151	21449	16972414	31.4421	13.9033	71.1055	31.4335	13.8995	71.0863	170.037
verbal abuse	421	6	6	415	21449	16972150	11.4402	5.10944	25.6149	11.4373	5.10814	25.6083	56.3351
vesicoureteric reflux	371	6	6	365	21449	16972200	13.0074	5.80482	29.1468	13.004	5.80332	29.1392	65.4117
vesicoureteric reflux	371	6	6	365	21449	16972200	13.0074	5.80482	29.1468	13.004	5.80332	29.1392	65.4117
accommodation disorder	633	5	5	628	21450	16971937	6.29962	2.61265	15.1896	6.29839	2.61214	15.1866	22.1106
activated partial thromboplastin time abnormal	204	5	5	199	21450	16972366	19.8807	8.18389	48.2953	19.8763	8.18207	48.2846	87.4373
alcohol problem	224	5	5	219	21450	16972346	18.0651	7.44388	43.8411	18.0611	7.44224	43.8314	78.7848
anomaly of external ear congenital	286	5	5	281	21450	16972284	14.0792	5.81413	34.0933	14.0761	5.81287	34.0859	59.675
aortic valve stenosis	1527	5	5	1522	21450	16971043	2.59918	1.08017	6.25434	2.59881	1.08001	6.25345	4.90234
axillary pain	1217	5	5	1212	21450	16971353	3.26405	1.35598	7.85708	3.26352	1.35576	7.85581	7.818
blood ph decreased	1630	5	5	1625	21450	16970940	2.43442	1.01179	5.85734	2.43408	1.01165	5.85654	4.21203
blood ph increased	519	5	5	514	21450	16972051	7.69687	3.18968	18.573	7.69531	3.18903	18.5692	28.8466
bone marrow oedema	837	5	5	832	21450	16971733	4.75495	1.97371	11.4553	4.75407	1.97335	11.4532	14.7343
bone marrow oedema syndrome	59	5	5	54	21450	16972511	73.2647	29.3051	183.167	73.2479	29.2983	183.125	326.113
boredom	285	5	5	280	21450	16972285	14.1294	5.83474	34.216	14.1264	5.83347	34.2086	59.9169
brachydactyly	158	5	5	153	21450	16972412	25.858	10.6097	63.0209	25.8522	10.6074	63.0068	115.675
bronchial hyperreactivity	1067	5	5	1062	21450	16971503	3.7251	1.54712	8.9692	3.72447	1.54685	8.96767	9.91875
bronchial hyperreactivity	1067	5	5	1062	21450	16971503	3.7251	1.54712	8.9692	3.72447	1.54685	8.96767	9.91875
burn oesophageal	483	5	5	478	21450	16972087	8.27656	3.42882	19.9782	8.27487	3.42811	19.9741	31.6484
central pain syndrome	203	5	5	198	21450	16972367	19.9811	8.22477	48.5418	19.9767	8.22295	48.5311	87.9148
cholangitis sclerosing	1566	5	5	1561	21450	16971004	2.53424	1.05322	6.09785	2.53388	1.05307	6.09699	4.62826
chronic actinic dermatitis	26	5	5	21	21450	16972544	188.395	71.0319	499.675	188.352	71.0154	499.559	752.597
cleft uvula	78	5	5	73	21450	16972492	54.1958	21.8991	134.124	54.1834	21.8941	134.093	244.279
cortisol decreased	712	5	5	707	21450	16971858	5.59568	2.32161	13.487	5.59461	2.32116	13.4845	18.735
cyclothymic disorder	140	5	5	135	21450	16972430	29.3058	12.0018	71.558	29.2992	11.9991	71.5419	131.787
cytogenetic abnormality	994	5	5	989	21450	16971576	4.00008	1.66107	9.63274	3.99938	1.66078	9.63106	11.1912
dehydroepiandrosterone decreased	84	5	5	79	21450	16972486	50.0796	20.2806	123.664	50.0682	20.2759	123.635	226.13
delusional perception	352	5	5	347	21450	16972218	11.4012	4.71519	27.568	11.3988	4.71419	27.5621	46.7599
dermatitis diaper	559	5	5	554	21450	16972011	7.14112	2.96028	17.2266	7.13969	2.95968	17.2232	26.1635
diet failure	27	5	5	22	21450	16972543	179.832	68.0934	474.929	179.79	68.0776	474.819	724.355
dilatation atrial	1144	5	5	1139	21450	16971426	3.47326	1.44272	8.36165	3.47268	1.44248	8.36027	8.76534
dreamy state	278	5	5	273	21450	16972292	14.4917	5.98316	35.1003	14.4886	5.98186	35.0927	61.6598
dyskinesia neonatal	48	5	5	43	21450	16972522	92.0069	36.44	232.307	91.9857	36.4316	232.254	403.111
dyskinesia neonatal	48	5	5	43	21450	16972522	92.0069	36.44	232.307	91.9857	36.4316	232.254	403.111
echolalia	252	5	5	247	21450	16972318	16.0172	6.60744	38.8276	16.0137	6.606	38.8191	68.9854
electrocardiogram repolarisation abnormality	664	5	5	659	21450	16971906	6.00327	2.49015	14.4727	6.0021	2.48967	14.4699	20.6874
encephalocele	212	5	5	207	21450	16972358	19.1124	7.8709	46.4092	19.1081	7.86917	46.399	83.7798
eye colour change	827	5	5	822	21450	16971743	4.81279	1.99766	11.5951	4.81191	1.99729	11.5929	15.0081
facial spasm	943	5	5	938	21450	16971627	4.21758	1.75118	10.1577	4.21683	1.75087	10.1559	12.2055
foetal arrhythmia	236	5	5	231	21450	16972334	17.1266	7.06081	41.5422	17.1229	7.05926	41.5331	74.2993
foetal arrhythmia	236	5	5	231	21450	16972334	17.1266	7.06081	41.5422	17.1229	7.05926	41.5331	74.2993
foetal cardiac disorder	279	5	5	274	21450	16972291	14.4389	5.96149	34.9712	14.4357	5.9602	34.9636	61.4054
foetal heart rate decreased	561	5	5	556	21450	16972009	7.11543	2.94967	17.1644	7.11401	2.94908	17.161	26.0396
gambling	1033	5	5	1028	21450	16971537	3.84832	1.59818	9.2665	3.84765	1.59791	9.2649	10.4874
gastric ulcer perforation	1023	5	5	1018	21450	16971547	3.88612	1.61385	9.35773	3.88545	1.61357	9.35611	10.6624
gastrointestinal tract irritation	892	5	5	887	21450	16971678	4.46009	1.85162	10.7432	4.45929	1.85129	10.7413	13.3432
haematospermia	581	5	5	576	21450	16971989	6.86836	2.84763	16.5662	6.86699	2.84707	16.5629	24.8482
heart rate	178	5	5	173	21450	16972392	22.8686	9.39849	55.6444	22.8635	9.39639	55.632	101.601
henoch-schonlein purpura	1598	5	5	1593	21450	16970972	2.48333	1.03209	5.97518	2.48298	1.03194	5.97435	4.41517
hepatic cancer metastatic	755	5	5	750	21450	16971815	5.27485	2.18888	12.7115	5.27385	2.18847	12.7091	17.2034
hyperemesis gravidarum	326	5	5	321	21450	16972244	12.3247	5.09452	29.8161	12.3221	5.09343	29.8097	51.2194
hyponatraemic seizure	169	5	5	164	21450	16972401	24.1236	9.90748	58.7383	24.1182	9.90526	58.7252	107.521
hypouricaemia	236	5	5	231	21450	16972334	17.1266	7.06081	41.5422	17.1229	7.05926	41.5331	74.2993
hypouricaemia	236	5	5	231	21450	16972334	17.1266	7.06081	41.5422	17.1229	7.05926	41.5331	74.2993
idiosyncratic drug reaction	809	5	5	804	21450	16971761	4.92055	2.04226	11.8554	4.91964	2.04188	11.8532	15.5187
infantile colic	52	5	5	47	21450	16972518	84.1766	33.4762	211.664	84.1572	33.4685	211.615	371.342
job dissatisfaction	535	5	5	530	21450	16972035	7.4645	3.09378	18.0099	7.46299	3.09315	18.0063	27.7243
junctional ectopic tachycardia	48	5	5	43	21450	16972522	92.0069	36.44	232.307	91.9857	36.4316	232.254	403.111
junctional ectopic tachycardia	48	5	5	43	21450	16972522	92.0069	36.44	232.307	91.9857	36.4316	232.254	403.111
kidney malformation	324	5	5	319	21450	16972246	12.402	5.12625	30.0043	12.3993	5.12515	29.9978	51.5922
laryngomalacia	299	5	5	294	21450	16972271	13.4566	5.55894	32.5746	13.4537	5.55774	32.5675	56.6772
lividity	292	5	5	287	21450	16972278	13.7848	5.6935	33.3751	13.7818	5.69227	33.3679	58.258
loss of dreaming	102	5	5	97	21450	16972468	40.7865	16.6	100.213	40.7772	16.5963	100.19	184.499
lymphadenopathy mediastinal	1526	5	5	1521	21450	16971044	2.60089	1.08088	6.25846	2.60052	1.08072	6.25756	4.90958
mastitis	1581	5	5	1576	21450	16970989	2.51012	1.04321	6.03973	2.50976	1.04306	6.03888	4.5271
microtia	305	5	5	300	21450	16972265	13.1875	5.44856	31.9183	13.1846	5.44739	31.9115	55.3803
mitral valve atresia	74	5	5	69	21450	16972496	57.3376	23.1297	142.138	57.3244	23.1244	142.105	258.014
nasal septum deviation	1617	5	5	1612	21450	16970953	2.45405	1.01994	5.90465	2.45371	1.0198	5.90383	4.29339
neonatal tachycardia	144	5	5	139	21450	16972426	28.4624	11.6618	69.4668	28.456	11.6592	69.4512	127.858
nephrosclerosis	1057	5	5	1052	21450	16971513	3.76052	1.56179	9.05464	3.75987	1.56153	9.05309	10.0819
neural tube defect	689	5	5	684	21450	16971881	5.78384	2.39943	13.942	5.78273	2.39896	13.9393	19.6356
nitrite urine present	393	5	5	388	21450	16972177	10.1964	4.21972	24.6385	10.1943	4.21883	24.6333	40.9354
ocular hypertension	1436	5	5	1431	21450	16971134	2.76448	1.14876	6.65271	2.76407	1.14859	6.65172	5.61016
osmotic demyelination syndrome	612	5	5	607	21450	16971958	6.51757	2.70272	15.717	6.51629	2.70219	15.7139	23.1588
ovarian germ cell cancer stage ii	12	5	5	7	21450	16972558	565.187	179.364	1780.93	565.055	179.323	1780.52	1642.25
parotitis	938	5	5	933	21450	16971632	4.24018	1.76054	10.2123	4.23943	1.76023	10.2105	12.3113
penile discharge	248	5	5	243	21450	16972322	16.2809	6.71524	39.4724	16.2773	6.71377	39.4638	70.2493
pituitary tumour	1290	5	5	1285	21450	16971280	3.07861	1.27907	7.40993	3.07812	1.27887	7.40877	6.98832
placental infarction	209	5	5	204	21450	16972361	19.3934	7.98543	47.099	19.3892	7.98366	47.0886	85.1185
polycystic ovaries	1491	5	5	1486	21450	16971079	2.66216	1.1063	6.4061	2.66177	1.10614	6.40516	5.17035
pregnancy with advanced maternal age	44	5	5	39	21450	16972526	101.444	39.9798	257.4	101.42	39.9705	257.341	440.657
premature ejaculation	540	5	5	535	21450	16972030	7.39474	3.06498	17.8409	7.39325	3.06436	17.8373	27.3874
pressure of speech	565	5	5	560	21450	16972005	7.0646	2.92868	17.0413	7.06319	2.92809	17.0379	25.7944
preterm premature rupture of membranes	1067	5	5	1062	21450	16971503	3.7251	1.54712	8.9692	3.72447	1.54685	8.96767	9.91875
preterm premature rupture of membranes	1067	5	5	1062	21450	16971503	3.7251	1.54712	8.9692	3.72447	1.54685	8.96767	9.91875
product counterfeit	1256	5	5	1251	21450	16971314	3.16228	1.31377	7.61169	3.16178	1.31356	7.61048	7.36141
psoas abscess	477	5	5	472	21450	16972093	8.38178	3.4722	20.2333	8.38006	3.47149	20.2292	32.1572
psychotic symptom	1439	5	5	1434	21450	16971131	2.7587	1.14636	6.63877	2.75829	1.14619	6.63778	5.58516
pulmonary artery dilatation	263	5	5	258	21450	16972307	15.3343	6.32809	37.1582	15.331	6.32672	37.1501	65.7085
pulmonary sarcoidosis	820	5	5	815	21450	16971750	4.85413	2.01477	11.6949	4.85324	2.0144	11.6928	15.2039
pupil fixed	1557	5	5	1552	21450	16971013	2.54893	1.05932	6.13326	2.54857	1.05917	6.1324	4.69007
pupillary reflex impaired	1516	5	5	1511	21450	16971054	2.6181	1.08802	6.29994	2.61773	1.08786	6.29904	4.98265
pyelocaliectasis	758	5	5	753	21450	16971812	5.25383	2.18019	12.6607	5.25284	2.17978	12.6583	17.1033
pyramidal tract syndrome	321	5	5	316	21450	16972249	12.5197	5.17458	30.2911	12.517	5.17347	30.2846	52.1604
rebound psychosis	167	5	5	162	21450	16972403	24.4214	10.0282	59.4731	24.416	10.0259	59.4598	108.924
reduced facial expression	666	5	5	661	21450	16971904	5.98511	2.48264	14.4288	5.98394	2.48216	14.426	20.6003
reflux gastritis	933	5	5	928	21450	16971637	4.26303	1.77	10.2675	4.26227	1.76969	10.2656	12.4182
respiratory tract malformation	126	5	5	121	21450	16972444	32.6965	13.3659	79.9847	32.6891	13.3628	79.9666	147.505
right ventricular dysfunction	823	5	5	818	21450	16971747	4.83633	2.0074	11.6519	4.83544	2.00703	11.6498	15.1195
selective eating disorder	642	5	5	637	21450	16971928	6.21061	2.57587	14.9743	6.2094	2.57536	14.9713	21.6829
sinus arrest	1292	5	5	1287	21450	16971278	3.07382	1.27708	7.3984	3.07334	1.27688	7.39723	6.96705
sleep talking	1382	5	5	1377	21450	16971188	2.8729	1.19374	6.91404	2.87247	1.19356	6.91299	6.08141
social anxiety disorder	503	5	5	498	21450	16972067	7.94416	3.29171	19.1723	7.94254	3.29104	19.1684	30.0415
starvation	542	5	5	537	21450	16972028	7.36719	3.05361	17.7742	7.36571	3.053	17.7706	27.2545
subdural hygroma	247	5	5	242	21450	16972323	16.3482	6.74274	39.637	16.3446	6.74126	39.6283	70.5717
symptom masked	532	5	5	527	21450	16972038	7.50699	3.11132	18.1129	7.50548	3.11069	18.1092	27.9295
tongue paralysis	618	5	5	613	21450	16971952	6.45378	2.67636	15.5626	6.45251	2.67583	15.5596	22.8519
vascular pain	763	5	5	758	21450	16971807	5.21917	2.16585	12.5769	5.21819	2.16544	12.5746	16.9382
visceral congestion	399	5	5	394	21450	16972171	10.0412	4.15581	24.2612	10.0391	4.15494	24.2561	40.1843
wrong patient received product	1485	5	5	1480	21450	16971085	2.67295	1.11078	6.43211	2.67256	1.11062	6.43117	5.21649
abortion threatened	452	4	4	448	21451	16972117	7.06432	2.63953	18.9066	7.06319	2.63911	18.9036	20.6354
acrochordon	1084	4	4	1080	21451	16971485	2.93028	1.09767	7.82248	2.92992	1.09754	7.82151	5.06645
agitated depression	222	4	4	218	21451	16972347	14.5177	5.39962	39.0331	14.5152	5.39868	39.0263	49.43
agitated depression	222	4	4	218	21451	16972347	14.5177	5.39962	39.0331	14.5152	5.39868	39.0263	49.43
amniotic fluid volume decreased	503	4	4	499	21451	16972066	6.3423	2.37081	16.9667	6.3413	2.37043	16.964	17.8534
amniotic fluid volume increased	138	4	4	134	21451	16972431	23.6185	8.73571	63.8565	23.6142	8.73415	63.8451	84.1162
amphetamines positive	701	4	4	697	21451	16971868	4.54056	1.69919	12.1332	4.5399	1.69894	12.1315	10.9781
anotia	86	4	4	82	21451	16972483	38.5961	14.1462	105.305	38.5891	14.1436	105.286	139.649
antidepressant discontinuation syndrome	93	4	4	89	21451	16972476	35.5605	13.0575	96.8443	35.554	13.0552	96.8268	128.552
aortic dilatation	861	4	4	857	21451	16971708	3.69281	1.38266	9.86274	3.69231	1.38248	9.8614	7.81649
aortic thrombosis	908	4	4	904	21451	16971661	3.50081	1.31093	9.34883	3.50034	1.31076	9.34758	7.11302
apraxia	1132	4	4	1128	21451	16971437	2.80558	1.05104	7.48901	2.80524	1.05092	7.48811	4.63075
autophobia	195	4	4	191	21451	16972374	16.57	6.15517	44.607	16.5671	6.15409	44.5992	57.3102
blood bicarbonate increased	443	4	4	439	21451	16972126	7.20915	2.6934	19.296	7.20799	2.69297	19.2929	21.1944
blood corticotrophin decreased	371	4	4	367	21451	16972198	8.62352	3.21902	23.1018	8.6221	3.21849	23.098	26.6623
blood hyposmosis	22	4	4	18	21451	16972547	175.828	59.5008	519.578	175.795	59.4898	519.482	568.803
blood hyposmosis	22	4	4	18	21451	16972547	175.828	59.5008	519.578	175.795	59.4898	519.482	568.803
blood pressure orthostatic abnormal	137	4	4	133	21451	16972432	23.7961	8.80044	64.3436	23.7918	8.79887	64.3321	84.7861
blood urea nitrogen/creatinine ratio increased	514	4	4	510	21451	16972055	6.2055	2.31987	16.5993	6.20453	2.3195	16.5967	17.3274
body height below normal	615	4	4	611	21451	16971954	5.17968	1.9376	13.8466	5.1789	1.93731	13.8445	13.4007
bone metabolism disorder	256	4	4	252	21451	16972313	12.5589	4.67671	33.7261	12.5568	4.67591	33.7203	41.8815
brain stem haemorrhage	815	4	4	811	21451	16971754	3.90228	1.4609	10.4235	3.90174	1.4607	10.4221	8.59018
breast discomfort	877	4	4	873	21451	16971692	3.62513	1.35738	9.68156	3.62464	1.3572	9.68026	7.56783
burn oral cavity	465	4	4	461	21451	16972104	6.86511	2.56541	18.3712	6.86401	2.565	18.3683	19.867
burning mouth syndrome	446	4	4	442	21451	16972123	7.16022	2.6752	19.1644	7.15907	2.67477	19.1614	21.0055
carbon dioxide decreased	912	4	4	908	21451	16971657	3.48539	1.30517	9.30755	3.48492	1.30499	9.30632	7.05678
cardiac murmur functional	67	4	4	63	21451	16972502	50.2363	18.2838	138.028	50.2271	18.2805	138.003	181.467
carotidynia	46	4	4	42	21451	16972523	75.3546	27.0182	210.166	75.3407	27.0133	210.127	267.902
cephalhaematoma	90	4	4	86	21451	16972479	36.801	13.5029	100.298	36.7943	13.5004	100.28	133.096
cerebral haemorrhage neonatal	203	4	4	199	21451	16972366	15.9038	5.91014	42.7963	15.9011	5.90911	42.7888	54.7558
chronic hepatitis	691	4	4	687	21451	16971878	4.60665	1.72385	12.3104	4.60598	1.7236	12.3086	11.2275
circumoral oedema	270	4	4	266	21451	16972299	11.8979	4.43236	31.938	11.8959	4.43161	31.9325	39.3291
conductive deafness	278	4	4	274	21451	16972291	11.5505	4.30387	30.9989	11.5486	4.30314	30.9936	37.9867
congenital coronary artery malformation	139	4	4	135	21451	16972430	23.4435	8.67193	63.3767	23.4393	8.67038	63.3654	83.4559
consciousness fluctuating	826	4	4	822	21451	16971743	3.85006	1.4414	10.2837	3.84952	1.4412	10.2823	8.39674
counterfeit product administered	559	4	4	555	21451	16972010	5.70234	2.13242	15.2487	5.70146	2.1321	15.2463	15.397
cranial nerve disorder	585	4	4	581	21451	16971984	5.44714	2.03731	14.564	5.44632	2.037	14.5618	14.4209
deafness congenital	160	4	4	156	21451	16972409	20.2876	7.51903	54.7395	20.284	7.51769	54.7298	71.5007
diaphragmatic paralysis	494	4	4	490	21451	16972075	6.45879	2.41418	17.2796	6.45777	2.4138	17.2769	18.3016
digeorge's syndrome	89	4	4	85	21451	16972480	37.2339	13.6582	101.505	37.2272	13.6557	101.486	134.679
dyslexia	943	4	4	939	21451	16971626	3.37031	1.26217	8.99962	3.36987	1.262	8.99844	6.63857
eosinophilic myocarditis	539	4	4	535	21451	16972030	5.91551	2.21185	15.8208	5.9146	2.21151	15.8184	16.214
epidural lipomatosis	252	4	4	248	21451	16972317	12.7615	4.75155	34.2743	12.7593	4.75073	34.2684	42.6633
eustachian tube dysfunction	470	4	4	466	21451	16972099	6.79144	2.538	18.1733	6.79036	2.53759	18.1704	19.583
eustachian tube dysfunction	470	4	4	466	21451	16972099	6.79144	2.538	18.1733	6.79036	2.53759	18.1704	19.583
exposure via partner	470	4	4	466	21451	16972099	6.79144	2.538	18.1733	6.79036	2.53759	18.1704	19.583
exposure via partner	470	4	4	466	21451	16972099	6.79144	2.538	18.1733	6.79036	2.53759	18.1704	19.583
fear of weight gain	40	4	4	36	21451	16972529	87.9137	31.2887	247.016	87.8975	31.283	246.97	309.273
feeling of relaxation	624	4	4	620	21451	16971945	5.10449	1.90956	13.6449	5.10372	1.90927	13.6429	13.1145
fever neonatal	103	4	4	99	21451	16972466	31.9685	11.7642	86.8726	31.9627	11.7621	86.8569	115.317
fibroadenoma of breast	388	4	4	384	21451	16972181	8.24174	3.07723	22.0738	8.24039	3.07672	22.0702	25.1852
foetal macrosomia	205	4	4	201	21451	16972364	15.7456	5.8519	42.3663	15.7428	5.85088	42.3589	54.1485
foreign body aspiration	621	4	4	617	21451	16971948	5.12931	1.91882	13.7115	5.12854	1.91853	13.7094	13.209
gastric hypomotility	145	4	4	141	21451	16972424	22.4459	8.30796	60.6429	22.4419	8.30649	60.6321	79.686
gastrointestinal malformation	185	4	4	181	21451	16972384	17.4854	6.4916	47.0979	17.4824	6.49046	47.0896	60.815
haematoma muscle	721	4	4	717	21451	16971848	4.4139	1.65192	11.7939	4.41326	1.65168	11.7922	10.5013
hemivertebra	163	4	4	159	21451	16972406	19.9048	7.37888	53.6941	19.9013	7.37758	53.6846	70.0448
hernia congenital	65	4	4	61	21451	16972504	51.8834	18.8646	142.695	51.8739	18.8612	142.669	187.292
hypothalamo-pituitary disorder	1138	4	4	1134	21451	16971431	2.79073	1.04549	7.44931	2.7904	1.04536	7.44842	4.57923
intestinal malrotation	227	4	4	223	21451	16972342	14.1922	5.2796	38.1503	14.1897	5.27869	38.1436	48.1773
kawasaki's disease	244	4	4	240	21451	16972325	13.1869	4.90865	35.426	13.1846	4.90781	35.4199	44.3041
kidney enlargement	951	4	4	947	21451	16971618	3.34184	1.25153	8.92343	3.3414	1.25136	8.92227	6.53548
kleptomania	64	4	4	60	21451	16972505	52.7481	19.1691	145.148	52.7385	19.1656	145.122	190.341
laryngeal disorder	618	4	4	614	21451	16971951	5.15437	1.92816	13.7787	5.1536	1.92787	13.7766	13.3044
limb asymmetry	688	4	4	684	21451	16971881	4.62686	1.73139	12.3645	4.62618	1.73114	12.3627	11.3037
limb hypoplasia congenital	133	4	4	129	21451	16972436	24.5339	9.06924	66.3686	24.5295	9.06762	66.3568	87.5667
macrocephaly	325	4	4	321	21451	16972244	9.85931	3.67752	26.4325	9.85766	3.6769	26.4281	31.4452
macular hole	1116	4	4	1112	21451	16971453	2.84595	1.06614	7.59696	2.8456	1.06601	7.59604	4.77124
malignant catatonia	190	4	4	186	21451	16972379	17.0154	6.31891	45.8186	17.0124	6.3178	45.8106	59.0163
maternal condition affecting foetus	210	4	4	206	21451	16972359	15.3634	5.7112	41.3283	15.3607	5.7102	41.3211	52.681
maternal exposure via partner during pregnancy	20	4	4	16	21451	16972549	197.806	66.124	591.725	197.769	66.1117	591.615	626.479
merycism	213	4	4	209	21451	16972356	15.1429	5.62998	40.7296	15.1402	5.629	40.7225	51.8338
micropenis	73	4	4	69	21451	16972496	45.8679	16.7378	125.695	45.8596	16.7348	125.672	165.908
muscle enzyme increased	384	4	4	380	21451	16972185	8.3285	3.10946	22.3074	8.32713	3.10895	22.3037	25.5208
muscle necrosis	742	4	4	738	21451	16971827	4.2883	1.60504	11.4574	4.28768	1.60481	11.4557	10.0297
myoclonic epilepsy	1152	4	4	1148	21451	16971417	2.75669	1.03276	7.3583	2.75637	1.03264	7.35743	4.46141
negativism	668	4	4	664	21451	16971901	4.76623	1.78339	12.7381	4.76553	1.78313	12.7362	11.8307
neonatal respiratory arrest	119	4	4	115	21451	16972450	27.5207	10.1548	74.584	27.5157	10.153	74.5706	98.7734
neonatal respiratory arrest	119	4	4	115	21451	16972450	27.5207	10.1548	74.584	27.5157	10.153	74.5706	98.7734
neurodevelopmental disorder	397	4	4	393	21451	16972172	8.05299	3.00711	21.5658	8.05168	3.00661	21.5623	24.4552
neurosis	375	4	4	371	21451	16972194	8.53054	3.18449	22.8514	8.52914	3.18397	22.8476	26.3025
newborn persistent pulmonary hypertension	168	4	4	164	21451	16972401	19.298	7.15657	52.0378	19.2946	7.15531	52.0286	67.7342
non-cardiogenic pulmonary oedema	718	4	4	714	21451	16971851	4.43245	1.65884	11.8436	4.43181	1.6586	11.8418	10.571
oesophageal achalasia	488	4	4	484	21451	16972081	6.53886	2.44399	17.4947	6.53783	2.4436	17.4919	18.6099
oesophageal food impaction	281	4	4	277	21451	16972288	11.4254	4.25758	30.6608	11.4235	4.25686	30.6556	37.5032
oromandibular dystonia	550	4	4	546	21451	16972019	5.79633	2.16745	15.5009	5.79544	2.16712	15.4985	15.757
pancreatitis haemorrhagic	427	4	4	423	21451	16972142	7.48185	2.79481	20.0292	7.48064	2.79436	20.026	22.2474
partner stress	888	4	4	884	21451	16971681	3.58002	1.34053	9.56082	3.57954	1.34035	9.55953	7.4025
perineal injury	119	4	4	115	21451	16972450	27.5207	10.1548	74.584	27.5157	10.153	74.5706	98.7734
perineal injury	119	4	4	115	21451	16972450	27.5207	10.1548	74.584	27.5157	10.153	74.5706	98.7734
perineal pain	506	4	4	502	21451	16972063	6.30439	2.35669	16.8649	6.30341	2.35632	16.8623	17.7076
phalangeal agenesis	52	4	4	48	21451	16972517	65.9352	23.7734	182.87	65.9231	23.7691	182.837	236.081
pharyngeal paraesthesia	1062	4	4	1058	21451	16971507	2.99121	1.12046	7.98545	2.99084	1.12032	7.98446	5.28114
placenta praevia haemorrhage	100	4	4	96	21451	16972469	32.9675	12.1245	89.6417	32.9616	12.1223	89.6255	119.01
placenta praevia haemorrhage	100	4	4	96	21451	16972469	32.9675	12.1245	89.6417	32.9616	12.1223	89.6255	119.01
placental disorder	866	4	4	862	21451	16971703	3.67139	1.37466	9.8054	3.67089	1.37448	9.80407	7.73771
plasma cell mastitis	36	4	4	32	21451	16972533	98.9029	34.974	279.687	98.8847	34.9676	279.636	344.516
post-traumatic neck syndrome	693	4	4	689	21451	16971876	4.59328	1.71886	12.2745	4.59261	1.71861	12.2727	11.177
postmature baby	141	4	4	137	21451	16972428	23.1013	8.54711	62.4385	23.0971	8.54559	62.4273	82.1635
pouchitis	619	4	4	615	21451	16971950	5.14599	1.92504	13.7562	5.14522	1.92475	13.7542	13.2725
premature menopause	757	4	4	753	21451	16971812	4.20287	1.57314	11.2285	4.20227	1.57292	11.2269	9.7098
prescription form tampering	629	4	4	625	21451	16971940	5.06365	1.89433	13.5354	5.0629	1.89405	13.5334	12.9592
primitive reflex test positive	8	4	4	4	21451	16972561	791.225	197.866	3163.95	791.077	197.829	3163.36	1578.16
product name confusion	911	4	4	907	21451	16971658	3.48923	1.3066	9.31784	3.48876	1.30643	9.3166	7.07079
psychotic behaviour	858	4	4	854	21451	16971711	3.70578	1.38751	9.89747	3.70528	1.38732	9.89612	7.86423
pulmonary eosinophilia	396	4	4	392	21451	16972173	8.07354	3.01474	21.6211	8.07222	3.01425	21.6176	24.5346
pulmonary vascular disorder	432	4	4	428	21451	16972137	7.39444	2.76231	19.7942	7.39325	2.76187	19.791	21.9098
pulmonary vasculitis	269	4	4	265	21451	16972300	11.9428	4.44897	32.0594	11.9408	4.44821	32.0539	39.5025
rapid eye movement sleep behaviour disorder	246	4	4	242	21451	16972323	13.0779	4.86841	35.1309	13.0757	4.86757	35.1249	43.8838
rectal prolapse	1024	4	4	1020	21451	16971545	3.10266	1.16212	8.28353	3.10226	1.16198	8.28249	5.67652
reflexes abnormal	583	4	4	579	21451	16971986	5.46596	2.04433	14.6144	5.46513	2.04402	14.6122	14.4928
secondary hypertension	233	4	4	229	21451	16972336	13.8203	5.14244	37.1422	13.8179	5.14155	37.1358	46.7454
self esteem inflated	122	4	4	118	21451	16972447	26.821	9.90088	72.6568	26.8162	9.8991	72.6437	96.1551
sexually inappropriate behaviour	357	4	4	353	21451	16972212	8.96553	3.34598	24.0231	8.96405	3.34543	24.0191	27.9859
soft tissue injury	661	4	4	657	21451	16971908	4.81701	1.80234	12.8742	4.8163	1.80207	12.8723	12.023
spinal subdural haematoma	105	4	4	101	21451	16972464	31.3355	11.5357	85.1196	31.3298	11.5336	85.1042	112.973
spontaneous ejaculation	49	4	4	45	21451	16972520	70.3309	25.2922	195.572	70.318	25.2875	195.536	251.017
sputum culture positive	792	4	4	788	21451	16971777	4.01618	1.50344	10.7285	4.01562	1.50323	10.727	9.01326
supraventricular tachyarrhythmia	108	4	4	104	21451	16972461	30.4315	11.209	82.6188	30.4261	11.207	82.6039	109.62
supraventricular tachyarrhythmia	108	4	4	104	21451	16972461	30.4315	11.209	82.6188	30.4261	11.207	82.6039	109.62
suspected product quality issue	1128	4	4	1124	21451	16971441	2.81556	1.05478	7.51571	2.81522	1.05465	7.5148	4.66544
suspected product tampering	330	4	4	326	21451	16972239	9.70809	3.62145	26.0247	9.70647	3.62085	26.0203	30.8599
terminal insomnia	1139	4	4	1135	21451	16971430	2.78827	1.04457	7.44274	2.78794	1.04444	7.44185	4.5707
tracheal disorder	445	4	4	441	21451	16972124	7.17646	2.68124	19.2081	7.1753	2.68081	19.205	21.0681
tracheo-oesophageal fistula	534	4	4	530	21451	16972035	5.97132	2.23264	15.9706	5.9704	2.2323	15.9681	16.4281
tricuspid valve disease	348	4	4	344	21451	16972221	9.2001	3.43303	24.6552	9.19857	3.43246	24.6511	28.8938
trisomy 22	15	4	4	11	21451	16972554	287.718	91.6071	903.659	287.664	91.5901	903.491	837.96
univentricular heart	100	4	4	96	21451	16972469	32.9675	12.1245	89.6417	32.9616	12.1223	89.6255	119.01
univentricular heart	100	4	4	96	21451	16972469	32.9675	12.1245	89.6417	32.9616	12.1223	89.6255	119.01
urine osmolarity decreased	108	4	4	104	21451	16972461	30.4315	11.209	82.6188	30.4261	11.207	82.6039	109.62
urine osmolarity decreased	108	4	4	104	21451	16972461	30.4315	11.209	82.6188	30.4261	11.207	82.6039	109.62
urticarial vasculitis	315	4	4	311	21451	16972254	10.1763	3.79503	27.2878	10.1746	3.79439	27.2832	32.672
uterine atony	222	4	4	218	21451	16972347	14.5177	5.39962	39.0331	14.5152	5.39868	39.0263	49.43
uterine atony	222	4	4	218	21451	16972347	14.5177	5.39962	39.0331	14.5152	5.39868	39.0263	49.43
vertical talus	22	4	4	18	21451	16972547	175.828	59.5008	519.578	175.795	59.4898	519.482	568.803
vertical talus	22	4	4	18	21451	16972547	175.828	59.5008	519.578	175.795	59.4898	519.482	568.803
wolff-parkinson-white syndrome congenital	18	4	4	14	21451	16972551	226.064	74.4049	686.849	226.022	74.3911	686.722	696.972
acute fatty liver of pregnancy	33	3	3	30	21452	16972535	79.1187	24.144	259.268	79.1077	24.1406	259.232	210.329
adactyly	137	3	3	134	21452	16972431	17.713	5.64076	55.6222	17.7107	5.64001	55.6149	46.266
adrenal adenoma	487	3	3	484	21452	16972081	4.90392	1.57593	15.2598	4.90337	1.57576	15.2581	9.26478
allergy to animal	751	3	3	748	21452	16971817	3.17307	1.02097	9.86165	3.17277	1.02087	9.86071	4.44622
allergy to animal	751	3	3	748	21452	16971817	3.17307	1.02097	9.86165	3.17277	1.02087	9.86071	4.44622
alpha-1 anti-trypsin increased	27	3	3	24	21452	16972541	98.8984	29.7779	328.461	98.8847	29.7738	328.415	258.387
alpha-1 anti-trypsin increased	27	3	3	24	21452	16972541	98.8984	29.7779	328.461	98.8847	29.7738	328.415	258.387
altered visual depth perception	697	3	3	694	21452	16971871	3.41998	1.10022	10.6309	3.41964	1.10011	10.6298	5.11432
amaurosis	601	3	3	598	21452	16971967	3.96903	1.27635	12.3424	3.96862	1.27621	12.3411	6.62876
anaemia vitamin b12 deficiency	343	3	3	340	21452	16972225	6.98093	2.24009	21.7551	6.98009	2.23982	21.7525	15.236
anomaly of middle ear congenital	18	3	3	15	21452	16972550	158.237	45.8058	546.635	158.215	45.7995	546.559	390.555
apallic syndrome	691	3	3	688	21452	16971877	3.44981	1.10979	10.7238	3.44947	1.10968	10.7228	5.19565
apallic syndrome	691	3	3	688	21452	16971877	3.44981	1.10979	10.7238	3.44947	1.10968	10.7228	5.19565
arrhythmia neonatal	104	3	3	101	21452	16972464	23.5005	7.45328	74.098	23.4973	7.45228	74.0881	62.7561
arrhythmia neonatal	104	3	3	101	21452	16972464	23.5005	7.45328	74.098	23.4973	7.45228	74.0881	62.7561
blood lactic acid decreased	143	3	3	140	21452	16972425	16.9539	5.40191	53.2098	16.9517	5.4012	53.2028	44.0876
blood luteinising hormone increased	218	3	3	215	21452	16972350	11.0397	3.53228	34.5031	11.0383	3.53183	34.4987	27.0101
blood pressure orthostatic decreased	303	3	3	300	21452	16972265	7.91174	2.53709	24.6722	7.91077	2.53678	24.6692	17.9325
body dysmorphic disorder	273	3	3	270	21452	16972295	8.79084	2.81723	27.4308	8.78975	2.81688	27.4274	20.4833
brachycephaly	95	3	3	92	21452	16972473	25.7995	8.16917	81.4786	25.796	8.16807	81.4677	69.2467
brain malformation	310	3	3	307	21452	16972258	7.73134	2.47956	24.1065	7.7304	2.47926	24.1036	17.4095
branchial cyst	30	3	3	27	21452	16972538	87.9096	26.6667	289.803	87.8975	26.663	289.763	231.954
breast atrophy	193	3	3	190	21452	16972375	12.4923	3.99294	39.0833	12.4907	3.99243	39.0783	31.2197
breech delivery	88	3	3	85	21452	16972480	27.9241	8.82873	88.3205	27.9204	8.82754	88.3086	75.2144
breech delivery	88	3	3	85	21452	16972480	27.9241	8.82873	88.3205	27.9204	8.82754	88.3086	75.2144
brief psychotic disorder, with postpartum onset	65	3	3	62	21452	16972503	38.2832	12.0164	121.967	38.2779	12.0148	121.95	103.886
carbohydrate antigen 19-9 increased	395	3	3	392	21452	16972173	6.05487	1.94421	18.8567	6.05416	1.94398	18.8545	12.5622
cardiomyopathy neonatal	44	3	3	41	21452	16972524	57.8917	17.9254	186.966	57.8837	17.923	186.94	156.269
central nervous system necrosis	241	3	3	238	21452	16972327	9.97282	3.19334	31.1451	9.97156	3.19294	31.1412	23.9144
cerebellar hypoplasia	154	3	3	151	21452	16972414	15.7188	5.01277	49.2904	15.7168	5.01211	49.284	40.5362
cerebellar hypoplasia	154	3	3	151	21452	16972414	15.7188	5.01277	49.2904	15.7168	5.01211	49.284	40.5362
child neglect	109	3	3	106	21452	16972459	22.392	7.10726	70.5477	22.389	7.10631	70.5383	59.6141
chordee	131	3	3	128	21452	16972437	18.5433	5.9017	58.2637	18.5409	5.90092	58.256	48.6447
congenital aortic atresia	47	3	3	44	21452	16972521	53.9445	16.7489	173.744	53.9371	16.7466	173.72	145.918
congenital cystic kidney disease	740	3	3	737	21452	16971828	3.22044	1.03617	10.0092	3.22012	1.03607	10.0082	4.5736
congenital floppy infant	41	3	3	38	21452	16972527	62.4621	19.2798	202.363	62.4535	19.2771	202.335	168.135
congenital megaureter	139	3	3	136	21452	16972429	17.4525	5.55883	54.7941	17.4502	5.55809	54.7869	45.5189
congenital oral malformation	213	3	3	210	21452	16972355	11.3025	3.61571	35.3312	11.3011	3.61525	35.3267	27.7724
congenital renal disorder	256	3	3	253	21452	16972312	9.38154	3.00527	29.2863	9.38036	3.0049	29.2826	22.198
congenital skin dimples	200	3	3	197	21452	16972368	12.0484	3.85227	37.6827	12.0469	3.85178	37.6779	29.9341
congenital skin dimples	200	3	3	197	21452	16972368	12.0484	3.85227	37.6827	12.0469	3.85178	37.6779	29.9341
congenital torticollis	81	3	3	78	21452	16972487	30.4302	9.60414	96.4163	30.4261	9.60284	96.4032	82.215
congenital tricuspid valve stenosis	26	3	3	23	21452	16972542	103.198	30.9828	343.736	103.184	30.9785	343.688	268.553
congenital tricuspid valve stenosis	26	3	3	23	21452	16972542	103.198	30.9828	343.736	103.184	30.9785	343.688	268.553
congenital vesicoureteric reflux	62	3	3	59	21452	16972506	40.2298	12.6103	128.343	40.2243	12.6085	128.325	109.196
convulsions local	155	3	3	152	21452	16972413	15.6154	4.98015	48.9626	15.6134	4.9795	48.9562	40.2384
convulsions local	155	3	3	152	21452	16972413	15.6154	4.98015	48.9626	15.6134	4.9795	48.9562	40.2384
corneal deposits	627	3	3	624	21452	16971941	3.80365	1.22331	11.8267	3.80326	1.22318	11.8255	6.16914
cystostomy	51	3	3	48	21452	16972517	49.4491	15.401	158.77	49.4423	15.3989	158.748	134.012
dacryostenosis congenital	116	3	3	113	21452	16972452	21.0049	6.67351	66.1127	21.0021	6.67262	66.1039	55.6714
death of relative	329	3	3	326	21452	16972239	7.28073	2.33579	22.6942	7.27985	2.33551	22.6915	16.1038
deformity thorax	168	3	3	165	21452	16972400	14.3851	4.59178	45.0656	14.3832	4.59118	45.0597	36.6915
dependent personality disorder	155	3	3	152	21452	16972413	15.6154	4.98015	48.9626	15.6134	4.9795	48.9562	40.2384
dependent personality disorder	155	3	3	152	21452	16972413	15.6154	4.98015	48.9626	15.6134	4.9795	48.9562	40.2384
diet refusal	687	3	3	684	21452	16971881	3.46998	1.11626	10.7867	3.46964	1.11615	10.7856	5.25074
drug withdrawal headache	360	3	3	357	21452	16972208	6.6485	2.13392	20.7142	6.64771	2.13367	20.7118	14.2748
ductus arteriosus premature closure	344	3	3	341	21452	16972224	6.96046	2.23355	21.691	6.95962	2.23328	21.6884	15.1767
ear malformation	445	3	3	442	21452	16972123	5.36991	1.72511	16.7154	5.3693	1.72492	16.7135	10.595
endocardial fibroelastosis	35	3	3	32	21452	16972533	74.1737	22.7115	242.245	74.1635	22.7084	242.211	197.972
endometrial hyperplasia	710	3	3	707	21452	16971858	3.35709	1.08003	10.4349	3.35676	1.07993	10.4339	4.94324
exposure via inhalation	179	3	3	176	21452	16972389	13.486	4.30753	42.222	13.4843	4.30697	42.2166	34.0945
face presentation	59	3	3	56	21452	16972509	42.3849	13.2659	135.421	42.3791	13.264	135.403	115.045
feeding intolerance	333	3	3	330	21452	16972235	7.19248	2.30762	22.4178	7.19161	2.30735	22.4151	15.8482
femoral anteversion	25	3	3	22	21452	16972543	107.889	32.2892	360.494	107.874	32.2847	360.444	279.533
forceps delivery	130	3	3	127	21452	16972438	18.6893	5.94756	58.7285	18.6869	5.94677	58.7208	49.0626
fungal sepsis	705	3	3	702	21452	16971863	3.38101	1.08771	10.5094	3.38067	1.0876	10.5084	5.00822
gait apraxia	34	3	3	31	21452	16972534	76.5664	23.4058	250.468	76.5559	23.4026	250.434	203.968
gait apraxia	34	3	3	31	21452	16972534	76.5664	23.4058	250.468	76.5559	23.4026	250.434	203.968
gastroduodenal ulcer	324	3	3	321	21452	16972244	7.39414	2.37198	23.0496	7.39325	2.3717	23.0468	16.4323
genital neoplasm malignant female	97	3	3	94	21452	16972471	25.2505	7.99845	79.7142	25.2472	7.99737	79.7035	67.7
gross motor delay	244	3	3	241	21452	16972324	9.84867	3.15387	30.7547	9.84744	3.15347	30.7509	23.5541
gross motor delay	244	3	3	241	21452	16972324	9.84867	3.15387	30.7547	9.84744	3.15347	30.7509	23.5541
hallucination, olfactory	335	3	3	332	21452	16972233	7.14915	2.29379	22.282	7.14829	2.29352	22.2793	15.7228
hallucination, olfactory	335	3	3	332	21452	16972233	7.14915	2.29379	22.282	7.14829	2.29352	22.2793	15.7228
heart sounds	87	3	3	84	21452	16972481	28.2566	8.93175	89.3928	28.2528	8.93054	89.3808	76.1454
herbal interaction	258	3	3	255	21452	16972310	9.30795	2.98186	29.055	9.30679	2.98149	29.0514	21.9844
high arched palate	154	3	3	151	21452	16972414	15.7188	5.01277	49.2904	15.7168	5.01211	49.284	40.5362
high arched palate	154	3	3	151	21452	16972414	15.7188	5.01277	49.2904	15.7168	5.01211	49.284	40.5362
huntington's disease	280	3	3	277	21452	16972288	8.56868	2.74647	26.7333	8.56762	2.74613	26.73	19.8385
hyperdynamic left ventricle	189	3	3	186	21452	16972379	12.761	4.07804	39.9315	12.7593	4.07751	39.9263	31.9973
hypermagnesaemia	516	3	3	513	21452	16972052	4.62669	1.48714	14.3943	4.62618	1.48697	14.3927	8.47771
hypoglycaemia unawareness	335	3	3	332	21452	16972233	7.14915	2.29379	22.282	7.14829	2.29352	22.2793	15.7228
hypoglycaemia unawareness	335	3	3	332	21452	16972233	7.14915	2.29379	22.282	7.14829	2.29352	22.2793	15.7228
hypometabolism	305	3	3	302	21452	16972263	7.85934	2.52038	24.5079	7.85838	2.52008	24.5049	17.7806
hypoventilation neonatal	57	3	3	54	21452	16972511	43.9547	13.7422	140.591	43.9487	13.7403	140.572	119.288
hypoventilation neonatal	57	3	3	54	21452	16972511	43.9547	13.7422	140.591	43.9487	13.7403	140.572	119.288
ideas of reference	83	3	3	80	21452	16972485	29.6694	9.36903	93.9557	29.6654	9.36777	93.943	80.0942
intelligence test abnormal	104	3	3	101	21452	16972464	23.5005	7.45328	74.098	23.4973	7.45228	74.0881	62.7561
intelligence test abnormal	104	3	3	101	21452	16972464	23.5005	7.45328	74.098	23.4973	7.45228	74.0881	62.7561
intention tremor	466	3	3	463	21452	16972102	5.12635	1.64715	15.9545	5.12577	1.64697	15.9527	9.89873
interruption of aortic arch	57	3	3	54	21452	16972511	43.9547	13.7422	140.591	43.9487	13.7403	140.572	119.288
interruption of aortic arch	57	3	3	54	21452	16972511	43.9547	13.7422	140.591	43.9487	13.7403	140.572	119.288
ischaemic nephropathy	58	3	3	55	21452	16972510	43.1556	13.4998	137.958	43.1497	13.498	137.939	117.13
joint hyperextension	372	3	3	369	21452	16972196	6.43228	2.06484	20.0375	6.43152	2.0646	20.0351	13.6503
labour induction	127	3	3	124	21452	16972441	19.1415	6.08951	60.1686	19.139	6.0887	60.1606	50.3558
lipids abnormal	574	3	3	571	21452	16971994	4.15671	1.33652	12.9278	4.15627	1.33638	12.9264	7.15328
lipoedema	242	3	3	239	21452	16972326	9.93109	3.18008	31.0139	9.92984	3.17968	31.01	23.7933
lipoedema	242	3	3	239	21452	16972326	9.93109	3.18008	31.0139	9.92984	3.17968	31.01	23.7933
loss of proprioception	260	3	3	257	21452	16972308	9.23552	2.95881	28.8274	9.23437	2.95844	28.8238	21.7741
loss of proprioception	260	3	3	257	21452	16972308	9.23552	2.95881	28.8274	9.23437	2.95844	28.8238	21.7741
malocclusion	254	3	3	251	21452	16972314	9.45629	3.02906	29.5212	9.45511	3.02868	29.5175	22.415
manufacturing issue	377	3	3	374	21452	16972191	6.34629	2.03736	19.7684	6.34554	2.03712	19.7661	13.4022
microsomia	15	3	3	12	21452	16972553	197.797	55.8123	700.985	197.769	55.8046	700.887	469.859
microsomia	15	3	3	12	21452	16972553	197.797	55.8123	700.985	197.769	55.8046	700.887	469.859
mononucleosis syndrome	242	3	3	239	21452	16972326	9.93109	3.18008	31.0139	9.92984	3.17968	31.01	23.7933
mononucleosis syndrome	242	3	3	239	21452	16972326	9.93109	3.18008	31.0139	9.92984	3.17968	31.01	23.7933
myofascial pain syndrome	645	3	3	642	21452	16971923	3.697	1.1891	11.4943	3.69662	1.18898	11.4931	5.8742
neonatal diabetes mellitus	22	3	3	19	21452	16972546	124.924	36.9647	422.189	124.907	36.9596	422.13	318.462
neonatal infection	260	3	3	257	21452	16972308	9.23552	2.95881	28.8274	9.23437	2.95844	28.8238	21.7741
neonatal infection	260	3	3	257	21452	16972308	9.23552	2.95881	28.8274	9.23437	2.95844	28.8238	21.7741
neonatal pneumonia	200	3	3	197	21452	16972368	12.0484	3.85227	37.6827	12.0469	3.85178	37.6779	29.9341
neonatal pneumonia	200	3	3	197	21452	16972368	12.0484	3.85227	37.6827	12.0469	3.85178	37.6779	29.9341
neonatal respiratory failure	420	3	3	417	21452	16972148	5.69186	1.82812	17.7216	5.6912	1.82791	17.7196	11.5182
neurological examination abnormal	408	3	3	405	21452	16972160	5.86051	1.88206	18.2489	5.85983	1.88184	18.2468	12.0028
neutrophil percentage decreased	442	3	3	439	21452	16972126	5.40661	1.73686	16.8301	5.406	1.73666	16.8282	10.7001
oesophageal atresia	553	3	3	550	21452	16972015	4.31543	1.3874	13.4229	4.31497	1.38725	13.4215	7.59896
oral cavity fistula	459	3	3	456	21452	16972109	5.20504	1.67234	16.2003	5.20446	1.67216	16.1985	10.1235
oral lichen planus	391	3	3	388	21452	16972177	6.11729	1.96417	19.052	6.11658	1.96394	19.0498	12.742
ovulation pain	167	3	3	164	21452	16972401	14.4728	4.61949	45.3432	14.4709	4.61889	45.3373	36.9446
oxygen saturation increased	250	3	3	247	21452	16972318	9.60943	3.07778	30.0025	9.60823	3.07739	29.9988	22.8596
parkinsonian gait	490	3	3	487	21452	16972078	4.87371	1.56626	15.1655	4.87317	1.56608	15.1638	9.17884
paternal exposure before pregnancy	204	3	3	201	21452	16972364	11.8086	3.77625	36.9265	11.8071	3.77577	36.9218	29.2394
paternal exposure during pregnancy	585	3	3	582	21452	16971983	4.07815	1.31133	12.6827	4.07772	1.3112	12.6814	6.93336
pectus carinatum	34	3	3	31	21452	16972534	76.5664	23.4058	250.468	76.5559	23.4026	250.434	203.968
pectus carinatum	34	3	3	31	21452	16972534	76.5664	23.4058	250.468	76.5559	23.4026	250.434	203.968
placental insufficiency	671	3	3	668	21452	16971897	3.5531	1.14293	11.0457	3.55274	1.14282	11.0446	5.47826
product dosage form issue	406	3	3	403	21452	16972162	5.8896	1.89136	18.3399	5.88891	1.89114	18.3377	12.0865
prolonged expiration	232	3	3	229	21452	16972336	10.3648	3.31792	32.3782	10.3635	3.3175	32.3741	25.052
protrusion tongue	517	3	3	514	21452	16972051	4.61769	1.48425	14.3662	4.61718	1.48409	14.3646	8.45222
pyromania	96	3	3	93	21452	16972472	25.5221	8.08291	80.5868	25.5186	8.08182	80.5759	68.4653
rabbit syndrome	124	3	3	121	21452	16972444	19.6161	6.2384	61.6811	19.6135	6.23757	61.6729	51.7117
rash neonatal	27	3	3	24	21452	16972541	98.8984	29.7779	328.461	98.8847	29.7738	328.415	258.387
rash neonatal	27	3	3	24	21452	16972541	98.8984	29.7779	328.461	98.8847	29.7738	328.415	258.387
rash scarlatiniform	162	3	3	159	21452	16972406	14.9279	4.76322	46.7842	14.926	4.7626	46.7781	38.2575
regressive behaviour	246	3	3	243	21452	16972322	9.76761	3.12809	30.4998	9.76639	3.1277	30.496	23.3188
renal fusion anomaly	114	3	3	111	21452	16972454	21.3833	6.79194	67.3219	21.3805	6.79103	67.3129	56.7484
renal ischaemia	419	3	3	416	21452	16972149	5.70554	1.8325	17.7644	5.70488	1.83229	17.7624	11.5575
renal ischaemia	419	3	3	416	21452	16972149	5.70554	1.8325	17.7644	5.70488	1.83229	17.7624	11.5575
rib deformity	228	3	3	225	21452	16972340	10.549	3.37647	32.9581	10.5477	3.37604	32.954	25.5867
saliva altered	751	3	3	748	21452	16971817	3.17307	1.02097	9.86165	3.17277	1.02087	9.86071	4.44622
saliva altered	751	3	3	748	21452	16971817	3.17307	1.02097	9.86165	3.17277	1.02087	9.86071	4.44622
secondary tic	26	3	3	23	21452	16972542	103.198	30.9828	343.736	103.184	30.9785	343.688	268.553
secondary tic	26	3	3	23	21452	16972542	103.198	30.9828	343.736	103.184	30.9785	343.688	268.553
sexual activity increased	111	3	3	108	21452	16972457	21.9773	6.97768	69.221	21.9744	6.97675	69.2117	58.4368
similar reaction on previous exposure to drug	279	3	3	276	21452	16972289	8.59973	2.75636	26.8308	8.59867	2.75602	26.8275	19.9286
speech sound disorder	145	3	3	142	21452	16972423	16.7151	5.32672	52.4515	16.7129	5.32602	52.4446	43.4017
spontaneous haematoma	560	3	3	557	21452	16972008	4.2612	1.37001	13.2537	4.26074	1.36987	13.2523	7.44646
subchorionic haemorrhage	120	3	3	117	21452	16972448	20.2867	6.44862	63.8201	20.284	6.44776	63.8116	53.6254
subdural haemorrhage neonatal	15	3	3	12	21452	16972553	197.797	55.8123	700.985	197.769	55.8046	700.887	469.859
subdural haemorrhage neonatal	15	3	3	12	21452	16972553	197.797	55.8123	700.985	197.769	55.8046	700.887	469.859
subgaleal haematoma	142	3	3	139	21452	16972426	17.0759	5.4403	53.5972	17.0736	5.43959	53.5902	44.4378
sudden infant death syndrome	439	3	3	436	21452	16972129	5.44381	1.74876	16.9463	5.44319	1.74856	16.9444	10.8066
suggestibility	4	3	3	1	21452	16972564	2373.56	246.878	22820.2	2373.23	246.844	22817	1778.42
suprapubic pain	419	3	3	416	21452	16972149	5.70554	1.8325	17.7644	5.70488	1.83229	17.7624	11.5575
suprapubic pain	419	3	3	416	21452	16972149	5.70554	1.8325	17.7644	5.70488	1.83229	17.7624	11.5575
synostosis	106	3	3	103	21452	16972462	23.0442	7.3109	72.6359	23.0411	7.30993	72.6262	61.4637
therapeutic drug monitoring analysis not performed	244	3	3	241	21452	16972324	9.84867	3.15387	30.7547	9.84744	3.15347	30.7509	23.5541
therapeutic drug monitoring analysis not performed	244	3	3	241	21452	16972324	9.84867	3.15387	30.7547	9.84744	3.15347	30.7509	23.5541
threatened labour	399	3	3	396	21452	16972169	5.99371	1.92465	18.6654	5.99301	1.92443	18.6633	12.3861
thyroxine decreased	519	3	3	516	21452	16972049	4.59979	1.47852	14.3103	4.59929	1.47836	14.3088	8.40155
tibial torsion	37	3	3	34	21452	16972531	69.8106	21.4395	227.315	69.8009	21.4365	227.284	186.951
time perception altered	291	3	3	288	21452	16972277	8.2414	2.64219	25.7063	8.24039	2.64186	25.7031	18.8888
tongue movement disturbance	691	3	3	688	21452	16971877	3.44981	1.10979	10.7238	3.44947	1.10968	10.7228	5.19565
tongue movement disturbance	691	3	3	688	21452	16971877	3.44981	1.10979	10.7238	3.44947	1.10968	10.7228	5.19565
tongue spasm	261	3	3	258	21452	16972307	9.19972	2.94741	28.715	9.19857	2.94705	28.7114	21.6702
tooth demineralisation	82	3	3	79	21452	16972486	30.045	9.48513	95.1701	30.0409	9.48385	95.1572	81.1417
traumatic liver injury	202	3	3	199	21452	16972366	11.9273	3.81389	37.3008	11.9258	3.8134	37.296	29.5833
tricuspid valve stenosis	50	3	3	47	21452	16972518	50.5012	15.7172	162.266	50.4943	15.7151	162.244	136.81
trifascicular block	88	3	3	85	21452	16972480	27.9241	8.82873	88.3205	27.9204	8.82754	88.3086	75.2144
trifascicular block	88	3	3	85	21452	16972480	27.9241	8.82873	88.3205	27.9204	8.82754	88.3086	75.2144
victim of child abuse	198	3	3	195	21452	16972370	12.172	3.89144	38.0725	12.1704	3.89094	38.0677	30.2921
victim of crime	548	3	3	545	21452	16972020	4.35502	1.40009	13.5465	4.35455	1.39994	13.545	7.7104
victim of crime	548	3	3	545	21452	16972020	4.35502	1.40009	13.5465	4.35455	1.39994	13.545	7.7104
victim of sexual abuse	404	3	3	401	21452	16972164	5.91897	1.90076	18.4317	5.91828	1.90054	18.4296	12.171
vocal cord thickening	259	3	3	256	21452	16972309	9.27159	2.97029	28.9408	9.27044	2.96992	28.9372	21.8789
vulval disorder	529	3	3	526	21452	16972039	4.51234	1.4505	14.0374	4.51185	1.45034	14.0359	8.15421
wrist deformity	548	3	3	545	21452	16972020	4.35502	1.40009	13.5465	4.35455	1.39994	13.545	7.7104
wrist deformity	548	3	3	545	21452	16972020	4.35502	1.40009	13.5465	4.35455	1.39994	13.545	7.7104

## Sheet: special PTS
Var1	Freq.x	Freq.y	a	b	c	d	ROR	ROR_low	ROR_high	PRR	PRR_low	PRR_high	chi
gestational diabetes	3927	58	58	3869	21397	16968696	11.8884	9.17	15.4128	11.859	9.1473	15.3746	568.327
neonatal diabetes mellitus	22	3	3	19	21452	16972546	124.924	36.9647	422.189	124.907	36.9596	422.13	318.462
obesity	12513	44	44	12469	21411	16960096	2.7952	2.0784	3.75921	2.79152	2.07566	3.75426	50.448
low birth weight baby	6698	56	56	6642	21399	16965923	6.68457	5.13686	8.69859	6.66973	5.12546	8.67928	267.75
abnormal loss of weight	5243	30	30	5213	21425	16967352	4.5575	3.18245	6.52668	4.55253	3.17897	6.51955	82.7152
poor weight gain neonatal	182	9	9	173	21446	16972392	41.1712	21.0625	80.478	41.1543	21.0538	80.4451	335.174
body mass index increased	1054	6	6	1048	21449	16971517	4.53006	2.03027	10.1077	4.52907	2.02983	10.1055	16.4063
gestational hypertension	998	31	31	967	21424	16971598	25.3955	17.7555	36.3229	25.3603	17.7309	36.2725	702.9
secondary hypertension	233	4	4	229	21451	16972336	13.8203	5.14244	37.1422	13.8179	5.14155	37.1358	46.7454
arteriosclerosis coronary artery	5634	18	18	5616	21437	16966949	2.53679	1.59678	4.03018	2.5355	1.59597	4.02813	16.6903
congenital coronary artery malformation	139	4	4	135	21451	16972430	23.4435	8.67193	63.3767	23.4393	8.67038	63.3654	83.4559
hepatic steatosis	15239	53	53	15186	21402	16957379	2.76527	2.11089	3.6225	2.7609	2.10756	3.61679	59.3708
dyslipidaemia	4255	14	14	4241	21441	16968324	2.61248	1.54563	4.41571	2.61143	1.54501	4.41393	13.8788
epidural lipomatosis	252	4	4	248	21451	16972317	12.7615	4.75155	34.2743	12.7593	4.75073	34.2684	42.6633
acute fatty liver of pregnancy	33	3	3	30	21452	16972535	79.1187	24.144	259.268	79.1077	24.1406	259.232	210.329
lipids abnormal	574	3	3	571	21452	16971994	4.15671	1.33652	12.9278	4.15627	1.33638	12.9264	7.15328
lipoedema	242	3	3	239	21452	16972326	9.93109	3.18008	31.0139	9.92984	3.17968	31.01	23.7933
hyperbilirubinaemia neonatal	515	18	18	497	21437	16972068	28.6739	17.913	45.8991	28.6507	17.8985	45.862	463.566
hepatitis cholestatic	4152	15	15	4137	21440	16968428	2.86961	1.72808	4.7652	2.8683	1.72729	4.76303	18.1926
jaundice neonatal	1683	27	27	1656	21428	16970909	12.913	8.82628	18.8919	12.898	8.81603	18.87	291.614

## Sheet: Sheet2
	Female	Male
gestational diabetes	58	0
neonatal diabetes mellitus	0	3
obesity	16	28
low birth weight baby	23	15
abnormal loss of weight	14	8
body mass index increased	6	0
gestational hypertension	31	0
secondary hypertension	2	2
arteriosclerosis coronary artery	3	13
congenital coronary artery malformation	1	0
hepatic steatosis	29	20
dyslipidaemia	2	12
epidural lipomatosis	0	4
acute fatty liver of pregnancy	3	0
lipids abnormal	3	0
lipoedema	3	0
hyperbilirubinaemia neonatal	1	12
hepatitis cholestatic	9	6
jaundice neonatal	8	8
