# Supplementary material for: Overweight and glucose/lipid metabolism abnormality associated with SSRIs: a pharmacovigilance study based on the FDA adverse event reporting system
Source: Front Pharmacol. 2025 Jan 10;15:1517546. doi: 10.3389/fphar.2024.1517546 (PMC11759304; doi:10.3389/fphar.2024.1517546)
Supplement: Supplementary file 3 [file Table6.xlsx]

## Sheet: Sheet 1
Var1	Freq.x	Freq.y	a	b	c	d	ROR	ROR_low	ROR_high	PRR	PRR_low	PRR_high	chi
anxiety	243022	2594	2594	240428	40381	16710617	4.46478	4.29013	4.64655	4.25565	4.08917	4.4289	6484.46
insomnia	225770	1914	1914	223856	41061	16727189	3.48311	3.32644	3.64715	3.37251	3.22082	3.53135	3210.09
depression	199194	1778	1778	197416	41197	16753629	3.66263	3.49208	3.8415	3.55247	3.38705	3.72596	3270.01
suicidal ideation	75773	1640	1640	74133	41335	16876912	9.03249	8.59305	9.4944	8.72595	8.30143	9.17219	11024.9
tremor	140015	1597	1597	138418	41378	16812627	4.6879	4.4581	4.92955	4.55085	4.32777	4.78544	4410.51
drug interaction	124813	1571	1571	123242	41404	16827803	5.18087	4.92479	5.45026	5.02803	4.77951	5.28947	5042.71
feeling abnormal	210260	1535	1535	208725	41440	16742320	2.97119	2.82309	3.12705	2.90078	2.7562	3.05294	1921.68
drug hypersensitivity	168119	1314	1314	166805	41661	16784240	3.17364	3.00342	3.35351	3.10718	2.94053	3.28328	1881.67
maternal exposure during pregnancy	65715	1121	1121	64594	41854	16886451	7.00188	6.59531	7.43352	6.84532	6.44784	7.26731	5521.27
suicide attempt	48130	1064	1064	47066	41911	16903979	9.11791	8.57393	9.6964	8.91692	8.38493	9.48266	7334.36
foetal exposure during pregnancy	67325	1017	1017	66308	41958	16884737	6.17212	5.79721	6.57129	6.04972	5.68224	6.44097	4238.72
agitation	62104	1002	1002	61102	41973	16889943	6.59888	6.19502	7.02908	6.46834	6.07246	6.89002	4574.17
somnolence	164297	997	997	163300	41978	16787745	2.44163	2.29256	2.60039	2.40818	2.26116	2.56477	823.948
serotonin syndrome	14427	968	968	13459	42007	16937586	28.9996	27.1496	30.9758	28.3689	26.5591	30.3021	23864.6
toxicity to various agents	130872	965	965	129907	42010	16821138	2.97439	2.78986	3.17112	2.93005	2.74827	3.12386	1227.25
completed suicide	72321	960	960	71361	42015	16879684	5.40468	5.0676	5.76419	5.30629	4.97534	5.65925	3324.57
confusional state	131612	938	938	130674	42037	16820371	2.87222	2.69164	3.06491	2.83135	2.65334	3.02131	1111.79
hyperhidrosis	108716	869	869	107847	42106	16843198	3.22324	3.01304	3.4481	3.17828	2.97101	3.40001	1295.26
intentional overdose	46230	845	845	45385	42130	16905660	7.47111	6.97494	8.00257	7.34387	6.85615	7.86628	4558.39
irritability	52214	737	737	51477	42238	16899568	5.72831	5.32325	6.16419	5.64722	5.24789	6.07694	2787.29
palpitations	96252	735	735	95517	42240	16855528	3.07061	2.85388	3.30381	3.0352	2.82096	3.26571	1001.04
product substitution issue	48909	728	728	48181	42247	16902864	6.04533	5.6152	6.50841	5.95986	5.53581	6.4164	2968.75
hyponatraemia	43216	705	705	42511	42270	16908534	6.63379	6.15422	7.15072	6.54137	6.06848	7.05109	3263.75
drug abuse	64395	696	696	63699	42279	16887346	4.36429	4.0477	4.70563	4.3098	3.99717	4.64689	1756.65
paraesthesia	133073	679	679	132394	42296	16818651	2.03936	1.89009	2.20042	2.02294	1.87487	2.1827	352.19
intentional self-injury	13745	664	664	13081	42311	16937964	20.3205	18.7854	21.9811	20.022	18.5094	21.6582	11429.3
withdrawal syndrome	35997	647	647	35350	42328	16915695	7.31437	6.76323	7.91042	7.21931	6.67533	7.80761	3411.43
disturbance in attention	45585	638	638	44947	42337	16906098	5.66818	5.23906	6.13244	5.59887	5.175	6.05746	2382.69
restlessness	30549	617	617	29932	42358	16921113	8.23461	7.59934	8.92298	8.13074	7.50349	8.81043	3787.43
aggression	42687	609	609	42078	42366	16908967	5.77646	5.32935	6.26108	5.70877	5.2669	6.18772	2337.45
crying	32138	588	588	31550	42387	16919495	7.43931	6.85271	8.07612	7.35121	6.77155	7.98048	3173.46
depressed mood	41956	571	571	41385	42404	16909660	5.50201	5.06309	5.97897	5.44219	5.00805	5.91397	2047.29
panic attack	30223	571	571	29652	42404	16921393	7.68443	7.06985	8.35242	7.59561	6.98814	8.25589	3214.2
atrial septal defect	7180	532	532	6648	42443	16944397	31.9478	29.2324	34.9153	31.5647	28.8819	34.4966	14584.8
maternal exposure timing unspecified	2720	532	532	2188	42443	16948857	97.0954	88.2762	106.796	95.9058	87.1946	105.487	40197.6
drug withdrawal syndrome	84528	526	526	84002	42449	16867043	2.4881	2.28248	2.71224	2.46988	2.26577	2.69238	459.547
nervousness	47010	521	521	46489	42454	16904556	4.46244	4.09114	4.86744	4.42047	4.05266	4.82166	1367.42
congenital anomaly	6763	504	504	6259	42471	16944786	32.1269	29.3251	35.1964	31.7619	28.9919	34.7965	13902.4
dry mouth	65736	486	486	65250	42489	16885795	2.96006	2.70598	3.238	2.9379	2.68572	3.21375	619.043
abnormal behaviour	35653	485	485	35168	42490	16915877	5.49037	5.01725	6.00812	5.4397	4.97094	5.95266	1737.15
apathy	11784	471	471	11313	42504	16939732	16.5928	15.1244	18.2038	16.4219	14.9686	18.0163	6553.3
anger	29493	452	452	29041	42523	16922004	6.19377	5.64151	6.80008	6.13914	5.59175	6.74011	1918.04
tachycardia	71170	442	442	70728	42533	16880317	2.48019	2.25767	2.72464	2.46497	2.24382	2.70792	384.047
tinnitus	37480	427	427	37053	42548	16913992	4.58112	4.16232	5.04205	4.54554	4.13	5.00289	1170.01
hallucination	58277	410	410	57867	42565	16893178	2.81198	2.55048	3.10028	2.79469	2.5348	3.08122	470.819
premature baby	26617	399	399	26218	42576	16924827	6.04968	5.47769	6.68141	6.0028	5.43524	6.62963	1641.22
mania	13851	392	392	13459	42583	16937586	11.5848	10.4732	12.8144	11.4882	10.3859	12.7076	3650.26
dyskinesia	33691	391	391	33300	42584	16917745	4.66475	4.22019	5.15614	4.63141	4.19003	5.11929	1102.57
sleep disorder	54761	380	380	54381	42595	16896664	2.77191	2.50476	3.06755	2.75624	2.4906	3.05021	423.654
nightmare	28974	363	363	28611	42612	16922434	5.03854	4.54104	5.59054	5.00442	4.5103	5.55269	1150.53
amnesia	56023	355	355	55668	42620	16895377	2.528	2.2765	2.80729	2.51538	2.26513	2.79327	323.103
ventricular septal defect	5055	351	351	4704	42624	16946341	29.6662	26.6061	33.0782	29.432	26.3962	32.8171	8973.84
bruxism	4330	332	332	3998	42643	16947047	33.0021	29.495	36.9262	32.7549	29.2741	36.6495	9439.49
exposure during pregnancy	49592	327	327	49265	42648	16901780	2.63053	2.35849	2.93394	2.61812	2.34737	2.9201	325.819
sexual dysfunction	9263	324	324	8939	42651	16942106	14.3977	12.8819	16.092	14.2967	12.7915	15.9791	3868.76
patent ductus arteriosus	3529	313	313	3216	42662	16947829	38.6635	34.4137	43.4381	38.3892	34.1696	43.1299	10389.2
electrocardiogram qt prolonged	27530	306	306	27224	42669	16923821	4.45816	3.98151	4.99186	4.43353	3.95952	4.96429	805.942
disorientation	33497	305	305	33192	42670	16917853	3.64325	3.25351	4.07968	3.62449	3.23675	4.05868	575.476
muscle twitching	19072	286	286	18786	42689	16932259	6.03852	5.37091	6.78912	6.00499	5.34109	6.75142	1176.48
vertigo	50403	286	286	50117	42689	16900928	2.25931	2.01062	2.53875	2.25093	2.00316	2.52934	198.284
night sweats	25342	281	281	25061	42694	16925984	4.44524	3.95062	5.00178	4.42271	3.9306	4.97643	737.163
erectile dysfunction	20316	280	280	20036	42695	16931009	5.54183	4.92337	6.23796	5.51223	4.89708	6.20465	1021.19
rhabdomyolysis	32746	274	274	32472	42701	16918573	3.34324	2.96731	3.7668	3.3283	2.95405	3.74996	443.398
thinking abnormal	16453	263	263	16190	42712	16934855	6.44081	5.6999	7.27803	6.40751	5.67043	7.24041	1182.18
mood swings	27578	260	260	27318	42715	16923727	3.77086	3.3361	4.26227	3.75409	3.32127	4.24332	521.215
psychiatric symptom	6235	259	259	5976	42716	16945069	17.1926	15.176	19.4771	17.095	15.0899	19.3666	3763.11
speech disorder	44092	258	258	43834	42717	16907211	2.32959	2.06049	2.63384	2.32161	2.05343	2.62482	193.471
mental disorder	36639	257	257	36382	42718	16914663	2.79704	2.47318	3.16332	2.7863	2.46367	3.15117	292.882
heart disease congenital	3380	253	253	3127	42722	16947918	32.0965	28.2271	36.4963	31.9134	28.0661	36.2881	7010.33
lethargy	48243	253	253	47990	42722	16903055	2.08585	1.84276	2.36101	2.07946	1.83711	2.35378	141.427
psychotic disorder	24679	253	253	24426	42722	16926619	4.10381	3.62441	4.64661	4.08553	3.60827	4.62592	584.37
abnormal dreams	24554	252	252	24302	42723	16926743	4.10838	3.62755	4.65293	4.09015	3.61146	4.63229	583.133
mydriasis	10121	252	252	9869	42723	16941176	10.1253	8.93205	11.478	10.0718	8.88484	11.4174	2009.05
hallucination, auditory	13021	251	251	12770	42724	16938275	7.79256	6.87495	8.83264	7.75289	6.83995	8.78767	1449
paranoia	14569	250	250	14319	42725	16936726	6.92109	6.10541	7.84575	6.88665	6.07502	7.80671	1237.44
decreased interest	5106	249	249	4857	42726	16946188	20.3334	17.8957	23.1033	20.2214	17.7971	22.976	4328.89
emotional disorder	26541	249	249	26292	42726	16924753	3.75151	3.31017	4.25168	3.73557	3.29611	4.23362	494.906
fear	24524	244	244	24280	42731	16926765	3.98082	3.50793	4.51745	3.96389	3.49301	4.49825	536.139
tension	5186	244	244	4942	42731	16946103	19.5801	17.2123	22.2735	19.4746	17.1196	22.1535	4076.37
loss of libido	6882	242	242	6640	42733	16944405	14.4514	12.7072	16.435	14.3757	12.6406	16.3488	2907.02
akathisia	11336	233	233	11103	42742	16939942	8.31711	7.30256	9.47263	8.27744	7.26772	9.42744	1461.13
libido decreased	10468	231	231	10237	42744	16940808	8.94331	7.84719	10.1925	8.90061	7.80972	10.1439	1585.22
delirium	27303	229	229	27074	42746	16923971	3.3488	2.93936	3.81529	3.33629	2.92837	3.80103	372.105
medication error	44466	227	227	44239	42748	16906806	2.02939	1.78063	2.31291	2.02396	1.77586	2.30671	117.301
depressed level of consciousness	31986	225	225	31761	42750	16919284	2.80372	2.45831	3.19766	2.79427	2.45003	3.18689	257.895
anorgasmia	2079	220	220	1859	42755	16949186	46.9143	40.7827	53.9678	46.6793	40.5783	53.6974	8794.57
cognitive disorder	38057	220	220	37837	42755	16913208	2.30009	2.01392	2.62693	2.29344	2.00809	2.61933	159.912
urinary retention	26746	217	217	26529	42758	16924516	3.23771	2.83186	3.70173	3.22641	2.82197	3.68881	331.205
colitis microscopic	3365	214	214	3151	42761	16947894	26.9174	23.4294	30.9247	26.7883	23.317	30.7764	4975.82
maternal drugs affecting foetus	7452	208	208	7244	42767	16943801	11.3759	9.90792	13.0614	11.3257	9.86418	13.0038	1904.29
myoclonus	9606	205	205	9401	42770	16941644	8.63766	7.51898	9.92278	8.60123	7.48726	9.88093	1348.46
dysarthria	30927	203	203	30724	42772	16920321	2.61377	2.27607	3.00158	2.60615	2.26943	2.99282	199.986
respiratory arrest	24997	200	200	24797	42775	16926248	3.19155	2.77606	3.66922	3.18135	2.76719	3.6575	297.18
psychomotor hyperactivity	14128	197	197	13931	42778	16937114	5.5989	4.86284	6.44638	5.57782	4.84453	6.4221	730.436
obsessive-compulsive disorder	7124	195	195	6929	42780	16944116	11.1466	9.66488	12.8555	11.1006	9.62496	12.8024	1743.85
talipes	2840	195	195	2645	42780	16948400	29.2077	25.2464	33.7905	29.0797	25.1357	33.6425	4925.03
coma	37013	194	194	36819	42781	16914226	2.0832	1.8085	2.39963	2.07831	1.80425	2.394	108.204
mood altered	22523	194	194	22329	42781	16928716	3.438	2.98393	3.96116	3.42699	2.97438	3.94848	331.012
hallucination, visual	16030	188	188	15842	42787	16935203	4.69706	4.0667	5.42514	4.68089	4.0527	5.40646	538.296
neonatal respiratory distress syndrome	3146	184	184	2962	42791	16948083	24.6037	21.1932	28.563	24.5027	21.1062	28.4457	3906.12
feeling guilty	1195	183	183	1012	42792	16950033	71.6273	61.1755	83.8647	71.3265	60.9187	83.5126	10746.9
feelings of worthlessness	1202	183	183	1019	42792	16950026	71.1352	60.7603	83.2817	70.8366	60.5052	82.932	10682.2
inappropriate antidiuretic hormone secretion	7531	183	183	7348	42792	16943697	9.86115	8.51318	11.4226	9.82342	8.48061	11.3788	1415.7
blood creatine phosphokinase increased	24972	175	175	24797	42800	16926248	2.79097	2.40465	3.23936	2.78368	2.39837	3.2309	198.901
negative thoughts	2392	169	169	2223	42806	16948822	30.1011	25.7357	35.207	29.9866	25.6378	35.0731	4401.43
mental impairment	20312	167	167	20145	42808	16930900	3.27872	2.81472	3.81921	3.26986	2.80711	3.8089	261.289
restless legs syndrome	15235	165	165	15070	42810	16935975	4.33147	3.71432	5.05117	4.31868	3.70335	5.03625	416.605
coeliac disease	7875	160	160	7715	42815	16943330	8.20705	7.01574	9.60064	8.18021	6.9928	9.56926	988.364
feeling jittery	16646	157	157	16489	42818	16934556	3.76576	3.21715	4.40792	3.75566	3.20852	4.3961	314.756
impaired work ability	18823	155	155	18668	42820	16932377	3.28326	2.80238	3.84666	3.27502	2.79535	3.83701	243.209
urinary incontinence	24816	155	155	24661	42820	16926384	2.4845	2.12094	2.91037	2.47914	2.11637	2.9041	136.133
small for dates baby	3799	152	152	3647	42823	16947398	16.4943	14.02	19.4053	16.4395	13.9734	19.3409	2116.34
tic	4652	149	149	4503	42826	16946542	13.0936	11.1188	15.419	13.0516	11.0832	15.3696	1605.44
hypersomnia	23690	148	148	23542	42827	16927503	2.48481	2.11341	2.92148	2.4797	2.10906	2.91547	130.045
sedation	19880	148	148	19732	42827	16931313	2.96527	2.5218	3.48671	2.9585	2.51605	3.47875	190.678
appetite disorder	5039	147	147	4892	42828	16946153	11.8898	10.0879	14.0135	11.8525	10.0563	13.9696	1418.53
delusion	12470	144	144	12326	42831	16938719	4.62022	3.91919	5.44665	4.60809	3.9089	5.43235	402.412
parkinsonism	7570	144	144	7426	42831	16943619	7.67106	6.50306	9.04884	7.64871	6.48411	9.02247	816.773
neuroleptic malignant syndrome	9547	141	141	9406	42834	16941639	5.92899	5.0193	7.00356	5.91282	5.00561	6.98446	567.373
dystonia	16992	138	138	16854	42837	16934191	3.23684	2.73683	3.8282	3.22966	2.73076	3.8197	210.908
sopor	7523	135	135	7388	42840	16943657	7.22711	6.09428	8.57051	7.20755	6.07779	8.54731	709.111
personality change	8137	134	134	8003	42841	16943042	6.62192	5.58113	7.85679	6.60439	5.56636	7.83599	627.083
caesarean section	10689	131	131	10558	42844	16940487	4.90598	4.12839	5.83002	4.89407	4.11837	5.81587	401.168
homicidal ideation	3772	130	130	3642	42845	16947403	14.1191	11.85	16.8227	14.0794	11.8167	16.7754	1525.45
tricuspid valve incompetence	6395	130	130	6265	42845	16944780	8.2065	6.89634	9.76557	8.1847	6.87802	9.73963	803.53
muscle tightness	13778	129	129	13649	42846	16937396	3.73616	3.14061	4.44464	3.72794	3.13371	4.43487	255.304
drug withdrawal syndrome neonatal	14242	127	127	14115	42848	16936930	3.55653	2.98568	4.23654	3.54898	2.97934	4.22754	230.625
muscle rigidity	9590	127	127	9463	42848	16941582	5.30638	4.45296	6.32336	5.29365	4.44228	6.3082	436.674
extrapyramidal disorder	22826	124	124	22702	42851	16928343	2.1578	1.80822	2.57497	2.15446	1.80542	2.57098	76.3938
self-injurious ideation	3237	124	124	3113	42851	16947932	15.7543	13.1626	18.8563	15.7117	13.127	18.8053	1643.02
drug screen false positive	2594	123	123	2471	42852	16948574	19.6877	16.4228	23.6016	19.6342	16.3782	23.5374	2072.44
hypomania	3136	120	120	3016	42855	16948029	15.735	13.1076	18.8891	15.6939	13.0734	18.8397	1588.03
panic reaction	6072	120	120	5952	42855	16945093	7.97188	6.65225	9.5533	7.95241	6.636	9.52997	715.22
epilepsy	23318	119	119	23199	42856	16927846	2.02613	1.69172	2.42665	2.02329	1.68935	2.42325	61.3566
haematemesis	21000	119	119	20881	42856	16930164	2.25136	1.87968	2.69654	2.2479	1.87679	2.69239	82.0723
suicidal behaviour	3522	119	119	3403	42856	16947642	13.8287	11.5158	16.6063	13.7932	11.4862	16.5636	1364.59
altered state of consciousness	16162	117	117	16045	42858	16935000	2.88137	2.40166	3.45691	2.87625	2.39739	3.45077	142.298
generalised tonic-clonic seizure	12233	114	114	12119	42861	16938926	3.71759	3.09071	4.47162	3.71038	3.08472	4.46295	223.766
agitation neonatal	745	113	113	632	42862	16950413	70.7081	57.8671	86.3986	70.5248	57.7171	86.1747	6570.46
bipolar disorder	9732	113	113	9619	42862	16941426	4.64329	3.85635	5.59083	4.63371	3.84839	5.57929	318.44
cleft palate	1736	113	113	1623	42862	16949422	27.5323	22.747	33.3243	27.4625	22.6893	33.2399	2694.1
yawning	2269	112	112	2157	42863	16948888	20.5318	16.9758	24.8327	20.4809	16.9337	24.7711	1973.15
cardiomegaly	11389	108	108	11281	42867	16939764	3.78321	3.12938	4.57365	3.77622	3.12359	4.56519	218.487
respiratory disorder neonatal	1092	107	107	985	42868	16950060	42.9522	35.1757	52.4479	42.8478	35.0902	52.3203	3944.95
euphoric mood	8944	106	106	8838	42869	16942207	4.74	3.91295	5.74185	4.73078	3.90534	5.73068	308.335
photophobia	14694	105	105	14589	42870	16936456	2.84337	2.34619	3.4459	2.83886	2.34247	3.44045	124.281
fallot's tetralogy	953	104	104	849	42871	16950196	48.4325	39.501	59.3835	48.3177	39.4073	59.2428	4293.52
dissociation	3887	103	103	3784	42872	16947261	10.76	8.84516	13.0894	10.7366	8.82593	13.0609	885.566
trismus	4141	103	103	4038	42872	16947007	10.083	8.29	12.2638	10.0612	8.2721	12.2373	819.838
coordination abnormal	12290	102	102	12188	42873	16938857	3.3065	2.7204	4.01886	3.30102	2.7159	4.01221	162.363
developmental delay	8638	100	100	8538	42875	16942507	4.62826	3.79927	5.63813	4.61981	3.79234	5.62784	280.486
transposition of the great vessels	740	100	100	640	42875	16950405	61.7726	50.0234	76.2815	61.6312	49.9088	76.1068	5158.92
abnormal weight gain	11511	99	99	11412	42876	16939633	3.42739	2.81154	4.17814	3.4218	2.80695	4.17132	168.345
social avoidant behaviour	5192	99	99	5093	42876	16945952	7.68269	6.2956	9.37539	7.66729	6.28299	9.3566	563.202
upper gastrointestinal haemorrhage	13449	98	98	13351	42877	16937694	2.89963	2.37653	3.53786	2.8953	2.37298	3.53258	120.797
drug level increased	13532	97	97	13435	42878	16937610	2.85201	2.33515	3.48328	2.84783	2.33173	3.47818	115.559
head discomfort	13861	97	97	13764	42878	16937281	2.78379	2.27933	3.3999	2.77976	2.27603	3.39498	109.848
poisoning deliberate	4278	96	96	4182	42879	16946863	9.0726	7.40913	11.1096	9.05457	7.3944	11.0875	672.575
product dispensing error	15125	96	96	15029	42879	16936016	2.52294	2.06375	3.08432	2.51954	2.06096	3.08016	87.4977
cold sweat	14620	94	94	14526	42881	16936519	2.55588	2.08624	3.13125	2.55248	2.08347	3.12708	88.2653
melaena	18026	93	93	17933	42882	16933112	2.04782	1.66994	2.51121	2.04555	1.66809	2.50843	49.4969
pregnancy	18372	93	93	18279	42882	16932766	2.00902	1.63831	2.4636	2.00683	1.63653	2.46092	46.7899
circulatory collapse	14092	92	92	14000	42883	16937045	2.59545	2.11388	3.18672	2.59203	2.1111	3.18253	89.4472
poisoning	10586	90	90	10496	42885	16940549	3.3872	2.75193	4.16912	3.3822	2.74786	4.16297	149.817
phobia	1057	86	86	971	42889	16950074	35.003	28.0704	43.6477	34.9349	28.0158	43.5628	2604.38
sensory disturbance	14070	86	86	13984	42889	16937061	2.42862	1.96425	3.00277	2.42576	1.96194	2.99923	71.6869
affective disorder	6362	85	85	6277	42890	16944768	5.34991	4.31822	6.62808	5.34131	4.31128	6.61742	296.028
drug screen positive	6762	85	85	6677	42890	16944368	5.02929	4.05978	6.23033	5.02132	4.05335	6.22046	270.407
photosensitivity reaction	13557	81	81	13476	42894	16937569	2.37344	1.90733	2.95346	2.37085	1.90525	2.95024	63.8714
major depression	6034	80	80	5954	42895	16945091	5.30785	4.25622	6.61931	5.29983	4.24979	6.60931	275.479
orthostatic hypotension	13950	79	79	13871	42896	16937174	2.24876	1.80224	2.80591	2.24647	1.8004	2.80304	54.3724
hyperreflexia	3026	78	78	2948	42897	16948097	10.4535	8.34692	13.0917	10.4363	8.33322	13.0702	648.468
stillbirth	4422	78	78	4344	42897	16946701	7.09354	5.66935	8.8755	7.08248	5.66051	8.86166	400.364
salivary hypersecretion	7973	77	77	7896	42898	16943149	3.8516	3.07664	4.82175	3.84649	3.07256	4.81535	160.707
tachyphrenia	2893	77	77	2816	42898	16948229	10.803	8.61265	13.5505	10.7855	8.59865	13.5284	665.538
affect lability	8411	76	76	8335	42899	16942710	3.60117	2.87258	4.51456	3.59657	2.86891	4.50879	141.253
increased appetite	13914	75	75	13839	42900	16937206	2.13964	1.7049	2.68524	2.13765	1.70332	2.68274	45.2014
pulmonary artery stenosis congenital	663	75	75	588	42900	16950457	50.3974	39.6238	64.1002	50.3112	39.5561	63.9906	3214.91
tearfulness	3540	75	75	3465	42900	16947580	8.55083	6.80104	10.7508	8.53766	6.79056	10.7343	488.636
derealisation	1540	74	74	1466	42901	16949579	19.9429	15.7865	25.1937	19.9103	15.7607	25.1525	1265.33
ventricular tachycardia	13763	73	73	13690	42902	16937355	2.10517	1.67228	2.65012	2.10329	1.67079	2.64775	42.0579
homicide	1282	72	72	1210	42903	16949835	23.5085	18.5304	29.824	23.4708	18.5007	29.7761	1462.08
hypoaesthesia oral	12660	72	72	12588	42903	16938457	2.2582	1.79091	2.84741	2.25609	1.78924	2.84475	50.103
maculopathy	3179	72	72	3107	42903	16947938	9.1542	7.24543	11.5658	9.14054	7.23462	11.5486	510.269
coarctation of the aorta	886	71	71	815	42904	16950230	34.4174	27.0003	43.8721	34.3622	26.957	43.8017	2115.6
emotional poverty	1259	71	71	1188	42904	16949857	23.6108	18.5795	30.0046	23.5734	18.5501	29.9571	1448.28
post-traumatic stress disorder	5549	71	71	5478	42904	16945567	5.11911	4.04984	6.4707	5.11231	4.04446	6.4621	231.932
tachypnoea	10723	71	71	10652	42904	16940393	2.6318	2.08359	3.32425	2.6291	2.08146	3.32084	71.2422
cyanosis	13144	70	70	13074	42905	16937971	2.1137	1.67089	2.67386	2.11188	1.66946	2.67156	40.791
flat affect	1791	70	70	1721	42905	16949324	16.068	12.65	20.4095	16.0434	12.6307	20.3783	948.913
hyperthermia	6082	69	69	6013	42906	16945032	4.53192	3.57388	5.74679	4.52625	3.5694	5.7396	187.472
obsessive thoughts	1527	69	69	1458	42906	16949587	18.6953	14.6818	23.8059	18.6669	14.6595	23.7697	1101.68
craniosynostosis	808	68	68	740	42907	16950305	36.3017	28.3129	46.5445	36.2458	28.2693	46.4729	2134.55
disturbance in sexual arousal	723	68	68	655	42907	16950390	41.0128	31.944	52.6561	40.9495	31.8947	52.5748	2401.07
eye movement disorder	5615	68	68	5547	42907	16945498	4.84147	3.811	6.15056	4.83539	3.80622	6.14283	204.432
catatonia	4101	67	67	4034	42908	16947011	6.55985	5.15182	8.35271	6.55118	5.14501	8.34167	310.082
impaired driving ability	9722	67	67	9655	42908	16941390	2.73989	2.15427	3.48472	2.73718	2.15213	3.48127	73.4016
persistent foetal circulation	596	67	67	529	42908	16950516	50.0338	38.7976	64.5242	49.9574	38.7383	64.4256	2853.23
foetal growth restriction	4881	66	66	4815	42909	16946230	5.41343	4.24521	6.90313	5.40665	4.23989	6.89448	233.908
jaundice neonatal	1683	66	66	1617	42909	16949428	16.1228	12.6028	20.626	16.0996	12.5846	20.5963	898.107
galactorrhoea	5973	65	65	5908	42910	16945137	4.3447	3.40189	5.5488	4.33964	3.39793	5.54234	165.295
gestational diabetes	3927	65	65	3862	42910	16947183	6.64722	5.2011	8.49542	6.63868	5.19442	8.4845	306.223
hypertonia	5064	65	65	4999	42910	16946046	5.135	4.01972	6.55971	5.12874	4.01482	6.55172	213.332
product taste abnormal	11018	65	65	10953	42910	16940092	2.34281	1.83554	2.99027	2.34078	1.83395	2.98768	49.657
feeling of despair	3747	64	64	3683	42911	16947362	6.86296	5.35933	8.78847	6.85423	5.35251	8.77729	314.612
mitral valve incompetence	9676	64	64	9612	42911	16941433	2.62874	2.05548	3.36188	2.62631	2.05358	3.35878	64.0631
schizophrenia	9688	64	64	9624	42911	16941421	2.62546	2.05291	3.35769	2.62304	2.05102	3.35459	63.8856
abnormal loss of weight	5243	63	63	5180	42912	16945865	4.80281	3.74562	6.1584	4.79724	3.74127	6.15125	187.141
failure to thrive	4590	63	63	4527	42912	16946518	5.49581	4.28515	7.04851	5.48922	4.28002	7.04005	228.185
hostility	2400	63	63	2337	42912	16948708	10.6473	8.28863	13.6772	10.6332	8.27762	13.659	535.457
impulsive behaviour	3158	63	63	3095	42912	16947950	8.0393	6.26341	10.3187	8.02898	6.25537	10.3055	380.009
right ventricular hypertrophy	825	62	62	763	42913	16950282	32.0963	24.7724	41.5855	32.0515	24.7378	41.5273	1725.04
bradyphrenia	4857	61	61	4796	42914	16946249	5.02256	3.90095	6.46667	5.01685	3.89651	6.45932	193.778
hypoplastic left heart syndrome	625	61	61	564	42914	16950481	42.7202	32.7967	55.6464	42.661	32.7512	55.5693	2239.62
hypospadias	1717	61	61	1656	42914	16949389	14.5487	11.2661	18.7879	14.5295	11.2512	18.763	741.269
depersonalisation/derealisation disorder	973	60	60	913	42915	16950132	25.9564	19.9859	33.7104	25.9216	19.9591	33.6652	1349.04
hallucinations, mixed	3118	60	60	3058	42915	16947987	7.74859	6.00043	10.0061	7.73917	5.99313	9.9939	345.391
hypotonia	8456	60	60	8396	42915	16942649	2.82131	2.18822	3.63757	2.81877	2.18625	3.63429	69.9472
depression suicidal	2783	59	59	2724	42916	16948321	8.55367	6.60791	11.0724	8.5433	6.5999	11.0589	384.693
formication	6065	59	59	6006	42916	16945039	3.87873	3.0009	5.01335	3.87478	2.99785	5.00824	124.659
orgasm abnormal	664	59	59	605	42916	16950440	38.5175	29.4774	50.3301	38.466	29.4379	50.2628	1961.8
dysphemia	3708	57	57	3651	42918	16947394	6.16491	4.74492	8.00984	6.15806	4.73965	8.00094	242.533
ejaculation failure	1737	57	57	1680	42918	16949365	13.3992	10.2887	17.45	13.3828	10.2761	17.4286	631.711
torticollis	1743	57	57	1686	42918	16949359	13.3515	10.2523	17.3877	13.3351	10.2397	17.3663	629.174
cleft lip	823	56	56	767	42919	16950278	28.835	21.9796	37.8286	28.7987	21.952	37.781	1400.49
energy increased	5223	56	56	5167	42919	16945878	4.27921	3.28796	5.56931	4.27494	3.28468	5.56375	139.033
panic disorder	3321	56	56	3265	42919	16947780	6.7728	5.19965	8.82189	6.76527	5.19388	8.8121	270.546
alcoholism	3968	55	55	3913	42920	16947132	5.54995	4.2524	7.24343	5.54413	4.24794	7.23583	202.055
depressive symptom	2749	55	55	2694	42920	16948351	8.06182	6.17186	10.5305	8.05278	6.16494	10.5187	332.989
foetal death	4271	55	55	4216	42920	16946829	5.15099	3.94724	6.72184	5.14568	3.94317	6.71491	181.381
genital hypoaesthesia	616	55	55	561	42920	16950484	38.7188	29.348	51.0817	38.6706	29.3114	51.018	1838.16
pulmonary valve stenosis	729	55	55	674	42920	16950371	32.2272	24.4783	42.429	32.1872	24.448	42.3764	1536.68
alcohol interaction	1519	54	54	1465	42921	16949580	14.5561	11.0923	19.1015	14.5391	11.0793	19.0792	656.68
asphyxia	6587	54	54	6533	42921	16944512	3.26317	2.49605	4.26606	3.26033	2.49388	4.26234	83.9594
brain injury	8287	54	54	8233	42921	16942812	2.58911	1.9809	3.38407	2.58712	1.97938	3.38146	52.2599
ejaculation delayed	468	54	54	414	42921	16950631	51.5121	38.7866	68.4128	51.4487	38.7388	68.3285	2363.12
erythema multiforme	7541	54	54	7487	42921	16943558	2.84722	2.17819	3.72174	2.8449	2.17641	3.71871	64.1716
extrasystoles	5965	54	54	5911	42921	16945134	3.60668	2.75849	4.71568	3.60341	2.75598	4.7114	100.686
pre-eclampsia	3978	54	54	3924	42921	16947121	5.43364	4.15325	7.10876	5.42807	4.14899	7.10147	192.461
premature rupture of membranes	2187	52	52	2135	42923	16948910	9.61739	7.30323	12.6648	9.60696	7.29531	12.6511	391.491
respiratory depression	10262	52	52	10210	42923	16940835	2.01012	1.53041	2.6402	2.0089	1.52948	2.63859	26.2299
alcohol use	3480	51	51	3429	42924	16947616	5.87234	4.45311	7.74389	5.86656	4.44872	7.73626	202.912
antipsychotic drug level increased	2150	51	51	2099	42924	16948946	9.59401	7.26602	12.6679	9.58381	7.25829	12.6544	382.843
bradycardia neonatal	971	51	51	920	42924	16950125	21.8905	16.5094	29.0254	21.8657	16.4908	28.9925	962.201
electric shock sensation	1318	51	51	1267	42924	16949778	15.8949	12.0121	21.0328	15.8772	11.9987	21.0094	683.493
micturition urgency	9246	51	51	9195	42924	16941850	2.18917	1.6622	2.8832	2.18776	1.66113	2.88134	32.7235
motor dysfunction	8254	51	51	8203	42924	16942842	2.45405	1.86315	3.23235	2.45233	1.86184	3.23008	43.6153
psychomotor retardation	2125	51	51	2074	42924	16948971	9.70967	7.35332	12.8211	9.69934	7.34549	12.8075	388.423
reversible cerebral vasoconstriction syndrome	1210	51	51	1159	42924	16949886	17.3761	13.1249	23.0044	17.3567	13.1102	22.9787	753.05
blepharospasm	4050	50	50	4000	42925	16947045	4.93507	3.73331	6.5237	4.9305	3.72984	6.51765	154.769
dilatation ventricular	2059	50	50	2009	42925	16949036	9.82709	7.42141	13.0126	9.81682	7.41365	12.999	386.366
sleep terror	2831	50	50	2781	42925	16948264	7.09878	5.36607	9.39099	7.09169	5.36071	9.3816	257.057
cardiac murmur	7828	49	49	7779	42926	16943266	2.48627	1.87713	3.29309	2.48458	1.87585	3.29084	43.2139
cleft lip and palate	1031	49	49	982	42926	16950063	19.7031	14.7866	26.2544	19.6818	14.7706	26.226	827.653
large for dates baby	696	49	49	647	42926	16950398	29.9055	22.3646	39.9891	29.8726	22.3399	39.945	1271.18
aortic valve incompetence	3631	48	48	3583	42927	16947462	5.28894	3.97757	7.03266	5.28415	3.97396	7.02629	164.554
enuresis	3311	48	48	3263	42927	16947782	5.80773	4.36692	7.72392	5.80236	4.36288	7.71678	188.057
incontinence	8866	48	48	8818	42927	16942227	2.14838	1.61751	2.85349	2.1471	1.61654	2.85179	29.2724
intrusive thoughts	606	48	48	558	42927	16950487	33.9671	25.2903	45.6208	33.9303	25.2629	45.5713	1412.61
product odour abnormal	8035	48	48	7987	42927	16943058	2.37202	1.78574	3.15078	2.37049	1.78459	3.14875	37.8232
feeling drunk	6369	47	47	6322	42928	16944723	2.93452	2.20214	3.91047	2.93241	2.20056	3.90765	59.4314
hyperacusis	3025	47	47	2978	42928	16948067	6.23093	4.67032	8.31302	6.22521	4.66603	8.30539	202.968
hyperventilation	4909	47	47	4862	42928	16946183	3.81605	2.86276	5.08679	3.81297	2.86045	5.08268	96.6301
personality disorder	2201	47	47	2154	42928	16948891	8.61495	6.45172	11.5035	8.60662	6.44548	11.4924	309.265
dementia alzheimer's type	7913	46	46	7867	42929	16943178	2.30777	1.72685	3.08412	2.30637	1.7258	3.08225	33.8557
neonatal disorder	1519	46	46	1473	42929	16949572	12.33	9.19278	16.5379	12.3179	9.18374	16.5216	463.912
nystagmus	4529	46	46	4483	42929	16946562	4.05061	3.02904	5.41669	4.04734	3.0266	5.41233	104.499
otitis media	2797	46	46	2751	42929	16948294	6.6015	4.93203	8.83607	6.5955	4.92755	8.82805	214.812
sensation of foreign body	6560	46	46	6514	42929	16944531	2.78733	2.08533	3.72566	2.78542	2.0839	3.72311	52.2949
supraventricular tachycardia	8031	46	46	7985	42929	16943060	2.27365	1.70134	3.03849	2.27229	1.70032	3.03666	32.5969
alcohol poisoning	2162	45	45	2117	42930	16948928	8.39215	6.24559	11.2765	8.3844	6.23983	11.2661	286.61
apgar score low	1172	45	45	1127	42930	16949918	15.765	11.7012	21.2403	15.7496	11.6897	21.2195	597.763
asthenopia	4397	45	45	4352	42930	16946693	4.08176	3.04253	5.47596	4.07854	3.04013	5.47163	103.524
bipolar i disorder	1930	45	45	1885	42930	16949160	9.42515	7.01173	12.6693	9.41633	7.00516	12.6574	330.659
dysphoria	4443	45	45	4398	42930	16946647	4.03906	3.01075	5.41859	4.03588	3.00838	5.41432	101.75
inhibitory drug interaction	1301	45	45	1256	42930	16949789	14.1458	10.5055	19.0475	14.132	10.4953	19.0289	530.171
priapism	2976	45	45	2931	42930	16948114	6.06118	4.5147	8.1374	6.05588	4.51075	8.13029	187.106
bicuspid aortic valve	522	44	44	478	42931	16950567	36.3444	26.6854	49.4998	36.3083	26.6588	49.4505	1383.47
disinhibition	1357	44	44	1313	42931	16949732	13.2306	9.79618	17.8691	13.2181	9.78691	17.8522	480.85
hypothermia	7961	44	44	7917	42931	16943128	2.19338	1.63067	2.95027	2.19216	1.62976	2.94863	28.3823
hypotonia neonatal	1274	44	44	1230	42931	16949815	14.1235	10.4538	19.0813	14.11	10.4439	19.0631	517.488
physical assault	1779	44	44	1735	42931	16949310	10.0123	7.42209	13.5065	10.0031	7.41525	13.494	347.752
subarachnoid haemorrhage	8305	44	44	8261	42931	16942784	2.10201	1.56279	2.82727	2.10088	1.56195	2.82575	25.2601
logorrhoea	3073	43	43	3030	42932	16948015	5.60226	4.14545	7.57104	5.59766	4.14204	7.56482	160.138
pulmonary valve incompetence	1045	43	43	1002	42932	16950043	16.943	12.4842	22.9943	16.9271	12.4725	22.9726	617.925
pulmonary valve stenosis congenital	407	43	43	364	42932	16950681	46.6416	33.9976	63.9878	46.5959	33.9643	63.9252	1715.89
respiratory rate increased	7357	43	43	7314	42932	16943731	2.32029	1.71904	3.13182	2.31896	1.71806	3.13004	32.0836
spina bifida	1976	43	43	1933	42932	16949112	8.78218	6.49072	11.8826	8.7744	6.48496	11.8721	289.788
electrocardiogram abnormal	6840	42	42	6798	42933	16944247	2.43837	1.80005	3.30304	2.43696	1.79901	3.30114	35.3827
oesophageal pain	3378	42	42	3336	42933	16947709	4.96985	3.6653	6.73871	4.96597	3.66244	6.73345	131.4
torsade de pointes	6478	42	42	6436	42933	16944609	2.57557	1.90124	3.48908	2.57403	1.9001	3.487	40.1794
alcohol abuse	2288	41	41	2247	42934	16948798	7.20308	5.28823	9.8113	7.19716	5.28388	9.80324	214.889
dysgraphia	5713	41	41	5672	42934	16945373	2.85297	2.09805	3.87952	2.8512	2.09675	3.87712	48.942
loss of employment	2796	41	41	2755	42934	16948290	5.87471	4.31519	7.99785	5.87006	4.31178	7.99152	163.255
menstrual disorder	6927	41	41	6886	42934	16944159	2.34982	1.72838	3.19471	2.34854	1.72743	3.19296	31.5727
petit mal epilepsy	4101	41	41	4060	42934	16946985	3.98611	2.93007	5.42275	3.98326	2.92798	5.41887	90.7127
urine output decreased	7497	41	41	7456	42934	16943589	2.17011	1.5963	2.95018	2.16899	1.59548	2.94866	25.7016
cardiac septal defect	621	40	40	581	42935	16950464	27.1803	19.7264	37.4507	27.1559	19.7087	37.4171	942.835
hyperprolactinaemia	5685	40	40	5645	42935	16945400	2.79664	2.04884	3.81737	2.79497	2.04762	3.81509	45.801
sensory loss	6731	40	40	6691	42935	16944354	2.3593	1.72874	3.21985	2.35803	1.72781	3.21813	31.111
tremor neonatal	383	40	40	343	42935	16950702	46.0407	33.1789	63.8884	45.9988	33.1487	63.8303	1576.96
anencephaly	526	39	39	487	42936	16950558	31.6154	22.813	43.8141	31.5876	22.7929	43.7756	1069.54
ejaculation disorder	2596	39	39	2557	42936	16948488	6.02065	4.38775	8.26122	6.01609	4.38443	8.25497	160.684
haemangioma congenital	414	39	39	375	42936	16950670	41.0581	29.5205	57.105	41.0217	29.4943	57.0544	1379.38
screaming	5327	39	39	5288	42936	16945757	2.9108	2.12395	3.98915	2.90907	2.12269	3.98677	48.5175
skin odour abnormal	3312	39	39	3273	42936	16947772	4.70338	3.42953	6.45037	4.70001	3.42708	6.44576	112.283
dizziness postural	7226	38	38	7188	42937	16943857	2.0862	1.51651	2.8699	2.08524	1.51581	2.86858	21.3587
male sexual dysfunction	411	38	38	373	42937	16950672	40.2189	28.802	56.1613	40.1842	28.7772	56.1129	1317.73
neurological symptom	4580	38	38	4542	42937	16946503	3.30206	2.39917	4.54473	3.30002	2.3977	4.54193	60.4268
polyhydramnios	856	38	38	818	42937	16950227	18.3389	13.2452	25.3916	18.3236	13.2341	25.3704	594.772
temperature regulation disorder	1472	38	38	1434	42937	16949611	10.4607	7.57877	14.4386	10.4524	7.57271	14.4271	316.468
cerebral disorder	5990	37	37	5953	42938	16945092	2.45283	1.77515	3.38923	2.45158	1.77424	3.38751	31.6155
ecchymosis	5896	37	37	5859	42938	16945186	2.4922	1.80361	3.44368	2.49091	1.80268	3.44191	32.822
exposure via breast milk	2792	37	37	2755	42938	16948290	5.30108	3.83203	7.33331	5.29737	3.82935	7.32819	127.299
gastroschisis	450	37	37	413	42938	16950632	35.3668	25.2618	49.5139	35.3372	25.2407	49.4725	1133.05
hypertonia neonatal	392	37	37	355	42938	16950690	41.1452	29.3231	57.7335	41.1106	29.2985	57.685	1311.35
oromandibular dystonia	550	37	37	513	42938	16950532	28.4725	20.3925	39.7541	28.4489	20.3755	39.7211	914.017
strabismus	2471	37	37	2434	42938	16948611	6.00031	4.33625	8.30295	5.996	4.33314	8.29699	151.739
tunnel vision	1505	37	37	1468	42938	16949577	9.9493	7.17862	13.7894	9.9416	7.17306	13.7787	290.271
blood prolactin increased	4109	36	36	4073	42939	16946972	3.48842	2.51231	4.84376	3.48633	2.51081	4.84087	63.29
conversion disorder	1647	36	36	1611	42939	16949434	8.82085	6.33878	12.2748	8.81429	6.33407	12.2657	243.971
eosinophilic pneumonia acute	560	36	36	524	42939	16950521	27.1208	19.3456	38.0209	27.0989	19.33	37.9902	846.746
food interaction	1435	36	36	1399	42939	16949646	10.1577	7.29544	14.1428	10.15	7.28993	14.1321	289.521
muscle contractions involuntary	2958	36	36	2922	42939	16948123	4.86286	3.50019	6.75604	4.85963	3.49786	6.75154	109.03
persecutory delusion	1915	36	36	1879	42939	16949166	7.56262	5.4374	10.5185	7.55712	5.43344	10.5108	200.992
pulmonary artery atresia	140	36	36	104	42939	16950941	136.65	93.5313	199.648	136.537	93.4536	199.482	3598.12
right atrial dilatation	470	36	36	434	42939	16950611	32.7451	23.3052	46.0087	32.7185	23.2863	45.9713	1022.21
anal incontinence	6431	35	35	6396	42940	16944649	2.15939	1.5488	3.01067	2.15844	1.54813	3.00936	21.6506
behaviour disorder	3307	35	35	3272	42940	16947773	4.22187	3.0255	5.89133	4.21925	3.02362	5.88767	85.0758
clonus	2243	35	35	2208	42940	16948837	6.25672	4.47992	8.73822	6.25244	4.47686	8.73224	152.044
eosinophilic pneumonia	2280	35	35	2245	42940	16948800	6.15359	4.40627	8.59382	6.14939	4.40326	8.58796	148.624
female orgasmic disorder	248	35	35	213	42940	16950832	64.866	45.3638	92.7525	64.814	45.3274	92.6782	1888.71
photopsia	5247	35	35	5212	42940	16945833	2.65011	1.90039	3.69562	2.64877	1.89942	3.69375	35.692
somnambulism	5695	35	35	5660	42940	16945385	2.44029	1.75007	3.40272	2.43911	1.74923	3.40108	29.5457
double outlet right ventricle	286	34	34	252	42941	16950793	53.2594	37.224	76.2026	53.2181	37.1951	76.1434	1534.98
neonatal behavioural syndrome	229	34	34	195	42941	16950850	68.8278	47.8093	99.0867	68.7741	47.772	99.0094	1933.69
papilloedema	3677	34	34	3643	42941	16947402	3.68342	2.62743	5.16381	3.68129	2.62591	5.16084	65.8001
pre-existing condition improved	5931	34	34	5897	42941	16945148	2.27521	1.6239	3.18773	2.2742	1.62318	3.18632	24.1424
premature labour	5282	34	34	5248	42941	16945797	2.55667	1.82458	3.58251	2.55544	1.8237	3.58078	31.9926
speech disorder developmental	2616	34	34	2582	42941	16948463	5.19734	3.70495	7.29086	5.19402	3.70259	7.2862	113.664
inappropriate affect	1386	33	33	1353	42942	16949692	9.6271	6.81499	13.5996	9.62048	6.8103	13.5902	248.857
bradykinesia	3923	32	32	3891	42943	16947154	3.24559	2.29163	4.59666	3.24391	2.29045	4.59429	49.2761
congenital central nervous system anomaly	925	32	32	893	42943	16950152	14.1442	9.93978	20.1272	14.1345	9.9329	20.1132	377.076
herbal interaction	258	32	32	226	42943	16950819	55.8907	38.5932	80.941	55.8499	38.565	80.8818	1509.99
maternal exposure during breast feeding	2354	32	32	2322	42943	16948723	5.43917	3.83679	7.71075	5.43586	3.83446	7.70607	114.276
violence-related symptom	1353	32	32	1321	42943	16949724	9.56131	6.73248	13.5788	9.55494	6.72799	13.5697	239.329
congenital hydrocephalus	476	31	31	445	42944	16950600	27.4969	19.1035	39.5782	27.4778	19.0902	39.5507	739.45
gun shot wound	1747	31	31	1716	42944	16949329	7.13008	4.99783	10.172	7.12566	4.99473	10.1657	160.366
male orgasmic disorder	407	31	31	376	42944	16950669	32.543	22.5603	46.9431	32.5203	22.5445	46.9103	874.967
wrong product administered	4577	31	31	4546	42944	16946499	2.69098	1.88995	3.8315	2.68976	1.8891	3.82976	32.6936
dysmorphism	2193	30	30	2163	42945	16948882	5.47385	3.81729	7.84931	5.47073	3.81511	7.84483	108.12
hypernatraemia	3958	30	30	3928	42945	16947117	3.01393	2.10415	4.31708	3.01252	2.10317	4.31506	40.0377
umbilical cord abnormality	501	30	30	471	42945	16950574	25.1404	17.3795	36.3671	25.1235	17.3678	36.3427	653.309
vanishing bile duct syndrome	765	30	30	735	42945	16950310	16.1101	11.1814	23.2115	16.0996	11.1741	23.1963	408.208
aorta hypoplasia	237	29	29	208	42946	16950837	55.0305	37.3101	81.1671	54.994	37.2854	81.1133	1349.26
autism spectrum disorder	3238	29	29	3209	42946	16947836	3.56632	2.47393	5.14106	3.56458	2.47273	5.13856	53.0394
bundle branch block right	4020	29	29	3991	42946	16947054	2.8674	1.98973	4.1322	2.86614	1.98886	4.13038	34.9902
congenital hydronephrosis	593	29	29	564	42946	16950481	20.2945	13.9716	29.4788	20.2815	13.9626	29.4599	505.613
hypoglycaemia neonatal	1330	29	29	1301	42946	16949744	8.79754	6.0882	12.7126	8.79228	6.08456	12.705	195.923
judgement impaired	1338	29	29	1309	42946	16949736	8.74377	6.05114	12.6346	8.73854	6.04752	12.627	194.444
left ventricular hypertrophy	3663	29	29	3634	42946	16947411	3.14915	2.18496	4.53883	3.1477	2.18396	4.53674	42.1691
micturition disorder	2939	29	29	2910	42946	16948135	3.93282	2.72771	5.67035	3.93084	2.72634	5.6675	62.7575
miosis	5475	29	29	5446	42946	16945599	2.10114	1.45852	3.02688	2.10039	1.45801	3.02581	16.6352
mutism	1187	29	29	1158	42946	16949887	9.88402	6.8367	14.2896	9.87802	6.83255	14.2809	225.761
sepsis neonatal	716	29	29	687	42946	16950358	16.6609	11.4888	24.1612	16.6503	11.4816	24.1459	409.339
chronic fatigue syndrome	1063	28	28	1035	42947	16950010	10.6771	7.3346	15.5429	10.6708	7.33027	15.5338	238.958
drooling	5457	28	28	5429	42947	16945616	2.03499	1.40356	2.95049	2.03432	1.4031	2.94951	14.6539
intracranial pressure increased	4520	28	28	4492	42947	16946553	2.45961	1.69609	3.56685	2.45866	1.69543	3.56547	24.0872
libido increased	1785	28	28	1757	42947	16949288	6.28934	4.32923	9.1369	6.28589	4.32686	9.13189	122.52
polydactyly	1004	28	28	976	42947	16950069	11.3226	7.77569	16.4875	11.3159	7.77107	16.4777	255.991
polydipsia	3357	28	28	3329	42947	16947716	3.31912	2.28786	4.81521	3.31761	2.28682	4.81301	44.9636
congenital heart valve disorder	234	27	27	207	42948	16950838	51.4804	34.4683	76.8888	51.4487	34.4471	76.8415	1181.54
exomphalos	495	27	27	468	42948	16950577	22.7698	15.4466	33.5649	22.7561	15.4373	33.5448	530.985
haemorrhage subcutaneous	3127	27	27	3100	42948	16947945	3.43697	2.35286	5.02061	3.43544	2.35181	5.01837	46.2222
hypersensitivity pneumonitis	679	27	27	652	42948	16950393	16.3438	11.1206	24.0203	16.3342	11.114	24.0061	373.235
limb reduction defect	524	27	27	497	42948	16950548	21.4412	14.5543	31.5868	21.4283	14.5455	31.5679	498.746
migraine with aura	2258	27	27	2231	42948	16948814	4.77596	3.26741	6.98099	4.77359	3.26579	6.97752	79.5904
prescription drug used without a prescription	4169	27	27	4142	42948	16946903	2.57218	1.76157	3.7558	2.57119	1.76089	3.75436	25.7615
psychomotor skills impaired	2039	27	27	2012	42948	16949033	5.29588	3.62221	7.74286	5.29318	3.62037	7.73891	92.7829
abortion missed	1127	26	26	1101	42949	16949944	9.31969	6.31617	13.7514	9.31465	6.31276	13.744	188.533
activation syndrome	316	26	26	290	42949	16950755	35.3844	23.6866	52.8591	35.3636	23.6727	52.8281	796.769
bladder pain	2585	26	26	2559	42949	16948486	4.00941	2.72425	5.90085	4.00759	2.72301	5.89817	58.1037
ectopic pregnancy	2626	26	26	2600	42949	16948445	3.94618	2.68137	5.80761	3.9444	2.68016	5.80498	56.5889
feeling of body temperature change	4859	26	26	4833	42949	16946212	2.12264	1.44358	3.12113	2.12196	1.44311	3.12014	15.3456
neonatal respiratory distress	603	26	26	577	42949	16950468	17.7839	12.0038	26.3471	17.7737	11.997	26.3321	393.847
newborn persistent pulmonary hypertension	168	26	26	142	42949	16950903	72.2645	47.5663	109.787	72.2213	47.538	109.721	1543.52
product colour issue	3766	26	26	3740	42949	16947305	2.74315	1.86501	4.03475	2.74209	1.8643	4.0332	28.5839
self-medication	3451	26	26	3425	42949	16947620	2.99549	2.03633	4.40645	2.99429	2.03551	4.40467	34.2814
ventricular hypertrophy	2434	26	26	2408	42949	16948637	4.26087	2.89476	6.2717	4.2589	2.89342	6.2688	64.1529
breast enlargement	2947	25	25	2922	42950	16948123	3.37612	2.27719	5.00539	3.37474	2.27625	5.00334	41.4293
congenital cardiovascular anomaly	811	25	25	786	42950	16950259	12.5525	8.42853	18.6943	12.5458	8.42402	18.6843	257.461
congenital tricuspid valve incompetence	160	25	25	135	42950	16950910	73.0863	47.6928	112	73.0444	47.6654	111.936	1498.9
cyanosis neonatal	554	25	25	529	42950	16950516	18.6511	12.4864	27.8594	18.6408	12.4795	27.8441	398.541
femoral neck fracture	4222	25	25	4197	42950	16946848	2.35032	1.58609	3.48278	2.34953	1.58556	3.48162	19.2688
food craving	3128	25	25	3103	42950	16947942	3.17916	2.14454	4.71291	3.17789	2.14369	4.71103	37.0227
micrognathia	485	25	25	460	42950	16950585	21.4488	14.3399	32.0819	21.4369	14.332	32.0641	461.995
premature ejaculation	540	25	25	515	42950	16950530	19.1581	12.8227	28.6238	19.1476	12.8156	28.6081	410.1
pulmonary artery stenosis	328	25	25	303	42950	16950742	32.5629	21.6545	48.9664	32.5445	21.6423	48.9388	706.134
vulvovaginal dryness	2653	25	25	2628	42950	16948417	3.75388	2.53151	5.56649	3.75228	2.53043	5.56411	50.0018
accidental death	1667	24	24	1643	42951	16949402	5.76441	3.85202	8.62624	5.76175	3.85024	8.62226	93.0967
anal atresia	492	24	24	468	42951	16950577	20.2384	13.4269	30.5055	20.2277	13.4198	30.4893	417.265
antisocial behaviour	877	24	24	853	42951	16950192	11.1036	7.40004	16.6607	11.098	7.39628	16.6522	214.49
arnold-chiari malformation	842	24	24	818	42951	16950227	11.5787	7.71485	17.3777	11.5728	7.71092	17.3688	225.225
congenital pulmonary hypertension	184	24	24	160	42951	16950885	59.1985	38.542	90.9256	59.166	38.5209	90.8757	1193.39
deafness neurosensory	2562	24	24	2538	42951	16948507	3.73145	2.49606	5.57827	3.72993	2.49504	5.57599	47.5106
gastrointestinal motility disorder	4144	24	24	4120	42951	16946925	2.29843	1.53859	3.43352	2.29771	1.53811	3.43244	17.4926
heavy menstrual bleeding	3654	24	24	3630	42951	16947415	2.60876	1.74606	3.89772	2.60787	1.74546	3.89638	23.6405
long qt syndrome	1886	24	24	1862	42951	16949183	5.08636	3.40008	7.60897	5.08408	3.39855	7.60555	77.7451
anomalous pulmonary venous connection	226	23	23	203	42952	16950842	44.7136	29.0481	68.8274	44.6902	29.0329	68.7913	882.424
congenital aortic valve stenosis	146	23	23	123	42952	16950922	73.796	47.2731	115.2	73.757	47.2481	115.139	1390.69
congenital coronary artery malformation	139	23	23	116	42952	16950929	78.2492	50.0201	122.41	78.2079	49.9937	122.345	1463.01
drowning	843	23	23	820	42952	16950225	11.0689	7.31301	16.7539	11.0636	7.30945	16.7457	204.806
hyperphagia	3113	23	23	3090	42952	16947955	2.937	1.94852	4.42691	2.93596	1.94783	4.42535	29.1494
psychotic symptom	1439	23	23	1416	42952	16949629	6.40975	4.2449	9.67866	6.40686	4.24298	9.67429	103.279
staring	2044	23	23	2021	42952	16949024	4.49079	2.97699	6.77436	4.48892	2.97575	6.77154	61.6746
acute psychosis	1901	22	22	1879	42953	16949166	4.62009	3.03435	7.03455	4.61824	3.03313	7.03173	61.6502
atrioventricular septal defect	417	22	22	395	42953	16950650	21.9795	14.3056	33.7699	21.9688	14.2987	33.7534	417.095
cryptorchism	909	22	22	887	42953	16950158	9.78767	6.41086	14.9432	9.78317	6.40791	14.9363	169.289
drug use disorder	4102	22	22	4080	42953	16946965	2.12746	1.39909	3.23501	2.12688	1.39871	3.23414	13.0679
epigastric discomfort	3325	22	22	3303	42953	16947742	2.62804	1.72784	3.99726	2.62721	1.72729	3.99599	22.0301
exophthalmos	1675	22	22	1653	42953	16949392	5.25183	3.4481	7.99909	5.24965	3.44668	7.99577	74.6964
hepatitis cholestatic	4152	22	22	4130	42953	16946915	2.1017	1.38217	3.1958	2.10113	1.3818	3.19494	12.6313
impulse-control disorder	1694	22	22	1672	42953	16949373	5.19214	3.40902	7.90793	5.19	3.40762	7.90466	73.4597
neonatal tachypnoea	350	22	22	328	42953	16950717	26.4694	17.1882	40.7621	26.4563	17.1797	40.742	505.009
plagiocephaly	422	22	22	400	42953	16950645	21.7048	14.1288	33.343	21.6942	14.1219	33.3267	411.656
truncus arteriosus persistent	177	22	22	155	42953	16950890	56.0131	35.8356	87.5519	55.985	35.8175	87.5079	1040.4
communication disorder	3184	21	21	3163	42954	16947882	2.61958	1.70538	4.02387	2.61879	1.70486	4.02265	20.8789
congenital hand malformation	659	21	21	638	42954	16950407	12.989	8.40906	20.0633	12.9831	8.40526	20.0543	224.87
ear disorder	3940	21	21	3919	42954	16947126	2.11415	1.37671	3.24661	2.11361	1.37636	3.24577	12.2586
electrocardiogram t wave abnormal	1356	21	21	1335	42954	16949710	6.20721	4.03316	9.55318	6.20467	4.03151	9.54926	90.2699
gross motor delay	244	21	21	223	42954	16950822	37.1622	23.7552	58.136	37.1445	23.7439	58.1084	675.042
growth retardation	2518	21	21	2497	42954	16948548	3.31841	2.1595	5.09924	3.31727	2.15877	5.0975	33.7147
hangover	3098	21	21	3077	42954	16947968	2.69281	1.75298	4.13652	2.69198	1.75244	4.13525	22.1853
microcephaly	1017	21	21	996	42954	16950049	8.32008	5.39987	12.8195	8.3165	5.39755	12.814	132.388
placental insufficiency	671	21	21	650	42954	16950395	12.7492	8.25486	19.6904	12.7434	8.25114	19.6815	220.156
reaction to excipient	1814	21	21	1793	42954	16949252	4.62153	3.00542	7.10668	4.61976	3.00427	7.10396	58.8775
stupor	2814	21	21	2793	42954	16948252	2.96667	1.93097	4.55788	2.96571	1.93035	4.5564	27.1612
sudden cardiac death	3152	21	21	3131	42954	16947914	2.64636	1.72278	4.06506	2.64556	1.72226	4.06382	21.3553
syndactyly	753	21	21	732	42954	16950313	11.3209	7.33569	17.4712	11.3159	7.33242	17.4635	191.99
transient tachypnoea of the newborn	333	21	21	312	42954	16950733	26.5613	17.0728	41.3232	26.5488	17.0648	41.3038	483.765
agoraphobia	1145	20	20	1125	42955	16949920	7.01506	4.5078	10.9169	7.01226	4.506	10.9125	101.303
cerebral atrophy	3538	20	20	3518	42955	16947527	2.24299	1.44512	3.48136	2.24241	1.44475	3.48046	13.6922
clumsiness	2348	20	20	2328	42955	16948717	3.38977	2.18259	5.26463	3.38866	2.18187	5.26291	33.393
congenital skin dimples	200	20	20	180	42955	16950865	43.8466	27.6223	69.6004	43.8266	27.6097	69.5687	753.299
drug dose titration not performed	1245	20	20	1225	42955	16949820	6.44236	4.1411	10.0225	6.43983	4.13947	10.0185	90.4326
ear malformation	445	20	20	425	42955	16950620	18.57	11.8578	29.0818	18.5619	11.8526	29.069	317.388
educational problem	1543	20	20	1523	42955	16949522	5.18172	3.33308	8.05567	5.17977	3.33183	8.05264	66.5883
flashback	482	20	20	462	42955	16950583	17.0828	10.9169	26.7311	17.0753	10.9122	26.7194	290.126
genital anaesthesia	86	20	20	66	42955	16950979	119.582	72.5031	197.232	119.527	72.4697	197.141	1804.04
heat exhaustion	640	20	20	620	42955	16950425	12.7293	8.15414	19.8716	12.7239	8.15064	19.8631	209.305
hypertonic bladder	2317	20	20	2297	42955	16948748	3.43552	2.21199	5.33583	3.43439	2.21126	5.33407	34.218
hypochloraemia	861	20	20	841	42955	16950204	9.38416	6.02231	14.6227	9.38025	6.01981	14.6166	146.266
impatience	1665	20	20	1645	42955	16949400	4.79739	3.08652	7.45659	4.79562	3.08538	7.45385	59.367
oesophageal ulcer	3290	20	20	3270	42955	16947775	2.41313	1.5546	3.7458	2.41248	1.55417	3.74478	16.4424
opisthotonus	679	20	20	659	42955	16950386	11.976	7.67471	18.6878	11.9709	7.67144	18.6799	195.173
self esteem decreased	2239	20	20	2219	42955	16948826	3.5563	2.28961	5.52378	3.55511	2.28884	5.52194	36.4047
tongue discomfort	3275	20	20	3255	42955	16947790	2.42426	1.56175	3.76309	2.42359	1.56133	3.76206	16.6251
antidepressant drug level increased	227	19	19	208	42956	16950837	36.046	22.5325	57.6642	36.0305	22.5228	57.6394	592.952
anxiety disorder	2832	19	19	2813	42956	16948232	2.66492	1.69707	4.18474	2.66419	1.6966	4.18359	19.6219
autoscopy	376	19	19	357	42956	16950688	21.0014	13.2372	33.3198	20.9926	13.2316	33.3058	343.491
cerebral haematoma	2612	19	19	2593	42956	16948452	2.89106	1.84085	4.54043	2.89023	1.84031	4.53912	23.3209
cerebral palsy	802	19	19	783	42956	16950262	9.57512	6.07385	15.0947	9.57133	6.07144	15.0887	142.392
congenital aortic stenosis	200	19	19	181	42956	16950864	41.4231	25.8182	66.4601	41.4053	25.807	66.4314	677.997
electroencephalogram abnormal	2779	19	19	2760	42956	16948285	2.7161	1.72962	4.26524	2.71535	1.72913	4.26405	20.4514
hyperbilirubinaemia neonatal	515	19	19	496	42956	16950549	15.1158	9.55876	23.9035	15.1096	9.55481	23.8937	241.111
indifference	605	19	19	586	42956	16950459	12.7942	8.10117	20.206	12.789	8.09787	20.1977	199.999
infantile apnoea	549	19	19	530	42956	16950515	14.1461	8.95039	22.3579	14.1403	8.94672	22.3487	223.987
left atrial dilatation	1161	19	19	1142	42956	16949903	6.56494	4.17145	10.3318	6.56248	4.16989	10.3279	88.1224
libido disorder	1092	19	19	1073	42956	16949972	6.98713	4.43866	10.9988	6.98449	4.43698	10.9946	95.7366
morbid thoughts	1015	19	19	996	42956	16950049	7.52734	4.78038	11.8528	7.52445	4.77854	11.8482	105.484
neonatal asphyxia	578	19	19	559	42956	16950486	13.4122	8.48953	21.1893	13.4067	8.48606	21.1806	210.981
orgasmic sensation decreased	252	19	19	233	42956	16950812	32.1784	20.1574	51.3682	32.1646	20.1487	51.3462	530.47
postural orthostatic tachycardia syndrome	788	19	19	769	42956	16950276	9.74945	6.18382	15.371	9.74558	6.18137	15.3649	145.527
pressure of speech	565	19	19	546	42956	16950499	13.7316	8.69012	21.6977	13.7259	8.68656	21.6888	216.645
tension headache	3320	19	19	3301	42956	16947744	2.27089	1.44647	3.56519	2.27033	1.44611	3.56431	13.4304
thirst decreased	468	19	19	449	42956	16950596	16.6982	10.55	26.4291	16.6912	10.5457	26.4181	268.9
weight gain poor	1811	19	19	1792	42956	16949253	4.18352	2.66185	6.57507	4.18212	2.66096	6.57286	45.5256
change of bowel habit	1771	18	18	1753	42957	16949292	4.05143	2.54627	6.44631	4.05015	2.54547	6.44428	40.931
chorea	1438	18	18	1420	42957	16949625	5.00162	3.14172	7.96258	4.99994	3.14066	7.95991	56.8828
hepatic cytolysis	3484	18	18	3466	42957	16947579	2.04889	1.2892	3.25622	2.04845	1.28893	3.25552	9.61124
laryngomalacia	299	18	18	281	42957	16950764	25.2768	15.6935	40.712	25.2666	15.6872	40.6956	394.263
listless	2745	18	18	2727	42957	16948318	2.60423	1.63811	4.14016	2.60356	1.63769	4.13909	17.664
multiple cardiac defects	116	18	18	98	42957	16950947	72.478	43.8414	119.82	72.4481	43.8233	119.77	1071.51
platelet disorder	2095	18	18	2077	42957	16948968	3.41936	2.14982	5.43862	3.41835	2.14918	5.43701	30.5352
pulmonary vascular disorder	432	18	18	414	42957	16950631	17.1563	10.7012	27.5052	17.1496	10.697	27.4943	262.342
renal aplasia	620	18	18	602	42957	16950443	11.7984	7.38194	18.8571	11.7939	7.37911	18.8499	172.66
temporomandibular joint syndrome	2680	18	18	2662	42957	16948383	2.66783	1.67805	4.24142	2.66714	1.67761	4.24031	18.6342
urinary hesitation	2022	18	18	2004	42957	16949041	3.54394	2.22798	5.63717	3.54287	2.22731	5.63547	32.5637
coma scale abnormal	2255	17	17	2238	42958	16948807	2.99698	1.85956	4.83012	2.99619	1.85907	4.82885	22.4416
congenital pulmonary valve atresia	211	17	17	194	42958	16950851	34.5776	21.0596	56.7728	34.5643	21.0515	56.7509	509.449
death neonatal	1206	17	17	1189	42958	16949856	5.64143	3.49484	9.10649	5.63959	3.4937	9.10352	63.9773
female sexual dysfunction	168	17	17	151	42958	16950894	44.4243	26.9042	73.3536	44.4071	26.8938	73.3252	648.321
infertility	1340	17	17	1323	42958	16949722	5.07	3.14191	8.18127	5.06839	3.14092	8.17868	54.8167
learning disorder	2278	17	17	2261	42958	16948784	2.96649	1.84067	4.78089	2.96571	1.84019	4.77964	21.9869
lichenoid keratosis	1478	17	17	1461	42958	16949584	4.59107	2.84593	7.40632	4.58965	2.84505	7.40403	47.1831
multiple congenital abnormalities	1385	17	17	1368	42958	16949677	4.90321	3.03886	7.91134	4.90166	3.0379	7.90885	52.1527
myoclonic epilepsy	1152	17	17	1135	42958	16949910	5.90985	3.66054	9.54131	5.90791	3.65933	9.53817	68.2937
neurogenic bladder	1858	17	17	1841	42958	16949204	3.64335	2.25974	5.87412	3.6423	2.25909	5.87243	32.2919
oculogyric crisis	1586	17	17	1569	42958	16949476	4.27502	2.65052	6.89517	4.27372	2.64972	6.89308	42.1781
penis disorder	2239	17	17	2222	42958	16948823	3.01856	1.87293	4.86497	3.01777	1.87243	4.86368	22.7642
psychogenic seizure	730	17	17	713	42958	16950332	9.40792	5.81508	15.2206	9.40459	5.81303	15.2152	124.718
retroplacental haematoma	154	17	17	137	42958	16950908	48.964	29.577	81.0589	48.9451	29.5655	81.0275	710.283
sedation complication	1848	17	17	1831	42958	16949214	3.66325	2.27205	5.90627	3.66219	2.2714	5.90457	32.6002
social problem	3289	17	17	3272	42958	16947773	2.04977	1.27256	3.30165	2.04935	1.2723	3.30098	9.08881
abscess oral	1157	16	16	1141	42959	16949904	5.53283	3.37767	9.06313	5.53114	3.37664	9.06036	58.5737
aortic stenosis	2943	16	16	2927	42959	16948118	2.15658	1.31929	3.52525	2.15614	1.31903	3.52454	9.86675
breech presentation	1164	16	16	1148	42959	16949897	5.49909	3.35714	9.00767	5.49742	3.35612	9.00493	58.0639
bronchopulmonary dysplasia	674	16	16	658	42959	16950387	9.59444	5.84257	15.7556	9.59124	5.84063	15.7503	120.21
compartment syndrome	2241	16	16	2225	42959	16948820	2.8371	1.73487	4.63963	2.83642	1.73445	4.63851	18.8903
congenital hypothyroidism	213	16	16	197	42959	16950848	32.0473	19.252	53.3466	32.0357	19.245	53.3273	444.94
developmental hip dysplasia	668	16	16	652	42959	16950393	9.68273	5.89602	15.9015	9.6795	5.89405	15.8961	121.547
dysaesthesia	2350	16	16	2334	42959	16948711	2.70459	1.65398	4.42256	2.70396	1.65359	4.42152	17.0659
extensor plantar response	849	16	16	833	42959	16950212	7.57872	4.62081	12.4301	7.57627	4.61932	12.4261	89.6155
foetal distress syndrome	1908	16	16	1892	42959	16949153	3.33651	2.03963	5.45801	3.33564	2.0391	5.45659	25.9504
hypervigilance	791	16	16	775	42959	16950270	8.14593	4.96491	13.365	8.14327	4.96329	13.3607	98.2338
phospholipidosis	72	16	16	56	42959	16950989	112.739	64.6756	196.519	112.697	64.6517	196.447	1377.68
pleurothotonus	804	16	16	788	42959	16950257	8.01154	4.8834	13.1434	8.00893	4.88181	13.1392	96.1921
urine flow decreased	2017	16	16	2001	42959	16949044	3.15474	1.92873	5.16009	3.15394	1.92824	5.15877	23.3521
ventricular hypoplasia	227	16	16	211	42959	16950834	29.9209	17.9974	49.7437	29.9101	17.991	49.7258	415.589
akinesia	1736	15	15	1721	42960	16949324	3.43873	2.06834	5.7171	3.43788	2.06782	5.71569	25.7099
anticholinergic syndrome	1178	15	15	1163	42960	16949882	5.08878	3.05759	8.46932	5.08736	3.05673	8.46694	48.635
areflexia	2292	15	15	2277	42960	16948768	2.59897	1.56408	4.31863	2.59842	1.56374	4.31771	14.6544
autonomic nervous system imbalance	2217	15	15	2202	42960	16948843	2.68751	1.61726	4.466	2.68692	1.61691	4.46502	15.781
borderline personality disorder	569	15	15	554	42960	16950491	10.6832	6.39621	17.8433	10.6798	6.39419	17.8377	128.136
congenital choroid plexus cyst	258	15	15	243	42960	16950802	24.3563	14.458	41.0311	24.3481	14.4532	41.0174	316.317
foaming at mouth	1666	15	15	1651	42960	16949394	3.58455	2.15584	5.96008	3.58364	2.1553	5.95858	27.6915
foetal malformation	927	15	15	912	42960	16950133	6.48941	3.89568	10.81	6.48749	3.89453	10.8068	68.5017
heat stroke	1210	15	15	1195	42960	16949850	4.95251	2.97597	8.24179	4.95113	2.97514	8.23949	46.7135
hypogeusia	1695	15	15	1680	42960	16949365	3.52266	2.11871	5.85695	3.52178	2.11818	5.85549	26.8489
neck injury	2622	15	15	2607	42960	16948438	2.26995	1.36635	3.77111	2.2695	1.36609	3.77037	10.5926
neonatal respiratory acidosis	135	15	15	120	42960	16950925	49.3218	28.8328	84.3705	49.305	28.823	84.3417	631.008
partner stress	888	15	15	873	42960	16950172	6.77933	4.06898	11.2951	6.77731	4.06777	11.2917	72.6289
poor feeding infant	837	15	15	822	42960	16950223	7.19997	4.32029	11.9991	7.1978	4.31899	11.9955	78.6203
potentiating drug interaction	2414	15	15	2399	42960	16948646	2.46679	1.48465	4.09864	2.46628	1.48434	4.09779	12.9968
pulmonary malformation	326	15	15	311	42960	16950734	19.0307	11.3343	31.9532	19.0244	11.3306	31.9426	244.373
pupil fixed	1557	15	15	1542	42960	16949503	3.83795	2.30787	6.38245	3.83696	2.30728	6.38081	31.1635
respiratory rate decreased	2699	15	15	2684	42960	16948361	2.20482	1.3272	3.66275	2.20439	1.32695	3.66205	9.81721
serum serotonin increased	302	15	15	287	42960	16950758	20.6222	12.27	34.6597	20.6153	12.2659	34.6482	266.057
sinus arrest	1292	15	15	1277	42960	16949768	4.63447	2.78542	7.71096	4.6332	2.78466	7.70885	42.2425
suspected counterfeit product	2842	15	15	2827	42960	16948218	2.09327	1.26015	3.4772	2.09289	1.25992	3.47656	8.5167
teratogenicity	264	15	15	249	42960	16950796	23.7694	14.1148	40.0278	23.7614	14.1101	40.0144	308.475
tourette's disorder	708	15	15	693	42960	16950352	8.54029	5.12018	14.2449	8.53766	5.1186	14.2405	97.711
transcription medication error	1320	15	15	1305	42960	16949740	4.53502	2.72583	7.54502	4.53379	2.72509	7.54297	40.849
urge incontinence	723	15	15	708	42960	16950337	8.35934	5.01227	13.9415	8.35677	5.01073	13.9372	95.1351
atelectasis neonatal	104	14	14	90	42961	16950955	61.377	34.9477	107.793	61.3573	34.9365	107.759	719.338
atelectasis neonatal	104	14	14	90	42961	16950955	61.377	34.9477	107.793	61.3573	34.9365	107.759	719.338
bladder discomfort	1005	14	14	991	42961	16950054	5.5738	3.28863	9.44684	5.57231	3.28775	9.44432	51.7961
brain malformation	310	14	14	296	42961	16950749	18.6617	10.9169	31.9009	18.6559	10.9135	31.891	223.373
breast discharge	1535	14	14	1521	42961	16949524	3.63147	2.14537	6.14697	3.63061	2.14487	6.14552	26.4436
breath odour	2076	14	14	2062	42961	16948983	2.6786	1.58345	4.53121	2.67806	1.58312	4.53028	14.623
cataplexy	1304	14	14	1290	42961	16949755	4.28181	2.52849	7.25092	4.28074	2.52786	7.2491	34.8256
cytogenetic abnormality	994	14	14	980	42961	16950065	5.63636	3.32541	9.55328	5.63485	3.32452	9.55072	52.6238
drug withdrawal headache	360	14	14	346	42961	16950699	15.9649	9.35566	27.2431	15.96	9.3528	27.2347	188.686
dysentery	1423	14	14	1409	42961	16949636	3.92015	2.31548	6.63689	3.9192	2.31492	6.63528	30.144
electrocardiogram repolarisation abnormality	664	14	14	650	42961	16950395	8.49807	5.00437	14.4308	8.49562	5.00293	14.4267	90.6381
electrocardiogram t wave inversion	1994	14	14	1980	42961	16949065	2.78955	1.64891	4.71923	2.78897	1.64857	4.71825	15.9544
grandiosity	332	14	14	318	42961	16950727	17.3706	10.1701	29.669	17.3653	10.167	29.6599	206.819
grunting	519	14	14	505	42961	16950540	10.9382	6.43102	18.6042	10.935	6.42912	18.5987	122.965
heart valve incompetence	2449	14	14	2435	42961	16948610	2.26824	1.34122	3.83598	2.26783	1.34098	3.83528	9.86757
induced labour	562	14	14	548	42961	16950497	10.0799	5.92971	17.1347	10.0769	5.92797	17.1297	111.618
inner ear disorder	915	14	14	901	42961	16950144	6.13059	3.61582	10.3943	6.12892	3.61484	10.3915	59.1729
language disorder	1678	14	14	1664	42961	16949381	3.31936	1.96139	5.61751	3.3186	1.96095	5.61623	22.4921
lymphomatoid papulosis	244	14	14	230	42961	16950815	24.0169	14.0011	41.1976	24.0094	13.9967	41.1847	291.005
marital problem	542	14	14	528	42961	16950517	10.4617	6.15279	17.7882	10.4586	6.15098	17.783	116.67
mental fatigue	1001	14	14	987	42961	16950058	5.59639	3.30191	9.48527	5.59489	3.30103	9.48273	52.0949
parkinsonian gait	490	14	14	476	42961	16950569	11.6046	6.81986	19.7463	11.6012	6.81783	19.7404	131.752
right ventricle outflow tract obstruction	104	14	14	90	42961	16950955	61.377	34.9477	107.793	61.3573	34.9365	107.759	719.338
right ventricle outflow tract obstruction	104	14	14	90	42961	16950955	61.377	34.9477	107.793	61.3573	34.9365	107.759	719.338
selective eating disorder	642	14	14	628	42961	16950417	8.79578	5.17867	14.9393	8.79324	5.17718	14.935	94.5924
sinus arrhythmia	1131	14	14	1117	42961	16949928	4.94502	2.91886	8.37768	4.94374	2.9181	8.3755	43.5019
substance use	997	14	14	983	42961	16950062	5.61916	3.3153	9.52401	5.61766	3.31441	9.52146	52.3962
tracheo-oesophageal fistula	534	14	14	520	42961	16950525	10.6227	6.2468	18.0638	10.6195	6.24495	18.0585	118.797
trichorrhexis	2384	14	14	2370	42961	16948675	2.33046	1.37796	3.94136	2.33002	1.3777	3.94063	10.5679
vesicoureteric reflux	371	14	14	357	42961	16950688	15.4729	9.07029	26.3952	15.4682	9.06752	26.3871	182.315
angle closure glaucoma	2182	13	13	2169	42962	16948876	2.3645	1.37061	4.07913	2.36409	1.37037	4.07842	10.1725
aortic valve stenosis	1527	13	13	1514	42962	16949531	3.38759	1.96227	5.84821	3.38687	1.96185	5.84696	21.6834
blood osmolarity decreased	556	13	13	543	42962	16950502	9.44586	5.44894	16.3746	9.44331	5.44746	16.3702	95.8481
burning mouth syndrome	446	13	13	433	42962	16950612	11.8456	6.8221	20.5681	11.8423	6.82021	20.5624	125.289
cardiovascular insufficiency	1361	13	13	1348	42962	16949697	3.80479	2.2033	6.57033	3.80394	2.20281	6.56887	26.6143
congenital nose malformation	511	13	13	498	42962	16950547	10.2994	5.93788	17.8647	10.2966	5.93625	17.8598	106.346
congenital pulmonary artery anomaly	101	13	13	88	42962	16950957	58.2868	32.5547	104.358	58.2695	32.5451	104.327	637.548
congenital scoliosis	144	13	13	131	42962	16950914	39.1544	22.1424	69.2368	39.1429	22.1359	69.2164	439.572
exposure via ingestion	2470	13	13	2457	42962	16948588	2.08731	1.21016	3.60024	2.08698	1.20997	3.59968	7.32219
flight of ideas	492	13	13	479	42962	16950566	10.708	6.1717	18.5785	10.705	6.17001	18.5734	111.361
foreign body in throat	1861	13	13	1848	42962	16949197	2.77527	1.60826	4.78912	2.77474	1.60795	4.78819	14.6552
head deformity	281	13	13	268	42962	16950777	19.1388	10.9682	33.3958	19.1333	10.9651	33.3862	213.08
heterotaxia	151	13	13	138	42962	16950907	37.1683	21.0467	65.639	37.1574	21.0405	65.6197	418.021
hydrocele	932	13	13	919	42962	16950126	5.58105	3.22799	9.64941	5.57967	3.22718	9.64702	48.1866
neural tube defect	689	13	13	676	42962	16950369	7.58737	4.38239	13.1362	7.58538	4.38124	13.1328	72.9244
neural tube defect	689	13	13	676	42962	16950369	7.58737	4.38239	13.1362	7.58538	4.38124	13.1328	72.9244
optic ischaemic neuropathy	2193	13	13	2180	42962	16948865	2.35257	1.3637	4.05851	2.35216	1.36346	4.05781	10.0463
painful erection	642	13	13	629	42962	16950416	8.15434	4.70805	14.1233	8.15217	4.7068	14.1196	79.9241
paraparesis	1491	13	13	1478	42962	16949567	3.47011	2.00995	5.99101	3.46936	2.00952	5.98972	22.6516
parasomnia	575	13	13	562	42962	16950483	9.12651	5.26586	15.8176	9.12405	5.26444	15.8133	91.9145
persistent genital arousal disorder	100	13	13	87	42962	16950958	58.9568	32.9148	105.603	58.9393	32.905	105.572	644.179
product coating issue	830	13	13	817	42962	16950228	6.27787	3.62928	10.8594	6.27627	3.62836	10.8566	56.7625
pulmonary hypoplasia	689	13	13	676	42962	16950369	7.58737	4.38239	13.1362	7.58538	4.38124	13.1328	72.9244
pulmonary hypoplasia	689	13	13	676	42962	16950369	7.58737	4.38239	13.1362	7.58538	4.38124	13.1328	72.9244
reading disorder	1960	13	13	1947	42962	16949098	2.63414	1.52662	4.54514	2.63365	1.52634	4.54429	13.0877
skull fracture	1370	13	13	1357	42962	16949688	3.77956	2.18873	6.52664	3.77871	2.18824	6.52519	26.3137
tethered cord syndrome	184	13	13	171	42962	16950874	29.9954	17.0658	52.7211	29.9866	17.0608	52.7056	338.528
tongue biting	1672	13	13	1659	42962	16949386	3.09148	1.79111	5.33593	3.09085	1.79074	5.33484	18.2458
trisomy 21	1132	13	13	1119	42962	16949926	4.58349	2.65282	7.91926	4.58241	2.6522	7.91739	35.9925
underweight	1609	13	13	1596	42962	16949449	3.21352	1.86166	5.54705	3.21285	1.86128	5.54589	19.6551
victim of chemical submission	200	13	13	187	42962	16950858	27.4289	15.6322	48.1279	27.4209	15.6277	48.1139	309.438
action tremor	124	12	12	112	42963	16950933	42.2729	23.3064	76.6742	42.2614	23.3001	76.6533	436.641
action tremor	124	12	12	112	42963	16950933	42.2729	23.3064	76.6742	42.2614	23.3001	76.6533	436.641
agitated depression	222	12	12	210	42963	16950835	22.5454	12.6002	40.3404	22.5394	12.5968	40.3296	233.657
allergic reaction to excipient	1438	12	12	1426	42963	16949619	3.31992	1.88077	5.86028	3.31927	1.8804	5.85914	19.2858
amniotic cavity infection	603	12	12	591	42963	16950454	8.01089	4.52313	14.188	8.00893	4.52202	14.1846	72.1432
anal haemorrhage	2250	12	12	2238	42963	16948807	2.11527	1.19936	3.73064	2.11496	1.19918	3.73009	7.01668
antidepressant drug clearance decreased	19	12	12	7	42963	16951038	676.371	266.274	1718.07	676.182	266.2	1717.59	2980.61
aortic dilatation	861	12	12	849	42963	16950196	5.5764	3.15402	9.85924	5.57512	3.15329	9.85698	44.4282
bladder irritation	476	12	12	464	42963	16950581	10.2036	5.75224	18.0996	10.201	5.75079	18.0951	97.0807
bradypnoea	1665	12	12	1653	42963	16949392	2.86397	1.623	5.0538	2.86345	1.6227	5.05288	14.4486
bulimia nervosa	388	12	12	376	42963	16950669	12.5917	7.08657	22.3736	12.5885	7.08475	22.3678	124.059
coloboma	174	12	12	162	42963	16950883	29.2256	16.258	52.5365	29.2178	16.2536	52.5223	304.474
coloboma	174	12	12	162	42963	16950883	29.2256	16.258	52.5365	29.2178	16.2536	52.5223	304.474
congenital aortic anomaly	174	12	12	162	42963	16950883	29.2256	16.258	52.5365	29.2178	16.2536	52.5223	304.474
congenital aortic anomaly	174	12	12	162	42963	16950883	29.2256	16.258	52.5365	29.2178	16.2536	52.5223	304.474
dermatillomania	473	12	12	461	42963	16950584	10.27	5.7894	18.2183	10.2674	5.78794	18.2137	97.8338
dextrocardia	166	12	12	154	42963	16950891	30.7439	17.0846	55.3237	30.7356	17.08	55.3087	320.265
diffuse alveolar damage	1007	12	12	995	42963	16950050	4.75811	2.69276	8.40759	4.75706	2.69217	8.40573	35.1851
disorganised speech	1133	12	12	1121	42963	16949924	4.22327	2.39099	7.45968	4.22237	2.39048	7.45809	29.1998
distractibility	981	12	12	969	42963	16950076	4.88579	2.76477	8.63397	4.8847	2.76415	8.63206	36.6217
disturbance in social behaviour	2162	12	12	2150	42963	16948895	2.20186	1.24838	3.88359	2.20152	1.24819	3.883	7.82637
drug exposure before pregnancy	935	12	12	923	42963	16950122	5.1293	2.90206	9.06587	5.12814	2.90141	9.06383	39.3681
ear congestion	2218	12	12	2206	42963	16948839	2.14596	1.21673	3.78484	2.14564	1.21655	3.78428	7.30163
erosive duodenitis	688	12	12	676	42963	16950369	7.00356	3.9572	12.3951	7.00189	3.95626	12.3921	60.6621
excessive eye blinking	1249	12	12	1237	42963	16949808	3.82721	2.16737	6.75819	3.82642	2.16692	6.75679	24.8142
fine motor delay	246	12	12	234	42963	16950811	20.233	11.3261	36.1445	20.2277	11.3231	36.1349	208.63
gluten sensitivity	1146	12	12	1134	42963	16949911	4.17485	2.36366	7.3739	4.17396	2.36316	7.37233	28.6612
head titubation	1140	12	12	1128	42963	16949917	4.19706	2.37619	7.41324	4.19617	2.37569	7.41167	28.9082
hellp syndrome	533	12	12	521	42963	16950524	9.08724	5.12695	16.1066	9.08498	5.12568	16.1026	84.3994
hydrops foetalis	527	12	12	515	42963	16950530	9.19312	5.18629	16.2955	9.19083	5.185	16.2915	85.6036
hypersexuality	1505	12	12	1493	42963	16949552	3.17092	1.79655	5.59668	3.17031	1.79621	5.59561	17.6883
hypoplastic right heart syndrome	127	12	12	115	42963	16950930	41.1701	22.7155	74.6178	41.1589	22.7093	74.5975	425.774
hyporeflexia	1718	12	12	1706	42963	16949339	2.77498	1.57267	4.89646	2.77449	1.57239	4.89559	13.5252
imprisonment	1602	12	12	1590	42963	16949455	2.97746	1.68718	5.25449	2.9769	1.68686	5.25351	15.6373
intellectual disability	1090	12	12	1078	42963	16949967	4.39174	2.48607	7.75818	4.39079	2.48553	7.75651	31.0786
limb deformity	1448	12	12	1436	42963	16949609	3.29679	1.8677	5.81937	3.29615	1.86734	5.81824	19.037
meconium aspiration syndrome	161	12	12	149	42963	16950896	31.7755	17.6454	57.2209	31.767	17.6406	57.2054	330.932
meconium in amniotic fluid	308	12	12	296	42963	16950749	15.995	8.98035	28.4888	15.9908	8.978	28.4813	162.073
oesophageal spasm	1605	12	12	1593	42963	16949452	2.97185	1.684	5.24457	2.9713	1.68369	5.2436	15.5783
pulmonary artery dilatation	263	12	12	251	42963	16950794	18.8627	10.5691	33.6641	18.8577	10.5663	33.6552	193.672
pyelocaliectasis	758	12	12	746	42963	16950299	6.34637	3.58755	11.2267	6.34487	3.5867	11.2241	53.1768
rabbit syndrome	124	12	12	112	42963	16950933	42.2729	23.3064	76.6742	42.2614	23.3001	76.6533	436.641
rabbit syndrome	124	12	12	112	42963	16950933	42.2729	23.3064	76.6742	42.2614	23.3001	76.6533	436.641
sexually inappropriate behaviour	357	12	12	345	42963	16950700	13.7232	7.71719	24.4034	13.7196	7.71519	24.3971	136.757
soliloquy	687	12	12	675	42963	16950370	7.01394	3.96304	12.4135	7.01226	3.96209	12.4106	60.7804
substance-induced psychotic disorder	1606	12	12	1594	42963	16949451	2.96998	1.68295	5.24127	2.96943	1.68264	5.2403	15.5587
terminal insomnia	1139	12	12	1127	42963	16949918	4.20078	2.3783	7.41984	4.19989	2.37779	7.41826	28.9496
abnormal sleep-related event	1155	11	11	1144	42964	16949901	3.7934	2.09466	6.86981	3.79269	2.09427	6.86851	22.406
alcohol intolerance	581	11	11	570	42964	16950475	7.61369	4.19224	13.8275	7.61199	4.19131	13.8244	61.983
apallic syndrome	691	11	11	680	42964	16950365	6.38202	3.51727	11.58	6.38064	3.51652	11.5775	49.1185
apallic syndrome	691	11	11	680	42964	16950365	6.38202	3.51727	11.58	6.38064	3.51652	11.5775	49.1185
binge eating	804	11	11	793	42964	16950252	5.47257	3.01809	9.92314	5.47142	3.01746	9.92107	39.648
congenital arterial malformation	169	11	11	158	42964	16950887	27.4678	14.9058	50.6163	27.461	14.9022	50.6038	262.219
drug clearance decreased	950	11	11	939	42964	16950106	4.62163	2.55042	8.37487	4.6207	2.54991	8.37319	30.8486
facial nerve disorder	364	11	11	353	42964	16950692	12.2942	6.74603	22.4054	12.2913	6.74445	22.4001	110.654
gastric bypass	1875	11	11	1864	42964	16949181	2.32804	1.28692	4.21145	2.3277	1.28673	4.21083	8.28245
hyposmia	1167	11	11	1156	42964	16949889	3.75402	2.07298	6.79829	3.75332	2.07259	6.79701	22.0093
idiopathic intracranial hypertension	1825	11	11	1814	42964	16949231	2.39222	1.32233	4.32775	2.39186	1.32213	4.32711	8.85665
intermenstrual bleeding	2005	11	11	1994	42964	16949051	2.17625	1.20314	3.9364	2.17595	1.20298	3.93586	6.95315
macrocephaly	325	11	11	314	42964	16950731	13.8212	7.57541	25.2167	13.818	7.57361	25.2107	126.369
mallory-weiss syndrome	1080	11	11	1069	42964	16949976	4.05956	2.24119	7.35328	4.05878	2.24075	7.35186	25.1001
meningomyelocele	550	11	11	539	42964	16950506	8.05159	4.43192	14.6276	8.04979	4.43093	14.6243	66.558
mitral valve atresia	74	11	11	63	42964	16950982	68.8878	36.3041	130.716	68.8704	36.2949	130.683	626.371
neonatal aspiration	326	11	11	315	42964	16950730	13.7774	7.5516	25.1358	13.7741	7.54981	25.1298	125.919
neonatal hypoxia	629	11	11	618	42964	16950427	7.02231	3.86831	12.7479	7.02077	3.86747	12.7451	55.8041
neonatal hypoxia	629	11	11	618	42964	16950427	7.02231	3.86831	12.7479	7.02077	3.86747	12.7451	55.8041
neonatal respiratory failure	420	11	11	409	42964	16950636	10.6109	5.82959	19.3136	10.6084	5.82824	19.3091	93.2244
pericardial haemorrhage	1921	11	11	1910	42964	16949135	2.27197	1.25597	4.10984	2.27164	1.25579	4.10925	7.78642
placenta praevia	691	11	11	680	42964	16950365	6.38202	3.51727	11.58	6.38064	3.51652	11.5775	49.1185
placenta praevia	691	11	11	680	42964	16950365	6.38202	3.51727	11.58	6.38064	3.51652	11.5775	49.1185
platelet aggregation abnormal	127	11	11	116	42964	16950929	37.4131	20.158	69.4384	37.4038	20.153	69.4211	355.982
postmenopausal haemorrhage	1938	11	11	1927	42964	16949118	2.25192	1.24491	4.07352	2.2516	1.24473	4.07294	7.61046
postpartum haemorrhage	1020	11	11	1009	42964	16950036	4.30098	2.37404	7.79197	4.30014	2.37357	7.79043	27.5608
prescription form tampering	629	11	11	618	42964	16950427	7.02231	3.86831	12.7479	7.02077	3.86747	12.7451	55.8041
prescription form tampering	629	11	11	618	42964	16950427	7.02231	3.86831	12.7479	7.02077	3.86747	12.7451	55.8041
pyloric stenosis	753	11	11	742	42964	16950303	5.84873	3.22464	10.6082	5.84749	3.22396	10.6059	43.5597
radial nerve palsy	323	11	11	312	42964	16950733	13.9098	7.62347	25.38	13.9065	7.62166	25.3739	127.278
rapid eye movements sleep abnormal	354	11	11	343	42964	16950702	12.6527	6.94088	23.0647	12.6497	6.93924	23.0593	114.351
retroperitoneal haematoma	1842	11	11	1831	42964	16949214	2.37	1.31007	4.28749	2.36965	1.30988	4.28686	8.65716
shone complex	67	11	11	56	42964	16950989	77.4988	40.6009	147.929	77.4792	40.5907	147.892	694.08
sleep-related eating disorder	825	11	11	814	42964	16950231	5.33137	2.94054	9.66611	5.33027	2.93992	9.6641	38.1825
tonic clonic movements	913	11	11	902	42964	16950143	4.81122	2.65467	8.71966	4.81024	2.65413	8.71789	32.8012
tonic convulsion	1011	11	11	1000	42964	16950045	4.33969	2.39534	7.86232	4.33884	2.39487	7.86078	27.9566
abnormal palmar/plantar creases	174	10	10	164	42965	16950881	24.0566	12.704	45.5541	24.0512	12.7011	45.544	208.233
abulia	729	10	10	719	42965	16950326	5.48699	2.9394	10.2426	5.48595	2.93884	10.2406	36.1807
accident at work	1902	10	10	1892	42965	16949153	2.08503	1.11993	3.88179	2.08478	1.1198	3.88132	5.61539
adjustment disorder	1023	10	10	1013	42965	16950032	3.89445	2.08887	7.26075	3.89378	2.08851	7.25949	21.297
allodynia	621	10	10	611	42965	16950434	6.45691	3.45638	12.0622	6.45564	3.4557	12.0599	45.3647
anaemia neonatal	434	10	10	424	42965	16950621	9.30475	4.96981	17.4209	9.30282	4.96878	17.4173	72.3976
aortic disorder	711	10	10	701	42965	16950344	5.62789	3.01455	10.5068	5.62681	3.01398	10.5047	37.5118
bleeding time prolonged	1094	10	10	1084	42965	16949961	3.63936	1.95243	6.7838	3.63874	1.9521	6.78266	18.9619
blood alcohol increased	740	10	10	730	42965	16950315	5.40431	2.8953	10.0876	5.40328	2.89475	10.0857	35.4002
blood ph decreased	1630	10	10	1620	42965	16949425	2.43515	1.30763	4.53487	2.43481	1.30745	4.53424	8.40415
blunted affect	519	10	10	509	42965	16950536	7.75088	4.14486	14.4941	7.74931	4.14402	14.4912	57.6526
bundle branch block	842	10	10	832	42965	16950213	4.74173	2.54164	8.84626	4.74086	2.54118	8.84463	29.1688
cerebellar haemorrhage	1226	10	10	1216	42965	16949829	3.24427	1.74102	6.04549	3.24375	1.74074	6.04451	15.3948
cerebral vasoconstriction	642	10	10	632	42965	16950413	6.24235	3.34209	11.6595	6.24113	3.34143	11.6572	43.3297
congenital eye disorder	237	10	10	227	42965	16950818	17.38	9.2252	32.7434	17.3762	9.22317	32.7363	147.827
decreased eye contact	226	10	10	216	42965	16950829	18.2651	9.68841	34.4344	18.2611	9.68628	34.4268	155.941
gastrointestinal stoma complication	1261	10	10	1251	42965	16949794	3.1535	1.69242	5.87592	3.15299	1.69215	5.87499	14.586
gaze palsy	1422	10	10	1412	42965	16949633	2.7939	1.49986	5.20442	2.79348	1.49963	5.20364	11.4346
generalised anxiety disorder	1203	10	10	1193	42965	16949852	3.30682	1.7745	6.16235	3.30628	1.77421	6.16135	15.9548
hypertensive encephalopathy	524	10	10	514	42965	16950531	7.67548	4.10478	14.3523	7.67392	4.10395	14.3494	56.9364
hypertrophic cardiomyopathy	1241	10	10	1231	42965	16949814	3.20473	1.71985	5.97163	3.20422	1.71958	5.97068	15.042
hypoaesthesia eye	469	10	10	459	42965	16950586	8.59522	4.59337	16.0836	8.59346	4.59242	16.0803	65.6694
hypopituitarism	1353	10	10	1343	42965	16949702	2.93746	1.57674	5.47244	2.937	1.5765	5.4716	12.6815
infantile haemangioma	129	10	10	119	42965	16950926	33.1537	17.3877	63.2153	33.1462	17.3837	63.201	287.598
infantile haemangioma	129	10	10	119	42965	16950926	33.1537	17.3877	63.2153	33.1462	17.3837	63.201	287.598
intraventricular haemorrhage neonatal	411	10	10	401	42965	16950644	9.83846	5.25269	18.4277	9.8364	5.25159	18.4239	77.4511
kidney duplex	188	10	10	178	42965	16950867	22.1645	11.7217	41.9106	22.1595	11.7191	41.9013	191.302
mitochondrial toxicity	715	10	10	705	42965	16950340	5.59596	2.99752	10.4469	5.59489	2.99695	10.4449	37.21
motion sickness	1607	10	10	1597	42965	16949448	2.47022	1.32643	4.60031	2.46988	1.32625	4.59967	8.69396
mucosal dryness	1631	10	10	1621	42965	16949424	2.43364	1.30683	4.53206	2.43331	1.30665	4.53144	8.39178
naevus flammeus	129	10	10	119	42965	16950926	33.1537	17.3877	63.2153	33.1462	17.3837	63.201	287.598
naevus flammeus	129	10	10	119	42965	16950926	33.1537	17.3877	63.2153	33.1462	17.3837	63.201	287.598
neonatal respiratory arrest	119	10	10	109	42965	16950936	36.1953	18.9394	69.1732	36.1871	18.9352	69.1575	313.398
nephrocalcinosis	975	10	10	965	42965	16950080	4.08818	2.19245	7.62308	4.08746	2.19206	7.62174	23.0832
neurodevelopmental disorder	397	10	10	387	42965	16950658	10.1944	5.44121	19.0997	10.1922	5.44007	19.0957	80.8172
non-alcoholic steatohepatitis	972	10	10	962	42965	16950083	4.10093	2.19926	7.64693	4.1002	2.19887	7.64558	23.2011
nuchal rigidity	782	10	10	772	42965	16950273	5.11028	2.7384	9.53657	5.10932	2.73789	9.53478	32.6293
obsessive-compulsive personality disorder	219	10	10	209	42965	16950836	18.8769	10.0082	35.6044	18.8727	10.006	35.5966	161.53
oesophageal discomfort	586	10	10	576	42965	16950469	6.84927	3.66529	12.7991	6.84791	3.66456	12.7966	49.0889
oesophageal injury	301	10	10	291	42965	16950754	13.5576	7.21748	25.4669	13.5546	7.21593	25.4614	112.423
placental disorder	866	10	10	856	42965	16950189	4.60878	2.47063	8.59733	4.60794	2.47018	8.59576	27.9248
premenstrual syndrome	1194	10	10	1184	42965	16949861	3.33196	1.78795	6.20932	3.33142	1.78766	6.2083	16.1804
pupillary disorder	508	10	10	498	42965	16950547	7.92209	4.23585	14.8163	7.92048	4.23499	14.8132	59.2788
resting tremor	507	10	10	497	42965	16950548	7.93803	4.24432	14.8462	7.93641	4.24346	14.8432	59.4302
retrograde ejaculation	588	10	10	578	42965	16950467	6.82557	3.65267	12.7546	6.82422	3.65195	12.7521	48.8639
right aortic arch	165	10	10	155	42965	16950890	25.4534	13.4273	48.2506	25.4477	13.4243	48.2398	220.638
sleep talking	1382	10	10	1372	42965	16949673	2.87536	1.54349	5.3565	2.87492	1.54325	5.35569	12.1401
spontaneous penile erection	556	10	10	546	42965	16950499	7.22562	3.86555	13.5064	7.22417	3.86478	13.5037	52.6632
stereotypy	742	10	10	732	42965	16950313	5.38954	2.88742	10.0599	5.38852	2.88687	10.058	35.2609
sweat discolouration	146	10	10	136	42965	16950909	29.0094	15.2619	55.1403	29.0029	15.2585	55.1279	251.857
white matter lesion	965	10	10	955	42965	16950090	4.13099	2.21533	7.70317	4.13026	2.21494	7.70181	23.4792
allergic colitis	42	9	9	33	42966	16951012	107.597	51.484	224.867	107.574	51.4733	224.821	746.63
anticoagulation drug level above therapeutic	1265	9	9	1256	42966	16949789	2.82678	1.46727	5.44598	2.8264	1.46707	5.44524	10.5471
bipolar ii disorder	315	9	9	306	42966	16950739	11.6034	5.97963	22.5162	11.6012	5.97848	22.5119	84.6968
body mass index increased	1054	9	9	1045	42966	16950000	3.39759	1.76272	6.54876	3.39709	1.76246	6.54779	15.0941
carbon dioxide abnormal	261	9	9	252	42966	16950793	14.0899	7.2463	27.3967	14.0871	7.24489	27.3913	105.651
compulsions	504	9	9	495	42966	16950550	7.17292	3.70988	13.8686	7.17163	3.70921	13.8661	46.9474
conduction disorder	1412	9	9	1403	42966	16949642	2.53058	1.31384	4.87414	2.53026	1.31368	4.87352	8.2769
congenital foot malformation	439	9	9	430	42966	16950615	8.25723	4.2669	15.9793	8.25571	4.26611	15.9763	56.2164
coronary artery insufficiency	344	9	9	335	42966	16950710	10.5989	5.46646	20.5502	10.5969	5.46542	20.5463	76.1763
cranial nerve disorder	585	9	9	576	42966	16950469	6.1642	3.1908	11.9084	6.16312	3.19024	11.9063	38.3308
craniorachischisis	25	9	9	16	42966	16951029	221.919	98.0609	502.217	221.872	98.0405	502.112	1266.49
daydreaming	1287	9	9	1278	42966	16949767	2.77812	1.44206	5.35201	2.77774	1.44187	5.35129	10.1689
delusion of reference	120	9	9	111	42966	16950934	31.9881	16.2159	63.1008	31.9816	16.2126	63.088	249.859
differential white blood cell count abnormal	1301	9	9	1292	42966	16949753	2.74801	1.42647	5.29388	2.74764	1.42628	5.29317	9.93589
divorced	437	9	9	428	42966	16950617	8.29582	4.2867	16.0545	8.29429	4.28591	16.0515	56.5461
dyslalia	645	9	9	636	42966	16950409	5.58265	2.89116	10.7798	5.58169	2.89066	10.7779	33.3766
eosinophilic pneumonia chronic	231	9	9	222	42966	16950823	15.9939	8.21283	31.1471	15.9908	8.21122	31.141	121.554
exposure via father	1308	9	9	1299	42966	16949746	2.7332	1.4188	5.26528	2.73284	1.41861	5.26458	9.82154
eye allergy	1213	9	9	1204	42966	16949841	2.94888	1.53049	5.68177	2.94847	1.53027	5.68099	11.5035
fanconi syndrome	1183	9	9	1174	42966	16949871	3.02424	1.5695	5.82734	3.02381	1.56928	5.82652	12.0988
frontotemporal dementia	338	9	9	329	42966	16950716	10.7922	5.56527	20.9283	10.7901	5.56422	20.9243	77.8182
frontotemporal dementia	338	9	9	329	42966	16950716	10.7922	5.56527	20.9283	10.7901	5.56422	20.9243	77.8182
hallucination, olfactory	335	9	9	326	42966	16950719	10.8915	5.61603	21.1226	10.8894	5.61497	21.1185	78.6614
hypermetropia	838	9	9	829	42966	16950216	4.2829	2.22041	8.2612	4.28222	2.22006	8.25987	22.3996
hyponatraemic seizure	169	9	9	160	42966	16950885	22.1917	11.3384	43.4339	22.1872	11.3361	43.4252	172.395
legal problem	638	9	9	629	42966	16950416	5.64478	2.92318	10.9003	5.64381	2.92268	10.8984	33.9051
meniere's disease	1252	9	9	1243	42966	16949802	2.85635	1.48258	5.50307	2.85596	1.48237	5.50232	10.7777
mitochondrial cytopathy	365	9	9	356	42966	16950689	9.97367	5.14662	19.328	9.97179	5.14565	19.3244	70.8588
mixed liver injury	1360	9	9	1351	42966	16949694	2.62799	1.36431	5.06217	2.62765	1.36413	5.06151	9.01465
narcolepsy	1597	9	9	1588	42966	16949457	2.23575	1.16105	4.30521	2.23549	1.16092	4.30471	6.11131
neck deformity	405	9	9	396	42966	16950649	8.96621	4.63057	17.3613	8.96454	4.6297	17.3581	62.2711
nodal rhythm	1282	9	9	1273	42966	16949772	2.78903	1.44771	5.37308	2.78865	1.44752	5.37235	10.2535
parotitis	938	9	9	929	42966	16950116	3.82186	1.98214	7.3691	3.82127	1.98184	7.36796	18.5678
periorbital cellulitis	427	9	9	418	42966	16950627	8.49429	4.38854	16.4412	8.49272	4.38773	16.4382	58.2417
phimosis	561	9	9	552	42966	16950493	6.43222	3.32881	12.4289	6.43108	3.32822	12.4267	40.6183
postmortem blood drug level increased	265	9	9	256	42966	16950789	13.8697	7.13435	26.9638	13.867	7.13297	26.9585	103.804
pyelonephritis acute	1586	9	9	1577	42966	16949468	2.25134	1.16914	4.3353	2.25108	1.169	4.3348	6.22289
quadriplegia	1706	9	9	1697	42966	16949348	2.09213	1.0866	4.02818	2.0919	1.08648	4.02774	5.10287
reduced facial expression	666	9	9	657	42966	16950388	5.40421	2.79915	10.4337	5.40328	2.79867	10.4319	31.86
reflux laryngitis	291	9	9	282	42966	16950763	12.5909	6.48332	24.4522	12.5885	6.48207	24.4475	93.0436
renal dysplasia	338	9	9	329	42966	16950716	10.7922	5.56527	20.9283	10.7901	5.56422	20.9243	77.8182
renal dysplasia	338	9	9	329	42966	16950716	10.7922	5.56527	20.9283	10.7901	5.56422	20.9243	77.8182
right ventricular dysfunction	823	9	9	814	42966	16950231	4.36183	2.26118	8.41399	4.36113	2.26082	8.41263	23.06
schizoaffective disorder	1455	9	9	1446	42966	16949599	2.45532	1.27485	4.72889	2.45502	1.27469	4.7283	7.71378
semen discolouration	209	9	9	200	42966	16950845	17.7533	9.10326	34.6227	17.7498	9.10146	34.6159	136.131
subcutaneous haematoma	1081	9	9	1072	42966	16949973	3.31201	1.71844	6.38336	3.31153	1.71819	6.38242	14.4015
threatened labour	399	9	9	390	42966	16950655	9.10415	4.70128	17.6304	9.10245	4.7004	17.6272	63.4482
tongue injury	779	9	9	770	42966	16950275	4.61109	2.38991	8.89663	4.61033	2.38952	8.89517	25.1523
vanishing twin syndrome	81	9	9	72	42966	16950973	49.3151	24.6604	98.6185	49.305	24.6554	98.5983	378.604
alopecia areata	1365	8	8	1357	42967	16949688	2.32561	1.16057	4.66017	2.32536	1.16045	4.65967	6.00829
amniotic fluid volume increased	138	8	8	130	42967	16950915	24.2775	11.8879	49.5798	24.2732	11.8858	49.5709	168.168
anisocoria	131	8	8	123	42967	16950922	25.6592	12.5497	52.4631	25.6546	12.5474	52.4537	177.975
anisocoria	131	8	8	123	42967	16950922	25.6592	12.5497	52.4631	25.6546	12.5474	52.4537	177.975
antiphospholipid syndrome	1290	8	8	1282	42967	16949763	2.46167	1.22833	4.93341	2.4614	1.22819	4.93286	6.89887
aortic valve atresia	55	8	8	47	42967	16950998	67.151	31.7299	142.114	67.1387	31.7241	142.088	445.415
aortic valve atresia	55	8	8	47	42967	16950998	67.151	31.7299	142.114	67.1387	31.7241	142.088	445.415
arrested labour	215	8	8	207	42967	16950838	15.2467	7.5238	30.8969	15.244	7.52249	30.8915	102.517
bradycardia foetal	704	8	8	696	42967	16950349	4.53445	2.2585	9.1039	4.53379	2.25818	9.10258	21.7853
central vision loss	142	8	8	134	42967	16950911	23.5528	11.5402	48.0701	23.5486	11.5381	48.0615	162.999
cerebral haemorrhage neonatal	203	8	8	195	42967	16950850	16.185	7.98036	32.8247	16.1821	7.97896	32.819	109.462
chordee	131	8	8	123	42967	16950922	25.6592	12.5497	52.4631	25.6546	12.5474	52.4537	177.975
chordee	131	8	8	123	42967	16950922	25.6592	12.5497	52.4631	25.6546	12.5474	52.4537	177.975
circadian rhythm sleep disorder	666	8	8	658	42967	16950387	4.79633	2.38839	9.63188	4.79562	2.38804	9.63047	23.7454
congenital diaphragmatic hernia	345	8	8	337	42967	16950708	9.36511	4.64497	18.8818	9.36355	4.6442	18.8786	58.3782
congenital great vessel anomaly	47	8	8	39	42967	16951006	80.9256	37.8165	173.177	80.9107	37.8096	173.145	523.916
congenital mitral valve stenosis	48	8	8	40	42967	16951005	78.9024	36.9309	168.574	78.8879	36.9241	168.543	512.672
congenital mitral valve stenosis	48	8	8	40	42967	16951005	78.9024	36.9309	168.574	78.8879	36.9241	168.543	512.672
congenital pulmonary valve disorder	103	8	8	95	42967	16950950	33.222	16.1448	68.3626	33.216	16.1419	68.3503	230.555
congenital spinal cord anomaly	82	8	8	74	42967	16950971	42.6499	20.5632	88.4597	42.6421	20.5594	88.4436	293.587
dissociative disorder	519	8	8	511	42967	16950534	6.17614	3.07179	12.4177	6.17518	3.07132	12.4158	34.1632
drug detoxification	718	8	8	710	42967	16950335	4.44503	2.21414	8.92369	4.44439	2.21382	8.9224	21.1181
drug dispensed to wrong patient	786	8	8	778	42967	16950267	4.0565	2.0213	8.14093	4.05593	2.02101	8.13979	18.2333
dyskinesia neonatal	48	8	8	40	42967	16951005	78.9024	36.9309	168.574	78.8879	36.9241	168.543	512.672
dyskinesia neonatal	48	8	8	40	42967	16951005	78.9024	36.9309	168.574	78.8879	36.9241	168.543	512.672
environmental exposure	193	8	8	185	42967	16950860	17.0598	8.4054	34.6251	17.0569	8.40393	34.6191	115.913
executive dysfunction	341	8	8	333	42967	16950712	9.47761	4.70031	19.1104	9.47603	4.69953	19.1073	59.2307
foetal damage	73	8	8	65	42967	16950980	48.5553	23.2957	101.204	48.5464	23.2915	101.185	331.712
foetal macrosomia	205	8	8	197	42967	16950848	16.0207	7.90045	32.4869	16.0179	7.89907	32.4812	108.248
foreign body in respiratory tract	1270	8	8	1262	42967	16949783	2.50069	1.24775	5.01177	2.50041	1.24761	5.01121	7.15792
gastrectomy	911	8	8	903	42967	16950142	3.49495	1.74234	7.01051	3.49448	1.7421	7.00958	14.1208
gastrointestinal malformation	185	8	8	177	42967	16950868	17.8309	8.77949	36.2141	17.8278	8.77795	36.2077	121.577
glucose tolerance impaired in pregnancy	28	8	8	20	42967	16951025	157.805	69.5036	358.29	157.776	69.4908	358.223	890.186
haemorrhagic disorder	906	8	8	898	42967	16950147	3.51441	1.75201	7.04966	3.51394	1.75177	7.04872	14.2619
hyperaesthesia teeth	753	8	8	745	42967	16950300	4.2362	2.1105	8.50288	4.23559	2.1102	8.50167	19.5643
hyponatraemic syndrome	210	8	8	202	42967	16950843	15.6241	7.70753	31.6719	15.6214	7.70618	31.6664	105.314
interruption of aortic arch	57	8	8	49	42967	16950996	64.4101	30.5027	136.01	64.3983	30.4971	135.985	429.233
intestinal malrotation	227	8	8	219	42967	16950826	14.4113	7.11665	29.1828	14.4088	7.11542	29.1778	96.3085
job dissatisfaction	535	8	8	527	42967	16950518	5.98863	2.97902	12.0388	5.9877	2.97856	12.0369	32.7417
lacrimation decreased	394	8	8	386	42967	16950659	8.17625	4.0595	16.4678	8.17492	4.05884	16.4651	49.3562
laziness	1416	8	8	1408	42967	16949637	2.24137	1.11861	4.49102	2.24113	1.1185	4.49056	5.46809
mental disability	511	8	8	503	42967	16950542	6.27438	3.12038	12.6163	6.27339	3.1199	12.6144	34.9082
mitral valve prolapse	1513	8	8	1505	42967	16949540	2.09689	1.04664	4.20101	2.09669	1.04654	4.2006	4.5652
negativism	668	8	8	660	42967	16950385	4.78179	2.38119	9.60257	4.78109	2.38084	9.60116	23.6364
neonatal seizure	146	8	8	138	42967	16950907	22.8701	11.2122	46.6495	22.8661	11.2102	46.6412	158.114
oesophageal atresia	553	8	8	545	42967	16950500	5.79083	2.88112	11.6391	5.78994	2.88068	11.6373	31.2436
otitis media acute	632	8	8	624	42967	16950421	5.05767	2.51796	10.159	5.05692	2.51759	10.1575	25.7087
pancreatitis necrotising	1534	8	8	1526	42967	16949519	2.06803	1.03227	4.14309	2.06784	1.03217	4.14269	4.38886
periodic limb movement disorder	295	8	8	287	42967	16950758	10.9967	5.44651	22.2027	10.9948	5.44559	22.199	70.7164
psychiatric decompensation	1463	8	8	1455	42967	16949590	2.16896	1.08255	4.34566	2.16874	1.08244	4.34523	5.01158
retroperitoneal fibrosis	487	8	8	479	42967	16950566	6.58876	3.27584	13.2521	6.58772	3.27532	13.25	37.2943
scaphocephaly	55	8	8	47	42967	16950998	67.151	31.7299	142.114	67.1387	31.7241	142.088	445.415
scaphocephaly	55	8	8	47	42967	16950998	67.151	31.7299	142.114	67.1387	31.7241	142.088	445.415
schizencephaly	30	8	8	22	42967	16951023	143.459	63.866	322.246	143.433	63.8541	322.186	829.78
sexual abuse	322	8	8	314	42967	16950731	10.0511	4.98225	20.2769	10.0494	4.98142	20.2735	63.573
sexual abuse	322	8	8	314	42967	16950731	10.0511	4.98225	20.2769	10.0494	4.98142	20.2735	63.573
single umbilical artery	322	8	8	314	42967	16950731	10.0511	4.98225	20.2769	10.0494	4.98142	20.2735	63.573
single umbilical artery	322	8	8	314	42967	16950731	10.0511	4.98225	20.2769	10.0494	4.98142	20.2735	63.573
sleep paralysis	1132	8	8	1124	42967	16949921	2.80774	1.40058	5.62865	2.8074	1.40041	5.62797	9.24364
stiff person syndrome	253	8	8	245	42967	16950800	12.8819	6.36981	26.0514	12.8797	6.36872	26.0469	84.8879
sweat gland disorder	380	8	8	372	42967	16950673	8.48397	4.21116	17.0921	8.48257	4.21047	17.0893	51.6932
tonsillar hypertrophy	1370	8	8	1362	42967	16949683	2.31707	1.15632	4.64302	2.31683	1.1562	4.64253	5.95313
urethral haemorrhage	490	8	8	482	42967	16950563	6.54775	3.25556	13.1692	6.54672	3.25505	13.1671	36.983
vitello-intestinal duct remnant	104	8	8	96	42967	16950949	32.8759	15.9813	67.6307	32.87	15.9784	67.6185	228.189
water intoxication	464	8	8	456	42967	16950589	6.9211	3.44007	13.9246	6.91999	3.43953	13.9224	39.8186
abortion late	79	7	7	72	42968	16950973	38.3544	17.6516	83.3387	38.3483	17.6488	83.3255	232.06
alcohol withdrawal syndrome	750	7	7	743	42968	16950302	3.71656	1.76552	7.82365	3.71612	1.76531	7.82272	13.7674
anomaly of external ear congenital	286	7	7	279	42968	16950766	9.89779	4.67489	20.9558	9.89634	4.6742	20.9528	54.6124
apraxia	1132	7	7	1125	42968	16949920	2.45453	1.16738	5.16088	2.45429	1.16727	5.16038	5.99528
bronchial hyperreactivity	1067	7	7	1060	42968	16949985	2.60505	1.2388	5.47814	2.60479	1.23867	5.47759	6.87592
bronchial hyperreactivity	1067	7	7	1060	42968	16949985	2.60505	1.2388	5.47814	2.60479	1.23867	5.47759	6.87592
cholestasis of pregnancy	361	7	7	354	42968	16950691	7.80076	3.69161	16.4838	7.79965	3.69109	16.4815	40.6913
clinodactyly	259	7	7	252	42968	16950793	10.9583	5.17069	23.2239	10.9567	5.16993	23.2205	61.6247
congenital aortic valve incompetence	134	7	7	127	42968	16950918	21.7441	10.1587	46.542	21.7408	10.1571	46.5348	131.273
congenital megaureter	139	7	7	132	42968	16950913	20.9205	9.78129	44.7454	20.9173	9.77977	44.7384	126.071
congenital mitral valve incompetence	120	7	7	113	42968	16950932	24.4381	11.3893	52.4371	24.4343	11.3875	52.4289	148.15
csf glucose decreased	105	7	7	98	42968	16950947	28.1787	13.088	60.6692	28.1743	13.0859	60.6597	171.238
dandy-walker syndrome	237	7	7	230	42968	16950815	12.0065	5.6598	25.4701	12.0047	5.65895	25.4663	68.5312
drop attacks	479	7	7	472	42968	16950573	5.85053	2.77372	12.3404	5.84974	2.77334	12.3387	27.7343
ebstein's anomaly	138	7	7	131	42968	16950914	21.0802	9.85452	45.0935	21.0769	9.85299	45.0865	127.081
eyelid pain	1271	7	7	1264	42968	16949781	2.18459	1.03926	4.59215	2.1844	1.03917	4.59174	4.4709
facial spasm	943	7	7	936	42968	16950109	2.95019	1.40247	6.20592	2.94987	1.40232	6.20525	8.9556
false positive investigation result	878	7	7	871	42968	16950174	3.17036	1.50682	6.67045	3.17001	1.50666	6.66971	10.3159
foetal disorder	770	7	7	763	42968	16950282	3.61914	1.7194	7.61787	3.61871	1.7192	7.61698	13.1454
food aversion	1174	7	7	1167	42968	16949878	2.36618	1.12546	4.97471	2.36596	1.12535	4.97425	5.48783
gambling	1033	7	7	1026	42968	16950019	2.69138	1.27975	5.66014	2.69111	1.27962	5.65956	7.38896
hypertensive emergency	936	7	7	929	42968	16950116	2.97242	1.41301	6.25282	2.9721	1.41285	6.25214	9.09191
idiosyncratic drug reaction	809	7	7	802	42968	16950243	3.44314	1.63605	7.24622	3.44274	1.63586	7.24538	12.028
infertility male	410	7	7	403	42968	16950642	6.85226	3.24561	14.4668	6.85131	3.24516	14.4648	34.3845
laryngeal stenosis	441	7	7	434	42968	16950611	6.3628	3.01515	13.4273	6.36193	3.01473	13.4255	31.1325
limb asymmetry	688	7	7	681	42968	16950364	4.05494	1.92566	8.53867	4.05445	1.92542	8.53762	15.9444
lipidosis	48	7	7	41	42968	16951004	67.3542	30.2153	150.142	67.3434	30.2105	150.118	390.789
loss of dreaming	102	7	7	95	42968	16950950	29.0685	13.4904	62.6356	29.064	13.4883	62.6257	176.672
morose	133	7	7	126	42968	16950919	21.9167	10.2377	46.9188	21.9133	10.2361	46.9115	132.36
motor developmental delay	478	7	7	471	42968	16950574	5.86295	2.77958	12.3667	5.86216	2.7792	12.365	27.8166
myoglobin blood increased	1234	7	7	1227	42968	16949818	2.25047	1.07054	4.73092	2.25027	1.07044	4.73049	4.83538
neurologic neglect syndrome	355	7	7	348	42968	16950697	7.93526	3.75479	16.7701	7.93413	3.75426	16.7678	41.5856
non-cardiogenic pulmonary oedema	718	7	7	711	42968	16950334	3.88384	1.8447	8.17706	3.88337	1.84448	8.17608	14.8407
otitis media chronic	371	7	7	364	42968	16950681	7.58645	3.59091	16.0278	7.58538	3.5904	16.0255	39.2662
pancreatic pseudocyst	663	7	7	656	42968	16950389	4.20948	1.99876	8.86537	4.20896	1.99851	8.86427	16.9457
periorbital haematoma	737	7	7	730	42968	16950315	3.78275	1.79685	7.96348	3.7823	1.79664	7.96252	14.1914
peripheral artery thrombosis	1127	7	7	1120	42968	16949925	2.46549	1.17258	5.18397	2.46525	1.17247	5.18347	6.05874
preterm premature rupture of membranes	1067	7	7	1060	42968	16949985	2.60505	1.2388	5.47814	2.60479	1.23867	5.47759	6.87592
preterm premature rupture of membranes	1067	7	7	1060	42968	16949985	2.60505	1.2388	5.47814	2.60479	1.23867	5.47759	6.87592
psychotic behaviour	858	7	7	851	42968	16950194	3.24488	1.54213	6.8277	3.24451	1.54196	6.82693	10.7809
puerperal pyrexia	49	7	7	42	42968	16951003	65.7505	29.537	146.363	65.7399	29.5323	146.34	382.532
pulmonary oedema neonatal	98	7	7	91	42968	16950954	30.3463	14.0671	65.4645	30.3415	14.0649	65.4542	184.435
renal vein thrombosis	511	7	7	504	42968	16950541	5.47906	2.5985	11.5528	5.47833	2.59816	11.5513	25.2758
right ventricular dilatation	442	7	7	435	42968	16950610	6.34818	3.00826	13.3962	6.34731	3.00784	13.3944	31.0354
school refusal	161	7	7	154	42968	16950891	17.9318	8.40695	38.2482	17.9291	8.40566	38.2423	107.03
septo-optic dysplasia	60	7	7	53	42968	16950992	52.1041	23.6881	114.608	52.0958	23.6843	114.59	309.879
serum serotonin decreased	145	7	7	138	42968	16950907	20.0109	9.36381	42.7643	20.0078	9.36236	42.7577	120.303
skin graft	832	7	7	825	42968	16950220	3.34714	1.59058	7.04356	3.34676	1.5904	7.04276	11.4225
sleep inertia	46	7	7	39	42968	16951006	70.8082	31.67	158.314	70.7969	31.6649	158.289	408.379
slow response to stimuli	1018	7	7	1011	42968	16950034	2.73132	1.29869	5.74434	2.73104	1.29855	5.74375	7.62803
social anxiety disorder	503	7	7	496	42968	16950549	5.56743	2.6402	11.7401	5.56669	2.63985	11.7386	25.8601
somatic delusion	235	7	7	228	42968	16950817	12.1118	5.70889	25.696	12.11	5.70803	25.6922	69.2237
spina bifida occulta	94	7	7	87	42968	16950958	31.7415	14.6954	68.5608	31.7365	14.693	68.55	192.86
theft	615	7	7	608	42968	16950437	4.54182	2.15589	9.56826	4.54125	2.15562	9.56704	19.1108
thrombocytopenia neonatal	324	7	7	317	42968	16950728	8.71128	4.11901	18.4234	8.71002	4.11842	18.4208	46.7426
thyroxine decreased	519	7	7	512	42968	16950533	5.39345	2.55811	11.3714	5.39273	2.55777	11.3699	24.7101
tongue erythema	604	7	7	597	42968	16950448	4.62551	2.19545	9.74533	4.62492	2.19517	9.74408	19.6582
tricuspid valve disease	348	7	7	341	42968	16950704	8.09816	3.83129	17.117	8.097	3.83074	17.1146	42.6685
typical aura without headache	74	7	7	67	42968	16950978	41.2167	18.9203	89.7877	41.2101	18.9173	89.7735	248.662
umbilical cord around neck	547	7	7	540	42968	16950505	5.11378	2.42609	10.7789	5.11311	2.42577	10.7775	22.8651
vacterl syndrome	123	7	7	116	42968	16950929	23.8061	11.1011	51.0516	23.8024	11.0994	51.0436	144.21
vital functions abnormal	675	7	7	668	42968	16950377	4.13386	1.96299	8.70549	4.13335	1.96275	8.70441	16.4552
abortion threatened	452	6	6	446	42969	16950599	5.30696	2.37129	11.877	5.30636	2.37102	11.8757	20.6911
addison's disease	900	6	6	894	42969	16950151	2.64748	1.18614	5.9092	2.64725	1.18604	5.90868	6.10931
addison's disease	900	6	6	894	42969	16950151	2.64748	1.18614	5.9092	2.64725	1.18604	5.90868	6.10931
alcoholic	191	6	6	185	42969	16950860	12.7943	5.67406	28.8495	12.7926	5.67333	28.8458	63.1766
amblyopia	484	6	6	478	42969	16950567	4.95168	2.21333	11.0779	4.95113	2.21308	11.0767	18.6846
amnestic disorder	399	6	6	393	42969	16950652	6.02268	2.68915	13.4885	6.02198	2.68884	13.487	24.7509
anterograde amnesia	485	6	6	479	42969	16950566	4.94134	2.20873	11.0547	4.94079	2.20849	11.0535	18.6263
antisynthetase syndrome	115	6	6	109	42969	16950936	21.7152	9.54542	49.4005	21.7123	9.54415	49.3939	112.366
apnoeic attack	500	6	6	494	42969	16950551	4.79129	2.14199	10.7174	4.79077	2.14175	10.7162	17.7816
attention-seeking behaviour	148	6	6	142	42969	16950903	16.6687	7.36382	37.731	16.6665	7.36285	37.726	84.7774
brugada syndrome	816	6	6	810	42969	16950235	2.92204	1.30879	6.52384	2.92178	1.30867	6.52325	7.52879
cephalhaematoma	90	6	6	84	42969	16950961	28.1781	12.3079	64.5118	28.1743	12.3062	64.5032	146.775
cerebral cyst	619	6	6	613	42969	16950432	3.86115	1.72778	8.62869	3.86075	1.7276	8.6278	12.5958
cerebral ventricle dilatation	1027	6	6	1021	42969	16950024	2.31814	1.03894	5.1724	2.31796	1.03885	5.17199	4.47025
cholinergic syndrome	497	6	6	491	42969	16950554	4.82057	2.15501	10.7832	4.82004	2.15477	10.782	17.9463
cleft uvula	78	6	6	72	42969	16950973	32.8744	14.2934	75.61	32.87	14.2915	75.5998	171.141
cogwheel rigidity	857	6	6	851	42969	16950194	2.78126	1.24591	6.20864	2.78101	1.2458	6.20808	6.79597
congenital cystic kidney disease	740	6	6	734	42969	16950311	3.22461	1.44387	7.20157	3.2243	1.44373	7.20088	9.13243
congenital nystagmus	174	6	6	168	42969	16950877	14.089	6.24016	31.8099	14.0871	6.23935	31.8057	70.434
congenital oral malformation	213	6	6	207	42969	16950838	11.4345	5.0779	25.7483	11.433	5.07726	25.7451	55.5146
congenital oral malformation	213	6	6	207	42969	16950838	11.4345	5.0779	25.7483	11.433	5.07726	25.7451	55.5146
congenital supraventricular tachycardia	7	6	6	1	42969	16951044	2366.97	284.947	19661.7	2366.64	284.907	19659	2026.83
consciousness fluctuating	826	6	6	820	42969	16950225	2.88641	1.29287	6.44405	2.88614	1.29276	6.44346	7.3424
creutzfeldt-jakob disease	248	6	6	242	42969	16950803	9.78072	4.35068	21.9879	9.7795	4.35014	21.9852	46.1471
cycloplegia	30	6	6	24	42969	16951021	98.6235	40.3119	241.284	98.6099	40.3063	241.25	463.777
death of relative	329	6	6	323	42969	16950722	7.32794	3.26766	16.4334	7.32705	3.26727	16.4314	32.184
drug-device interaction	65	6	6	59	42969	16950986	40.118	17.3207	92.9207	40.1125	17.3184	92.908	207.703
ductus arteriosus premature closure	344	6	6	338	42969	16950707	7.00273	3.12366	15.6989	7.00189	3.12329	15.697	30.3305
duodenal atresia	103	6	6	97	42969	16950948	24.4016	10.6979	55.6591	24.3983	10.6965	55.6517	126.794
dysdiadochokinesis	109	6	6	103	42969	16950942	22.9801	10.0889	52.3435	22.9771	10.0875	52.3365	119.182
eclampsia	298	6	6	292	42969	16950753	8.10592	3.61175	18.1922	8.10492	3.61131	18.19	36.6181
enlarged clitoris	154	6	6	148	42969	16950897	15.9929	7.07003	36.177	15.9908	7.0691	36.1723	81.0355
essential tremor	886	6	6	880	42969	16950165	2.6896	1.20496	6.00347	2.68936	1.20485	6.00294	6.32439
fear of falling	649	6	6	643	42969	16950402	3.68099	1.64746	8.2246	3.68062	1.64729	8.22376	11.606
female sexual arousal disorder	81	6	6	75	42969	16950970	31.5594	13.7393	72.4926	31.5552	13.7375	72.4828	164.372
femur-fibula-ulna complex	15	6	6	9	42969	16951036	262.996	93.6052	738.923	262.96	93.5922	738.821	939.47
foetal heart rate abnormal	821	6	6	815	42969	16950230	2.90412	1.30078	6.4837	2.90385	1.30066	6.48311	7.43495
foetal heart rate deceleration abnormality	548	6	6	542	42969	16950503	4.36696	1.95312	9.76404	4.36649	1.95291	9.76299	15.403
glomerulonephritis minimal lesion	526	6	6	520	42969	16950525	4.55172	2.03538	10.179	4.55123	2.03515	10.1779	16.4365
glomerulonephritis minimal lesion	526	6	6	520	42969	16950525	4.55172	2.03538	10.179	4.55123	2.03515	10.1779	16.4365
granulocytopenia neonatal	18	6	6	12	42969	16951033	197.247	74.0257	525.581	197.22	74.0154	525.508	780.9
haemorrhagic hepatic cyst	72	6	6	66	42969	16950979	35.863	15.5476	82.7238	35.8582	15.5455	82.7126	186.374
hallucination, tactile	531	6	6	525	42969	16950520	4.50837	2.01608	10.0817	4.50788	2.01586	10.0806	16.1937
hallucination, tactile	531	6	6	525	42969	16950520	4.50837	2.01608	10.0817	4.50788	2.01586	10.0806	16.1937
head banging	461	6	6	455	42969	16950590	5.20199	2.32463	11.6409	5.2014	2.32437	11.6396	20.0975
holoprosencephaly	145	6	6	139	42969	16950906	17.0284	7.52006	38.5591	17.0262	7.51907	38.554	86.765
hyperemesis gravidarum	326	6	6	320	42969	16950725	7.39664	3.29807	16.5886	7.39574	3.29767	16.5866	32.5756
infantile spasms	531	6	6	525	42969	16950520	4.50837	2.01608	10.0817	4.50788	2.01586	10.0806	16.1937
infantile spasms	531	6	6	525	42969	16950520	4.50837	2.01608	10.0817	4.50788	2.01586	10.0806	16.1937
lack of spontaneous speech	379	6	6	373	42969	16950672	6.34562	2.83242	14.2164	6.34487	2.83209	14.2147	26.5878
left ventricular false tendon	12	6	6	6	42969	16951039	394.495	127.225	1223.23	394.44	127.208	1223.06	1177.33
merycism	213	6	6	207	42969	16950838	11.4345	5.0779	25.7483	11.433	5.07726	25.7451	55.5146
merycism	213	6	6	207	42969	16950838	11.4345	5.0779	25.7483	11.433	5.07726	25.7451	55.5146
microphthalmos	244	6	6	238	42969	16950807	9.94511	4.42308	22.3612	9.94386	4.42252	22.3584	47.0803
mitochondrial encephalomyopathy	62	6	6	56	42969	16950989	42.2672	18.2108	98.1018	42.2614	18.2083	98.0884	218.32
neonatal anoxia	55	6	6	49	42969	16950996	48.3053	20.692	112.769	48.2987	20.6892	112.753	247.599
neonatal hypotension	305	6	6	299	42969	16950746	7.91614	3.52787	17.7629	7.91518	3.52744	17.7608	35.5366
neurological examination abnormal	408	6	6	402	42969	16950643	5.88784	2.6293	13.1848	5.88716	2.629	13.1832	23.9847
neuromyopathy	905	6	6	899	42969	16950146	2.63275	1.17956	5.87624	2.63252	1.17946	5.87573	6.03437
oppositional defiant disorder	350	6	6	344	42969	16950701	6.88058	3.06956	15.4232	6.87976	3.06919	15.4214	29.6344
palatal disorder	526	6	6	520	42969	16950525	4.55172	2.03538	10.179	4.55123	2.03515	10.1779	16.4365
palatal disorder	526	6	6	520	42969	16950525	4.55172	2.03538	10.179	4.55123	2.03515	10.1779	16.4365
pancreatitis haemorrhagic	427	6	6	421	42969	16950624	5.62211	2.51131	12.5863	5.62147	2.51102	12.5849	22.4764
peptic ulcer haemorrhage	545	6	6	539	42969	16950506	4.39127	1.96394	9.81863	4.39079	1.96373	9.81757	15.5388
perinatal depression	311	6	6	305	42969	16950740	7.76041	3.45901	17.4108	7.75947	3.45859	17.4087	34.6491
phalangeal agenesis	52	6	6	46	42969	16950999	51.4557	21.9752	120.485	51.4487	21.9722	120.469	262.562
prader-willi syndrome	48	6	6	42	42969	16951003	56.3563	23.9562	132.576	56.3485	23.9529	132.558	285.424
product name confusion	911	6	6	905	42969	16950140	2.6153	1.17176	5.83718	2.61507	1.17166	5.83668	5.94571
product shape issue	806	6	6	800	42969	16950245	2.95857	1.3251	6.60564	2.9583	1.32498	6.60503	7.72044
pseudodementia	97	6	6	91	42969	16950954	26.0105	11.3853	59.4229	26.007	11.3838	59.4149	135.349
pulmonary vein stenosis	104	6	6	98	42969	16950947	24.1526	10.5914	55.0777	24.1494	10.59	55.0703	125.464
reflexes abnormal	583	6	6	577	42969	16950468	4.10206	1.83513	9.1693	4.10163	1.83494	9.16833	13.9282
retrognathia	281	6	6	275	42969	16950770	8.60702	3.8331	19.3266	8.60596	3.83263	19.3242	39.4724
spontaneous haematoma	560	6	6	554	42969	16950491	4.27237	1.911	9.55163	4.27191	1.91079	9.55061	14.8754
tachycardia foetal	436	6	6	430	42969	16950615	5.50444	2.45904	12.3214	5.50381	2.45875	12.32	21.8093
teratoma benign	46	6	6	40	42969	16951005	59.1741	25.087	139.577	59.166	25.0835	139.558	298.346
testicular disorder	900	6	6	894	42969	16950151	2.64748	1.18614	5.9092	2.64725	1.18604	5.90868	6.10931
testicular disorder	900	6	6	894	42969	16950151	2.64748	1.18614	5.9092	2.64725	1.18604	5.90868	6.10931
tongue haematoma	169	6	6	163	42969	16950882	14.5211	6.42881	32.7998	14.5193	6.42798	32.7955	72.848
tongue movement disturbance	691	6	6	685	42969	16950360	3.45529	1.5468	7.71854	3.45495	1.54664	7.71777	10.3759
trance	312	6	6	306	42969	16950739	7.73505	3.44779	17.3534	7.73411	3.44737	17.3513	34.5045
univentricular heart	100	6	6	94	42969	16950951	25.1804	11.0309	57.4795	25.177	11.0294	57.4718	130.943
upper airway obstruction	770	6	6	764	42969	16950281	3.09799	1.38735	6.91789	3.09769	1.38722	6.91724	8.45706
vestibular disorder	1035	6	6	1029	42969	16950016	2.30012	1.03088	5.13209	2.29994	1.0308	5.13169	4.38311
weight decrease neonatal	177	6	6	171	42969	16950874	13.8418	6.1322	31.2441	13.84	6.1314	31.24	69.0513
accommodation disorder	633	5	5	628	42970	16950417	3.14069	1.30261	7.57244	3.14044	1.30251	7.57184	7.237
alcohol use disorder	100	5	5	95	42970	16950950	20.7623	8.44672	51.0343	20.76	8.44579	51.0286	89.3392
amniotic fluid volume decreased	503	5	5	498	42970	16950547	3.96058	1.64117	9.55792	3.96024	1.64103	9.55709	10.9541
antidepressant drug level above therapeutic	217	5	5	212	42970	16950833	9.30379	3.83265	22.585	9.30282	3.83225	22.5827	36.1983
antidepressant drug level above therapeutic	217	5	5	212	42970	16950833	9.30379	3.83265	22.585	9.30282	3.83225	22.5827	36.1983
arrhythmia neonatal	104	5	5	99	42970	16950946	19.9234	8.11281	48.9278	19.9212	8.11191	48.9224	85.5374
arrhythmia neonatal	104	5	5	99	42970	16950946	19.9234	8.11281	48.9278	19.9212	8.11191	48.9224	85.5374
athetosis	155	5	5	150	42970	16950895	13.1494	5.39406	32.055	13.148	5.39348	32.0516	54.3104
atrioventricular dissociation	182	5	5	177	42970	16950868	11.1435	4.58127	27.1057	11.1424	4.58079	27.1028	44.8929
atrioventricular dissociation	182	5	5	177	42970	16950868	11.1435	4.58127	27.1057	11.1424	4.58079	27.1028	44.8929
blood homocysteine increased	371	5	5	366	42970	16950679	5.38903	2.22957	13.0257	5.38852	2.22936	13.0244	17.63
burnout syndrome	474	5	5	469	42970	16950576	4.20549	1.74219	10.1517	4.20511	1.74203	10.1508	12.0861
carbohydrate antigen 15-3 increased	566	5	5	561	42970	16950484	3.5158	1.45758	8.48037	3.51551	1.45746	8.47966	8.92059
cardiac malposition	72	5	5	67	42970	16950978	29.4391	11.8653	73.0417	29.4358	11.864	73.0335	127.811
central obesity	579	5	5	574	42970	16950471	3.43617	1.4247	8.28756	3.43589	1.42458	8.28688	8.56038
charge syndrome	22	5	5	17	42970	16951028	116.025	42.8034	314.504	116.012	42.7984	314.467	440.534
collagenous gastritis	6	5	5	1	42970	16951044	1972.43	230.425	16883.9	1972.2	230.399	16881.9	1641.83
colour blindness	784	5	5	779	42970	16950266	2.53188	1.05081	6.10044	2.53171	1.05074	6.10001	4.60414
colour blindness	784	5	5	779	42970	16950266	2.53188	1.05081	6.10044	2.53171	1.05074	6.10001	4.60414
congenital anaemia	46	5	5	41	42970	16951004	48.1079	19.0097	121.747	48.1024	19.0075	121.733	205.55
congenital brain damage	102	5	5	97	42970	16950948	20.3342	8.2764	49.9588	20.3319	8.27548	49.9533	87.401
congenital floppy infant	41	5	5	36	42970	16951009	54.7895	21.4993	139.628	54.7833	21.4968	139.612	231.812
congenital hair disorder	68	5	5	63	42970	16950982	31.3083	12.5934	77.8348	31.3047	12.592	77.8261	135.898
congenital hair disorder	68	5	5	63	42970	16950982	31.3083	12.5934	77.8348	31.3047	12.592	77.8261	135.898
congenital inguinal hernia	167	5	5	162	42970	16950883	12.1754	4.99982	29.649	12.1741	4.99928	29.6458	49.7462
congenital jaw malformation	112	5	5	107	42970	16950938	18.4338	7.51838	45.1965	18.4318	7.51755	45.1915	78.7507
congenital torticollis	81	5	5	76	42970	16950969	25.9529	10.4994	64.1513	25.95	10.4982	64.1442	112.539
crime	242	5	5	237	42970	16950808	8.32236	3.43205	20.1808	8.32151	3.4317	20.1788	31.5434
crystal urine	146	5	5	141	42970	16950904	13.9887	5.73311	34.1324	13.9872	5.73249	34.1287	58.2292
crystal urine	146	5	5	141	42970	16950904	13.9887	5.73311	34.1324	13.9872	5.73249	34.1287	58.2292
crystal urine present	507	5	5	502	42970	16950543	3.92902	1.62815	9.48143	3.92868	1.62801	9.4806	10.8088
dacryostenosis congenital	116	5	5	111	42970	16950934	17.7695	7.25268	43.5364	17.7676	7.25188	43.5316	75.7094
deafness congenital	160	5	5	155	42970	16950890	12.7252	5.22248	31.0066	12.7239	5.22192	31.0033	52.3249
deformity thorax	168	5	5	163	42970	16950882	12.1007	4.96955	29.4647	12.0994	4.96902	29.4615	49.3954
delusional perception	352	5	5	347	42970	16950698	5.68411	2.35089	13.7434	5.68357	2.35066	13.7421	19.0239
dementia with lewy bodies	690	5	5	685	42970	16950360	2.87934	1.19456	6.94029	2.87912	1.19447	6.93977	6.08806
deprescribing error	44	5	5	39	42970	16951006	50.575	19.933	128.321	50.5692	19.9307	128.307	215.338
digeorge's syndrome	89	5	5	84	42970	16950961	23.4812	9.52481	57.8873	23.4786	9.52375	57.8808	101.561
duodenal perforation	745	5	5	740	42970	16950305	2.66533	1.10603	6.42292	2.66513	1.10595	6.42245	5.16706
dysmetria	459	5	5	454	42970	16950591	4.34444	1.79947	10.4887	4.34405	1.79931	10.4878	12.7314
electric shock	771	5	5	766	42970	16950279	2.57485	1.0686	6.20428	2.57467	1.06852	6.20384	4.78434
eosinophilic myocarditis	539	5	5	534	42970	16950511	3.69357	1.53098	8.91091	3.69326	1.53085	8.91016	9.72931
erythropenia	265	5	5	260	42970	16950785	7.58614	3.13098	18.3807	7.58538	3.13066	18.3788	28.0471
eustachian tube dysfunction	470	5	5	465	42970	16950580	4.24166	1.7571	10.2394	4.24129	1.75695	10.2385	12.2539
exercise lack of	433	5	5	428	42970	16950617	4.60836	1.90823	11.1291	4.60794	1.90806	11.1281	13.962
facial discomfort	325	5	5	320	42970	16950725	6.16372	2.5479	14.9109	6.16312	2.54765	14.9094	21.2946
foetal chromosome abnormality	143	5	5	138	42970	16950907	14.2928	5.85579	34.886	14.2913	5.85516	34.8822	59.6458
foetal heart rate disorder	146	5	5	141	42970	16950904	13.9887	5.73311	34.1324	13.9872	5.73249	34.1287	58.2292
foetal heart rate disorder	146	5	5	141	42970	16950904	13.9887	5.73311	34.1324	13.9872	5.73249	34.1287	58.2292
foetal hypokinesia	595	5	5	590	42970	16950455	3.34298	1.3862	8.06198	3.34271	1.38609	8.06132	8.14064
genital paraesthesia	179	5	5	174	42970	16950871	11.3357	4.65928	27.5788	11.3345	4.65879	27.5759	45.798
genito-pelvic pain/penetration disorder	84	5	5	79	42970	16950966	24.9673	10.1114	61.6498	24.9645	10.1103	61.6429	108.177
haematoma muscle	721	5	5	716	42970	16950329	2.75467	1.143	6.63888	2.75447	1.14291	6.63839	5.54905
haemochromatosis	800	5	5	795	42970	16950250	2.48092	1.02972	5.97733	2.48075	1.02965	5.97691	4.39187
hanging	104	5	5	99	42970	16950946	19.9234	8.11281	48.9278	19.9212	8.11191	48.9224	85.5374
hanging	104	5	5	99	42970	16950946	19.9234	8.11281	48.9278	19.9212	8.11191	48.9224	85.5374
helplessness	387	5	5	382	42970	16950663	5.16331	2.13672	12.477	5.16282	2.13652	12.4758	16.5661
hemivertebra	163	5	5	158	42970	16950887	12.4836	5.12467	30.4098	12.4823	5.12412	30.4066	51.1924
hyperamylasaemia	409	5	5	404	42970	16950641	4.88213	2.02098	11.7939	4.88168	2.0208	11.7928	15.2443
hypertension neonatal	85	5	5	80	42970	16950965	24.6552	9.9884	60.8587	24.6525	9.98728	60.8519	106.791
hypothermia neonatal	125	5	5	120	42970	16950925	16.4368	6.71845	40.2128	16.435	6.71772	40.2084	69.5805
inappropriate schedule of product discontinuation	235	5	5	230	42970	16950815	8.57566	3.53553	20.8008	8.57478	3.53516	20.7987	32.7456
intestinal atresia	95	5	5	90	42970	16950955	21.9157	8.90487	53.9368	21.9133	8.90388	53.9308	94.5429
irregular breathing	443	5	5	438	42970	16950607	4.50314	1.86488	10.8738	4.50274	1.86471	10.8728	13.4707
ketonuria	699	5	5	694	42970	16950351	2.842	1.17912	6.85	2.84178	1.17903	6.84949	5.92593
labour complication	217	5	5	212	42970	16950833	9.30379	3.83265	22.585	9.30282	3.83225	22.5827	36.1983
labour complication	217	5	5	212	42970	16950833	9.30379	3.83265	22.585	9.30282	3.83225	22.5827	36.1983
laevocardia	68	5	5	63	42970	16950982	31.3083	12.5934	77.8348	31.3047	12.592	77.8261	135.898
laevocardia	68	5	5	63	42970	16950982	31.3083	12.5934	77.8348	31.3047	12.592	77.8261	135.898
leukoplakia oral	401	5	5	396	42970	16950649	4.98076	2.06159	12.0334	4.9803	2.0614	12.0323	15.7075
limb crushing injury	675	5	5	670	42970	16950375	2.94381	1.22122	7.09619	2.94358	1.22112	7.09564	6.36923
malformation venous	62	5	5	57	42970	16950988	34.6039	13.8702	86.3311	34.6	13.8686	86.3214	149.988
may-thurner syndrome	132	5	5	127	42970	16950918	15.5308	6.35441	37.9589	15.5291	6.35372	37.9547	65.3936
microtia	305	5	5	300	42970	16950745	6.57464	2.71653	15.9122	6.57399	2.71627	15.9106	23.2436
monocytosis	482	5	5	477	42970	16950568	4.13495	1.7131	9.98064	4.13459	1.71295	9.97976	11.7593
myoglobinuria	479	5	5	474	42970	16950571	4.16112	1.72389	10.0441	4.16076	1.72374	10.0432	11.8805
neglect of personal appearance	198	5	5	193	42970	16950852	10.2197	4.20573	24.8334	10.2186	4.20529	24.8308	40.5329
neurotransmitter level altered	162	5	5	157	42970	16950888	12.5631	5.15686	30.6062	12.5618	5.15631	30.6029	51.5652
nocturnal fear	91	5	5	86	42970	16950959	22.9351	9.30879	56.5077	22.9325	9.30775	56.5014	99.1186
noninfective oophoritis	52	5	5	47	42970	16950998	41.9664	16.6904	105.52	41.9617	16.6886	105.508	180.704
obstructed labour	153	5	5	148	42970	16950897	13.3271	5.46589	32.4945	13.3257	5.4653	32.491	55.1412
oesophageal ulcer haemorrhage	414	5	5	409	42970	16950636	4.82245	1.99641	11.6489	4.822	1.99623	11.6478	14.9643
parent-child problem	54	5	5	49	42970	16950996	40.2535	16.0382	101.03	40.2489	16.0364	101.019	173.65
pco2 increased	655	5	5	650	42970	16950395	3.03439	1.25867	7.31527	3.03415	1.25857	7.3147	6.76687
pernicious anaemia	522	5	5	517	42970	16950528	3.81502	1.58111	9.20517	3.8147	1.58098	9.20438	10.2851
persistent depressive disorder	283	5	5	278	42970	16950767	7.09495	2.92984	17.1813	7.09424	2.92954	17.1796	25.7139
phalangeal hypoplasia	66	5	5	61	42970	16950984	32.3348	12.9921	80.475	32.3311	12.9906	80.466	140.31
pharyngeal hypoaesthesia	760	5	5	755	42970	16950290	2.61237	1.08412	6.29494	2.61218	1.08404	6.29448	4.94251
photodermatosis	367	5	5	362	42970	16950683	5.44858	2.25406	13.1705	5.44806	2.25385	13.1692	17.9111
platelet aggregation decreased	73	5	5	68	42970	16950977	29.0062	11.6962	71.9341	29.0029	11.6949	71.9261	125.928
polydipsia psychogenic	142	5	5	137	42970	16950908	14.3972	5.89787	35.1446	14.3956	5.89723	35.1408	60.1313
poor sucking reflex	363	5	5	358	42970	16950687	5.50946	2.27909	13.3185	5.50893	2.27887	13.3173	18.1985
poor weight gain neonatal	182	5	5	177	42970	16950868	11.1435	4.58127	27.1057	11.1424	4.58079	27.1028	44.8929
poor weight gain neonatal	182	5	5	177	42970	16950868	11.1435	4.58127	27.1057	11.1424	4.58079	27.1028	44.8929
postural tremor	214	5	5	209	42970	16950836	9.43734	3.88709	22.9126	9.43636	3.88669	22.9102	36.831
poverty of speech	293	5	5	288	42970	16950757	6.84859	2.82887	16.5802	6.84791	2.82859	16.5785	24.544
protrusion tongue	517	5	5	512	42970	16950533	3.85228	1.59649	9.29545	3.85195	1.59635	9.29465	10.456
psychopathic personality	69	5	5	64	42970	16950981	30.8191	12.4031	76.5786	30.8156	12.4017	76.57	133.789
radial nerve injury	74	5	5	69	42970	16950976	28.5858	11.5319	70.8597	28.5826	11.5306	70.8517	124.096
reaction to colouring	362	5	5	357	42970	16950688	5.52489	2.28544	13.3561	5.52437	2.28522	13.3548	18.2714
renal tubular atrophy	747	5	5	742	42970	16950303	2.65814	1.10306	6.40555	2.65795	1.10298	6.40509	5.13651
schizoaffective disorder bipolar type	180	5	5	175	42970	16950870	11.2709	4.63298	27.4193	11.2697	4.63249	27.4164	45.4929
sexual activity increased	111	5	5	106	42970	16950939	18.6077	7.58788	45.6315	18.6056	7.58704	45.6265	79.5454
single functional kidney	555	5	5	550	42970	16950495	3.58612	1.48662	8.65065	3.58582	1.4865	8.64992	9.23977
social fear	157	5	5	152	42970	16950893	12.9764	5.32409	31.6273	12.975	5.32352	31.6239	53.5009
somatic symptom disorder of pregnancy	43	5	5	38	42970	16951007	51.9059	20.4291	131.882	51.9	20.4268	131.867	220.574
thymus disorder	148	5	5	143	42970	16950902	13.7931	5.65413	33.6478	13.7916	5.65352	33.6442	57.317
twin pregnancy	784	5	5	779	42970	16950266	2.53188	1.05081	6.10044	2.53171	1.05074	6.10001	4.60414
twin pregnancy	784	5	5	779	42970	16950266	2.53188	1.05081	6.10044	2.53171	1.05074	6.10001	4.60414
urine sodium decreased	119	5	5	114	42970	16950931	17.3019	7.06541	42.3691	17.3	7.06463	42.3645	73.563
vasospasm	759	5	5	754	42970	16950291	2.61584	1.08556	6.30331	2.61565	1.08548	6.30286	4.95716
velopharyngeal incompetence	99	5	5	94	42970	16950951	20.9832	8.53454	51.5895	20.9808	8.53359	51.5838	90.3378
ventricular failure	298	5	5	293	42970	16950752	6.73172	2.78095	16.2951	6.73105	2.78068	16.2935	23.9891
victim of crime	548	5	5	543	42970	16950502	3.63235	1.50571	8.76262	3.63204	1.50558	8.76188	9.45013
victim of crime	548	5	5	543	42970	16950502	3.63235	1.50571	8.76262	3.63204	1.50558	8.76188	9.45013
victim of sexual abuse	404	5	5	399	42970	16950646	4.94331	2.04617	11.9425	4.94285	2.04598	11.9413	15.5316
wrist deformity	548	5	5	543	42970	16950502	3.63235	1.50571	8.76262	3.63204	1.50558	8.76188	9.45013
wrist deformity	548	5	5	543	42970	16950502	3.63235	1.50571	8.76262	3.63204	1.50558	8.76188	9.45013
abdominal transposition	27	4	4	23	42971	16951022	68.6045	23.7246	198.384	68.5982	23.7224	198.366	226.977
adenoidal hypertrophy	329	4	4	325	42971	16950720	4.855	1.81113	13.0145	4.85464	1.811	13.0136	12.0939
alice in wonderland syndrome	79	4	4	75	42971	16950970	21.0386	7.69463	57.5238	21.0368	7.69395	57.5187	72.4724
alveolar proteinosis	418	4	4	414	42971	16950631	3.81127	1.42361	10.2035	3.81101	1.42351	10.2028	8.21447
alveolar proteinosis	418	4	4	414	42971	16950631	3.81127	1.42361	10.2035	3.81101	1.42351	10.2028	8.21447
anaesthesia	284	4	4	280	42971	16950765	5.63528	2.10019	15.1208	5.63485	2.10003	15.1196	15.0348
anaesthesia	284	4	4	280	42971	16950765	5.63528	2.10019	15.1208	5.63485	2.10003	15.1196	15.0348
anembryonic gestation	156	4	4	152	42971	16950893	10.3809	3.84629	28.0172	10.38	3.84596	28.0149	33.0363
antidepressant drug level decreased	29	4	4	25	42971	16951020	63.1161	21.9648	181.365	63.1103	21.9628	181.348	210.78
antidepressant drug level decreased	29	4	4	25	42971	16951020	63.1161	21.9648	181.365	63.1103	21.9628	181.348	210.78
autophobia	195	4	4	191	42971	16950854	8.26119	3.06889	22.2385	8.26052	3.06864	22.2366	25.003
belligerence	405	4	4	401	42971	16950644	3.93483	1.46954	10.5359	3.93456	1.46944	10.5352	8.66861
brachycephaly	95	4	4	91	42971	16950954	17.3395	6.37024	47.1975	17.338	6.36968	47.1933	58.9901
breast engorgement	264	4	4	260	42971	16950785	6.06877	2.26054	16.2926	6.0683	2.26036	16.2913	16.6761
brief psychotic disorder with marked stressors	106	4	4	102	42971	16950943	15.4696	5.6962	42.0118	15.4682	5.6957	42.0081	52.0891
carotid sinus syndrome	45	4	4	41	42971	16951004	38.4854	13.7845	107.449	38.4819	13.7832	107.439	133.051
cataract congenital	148	4	4	144	42971	16950901	10.9576	4.0571	29.5947	10.9567	4.05676	29.5922	35.2139
central nervous system stimulation	150	4	4	146	42971	16950899	10.8075	4.00226	29.1839	10.8066	4.00192	29.1814	34.6475
cerebellar hypoplasia	154	4	4	150	42971	16950895	10.5193	3.89691	28.3956	10.5184	3.89658	28.3932	33.5593
cerebral calcification	265	4	4	261	42971	16950784	6.04552	2.25194	16.2297	6.04505	2.25176	16.2285	16.5879
cerebral haemangioma	117	4	4	113	42971	16950932	13.9637	5.15115	37.8526	13.9625	5.1507	37.8493	46.491
choluria	273	4	4	269	42971	16950776	5.86573	2.18545	15.7436	5.86527	2.18528	15.7423	15.9068
congenital anomaly in offspring	132	4	4	128	42971	16950917	12.3273	4.5566	33.3499	12.3262	4.55621	33.3471	40.3683
congenital multiplex arthrogryposis	161	4	4	157	42971	16950888	10.0503	3.7253	27.114	10.0494	3.72499	27.1117	31.7862
congenital pneumonia	82	4	4	78	42971	16950967	20.2295	7.40593	55.2572	20.2277	7.40528	55.2523	69.5425
congenital renal cyst	72	4	4	68	42971	16950977	23.2044	8.46454	63.6117	23.2023	8.46379	63.6061	80.2609
congenital renal cyst	72	4	4	68	42971	16950977	23.2044	8.46454	63.6117	23.2023	8.46379	63.6061	80.2609
congenital tracheomalacia	72	4	4	68	42971	16950977	23.2044	8.46454	63.6117	23.2023	8.46379	63.6061	80.2609
congenital tracheomalacia	72	4	4	68	42971	16950977	23.2044	8.46454	63.6117	23.2023	8.46379	63.6061	80.2609
congenital umbilical hernia	306	4	4	302	42971	16950743	5.22476	1.94818	14.0121	5.22437	1.94803	14.0111	13.4847
congenital ureterovesical junction anomaly	7	4	4	3	42971	16951042	525.968	117.711	2350.18	525.92	117.701	2349.96	898.151
congenital uterine anomaly	97	4	4	93	42971	16950952	16.9666	6.23607	46.1615	16.9651	6.23553	46.1575	57.6185
cotard's syndrome	71	4	4	67	42971	16950978	23.5507	8.58729	64.5882	23.5486	8.58652	64.5824	81.4992
cross sensitivity reaction	436	4	4	432	42971	16950613	3.65247	1.36456	9.77643	3.65222	1.36447	9.77577	7.63362
decerebration	116	4	4	112	42971	16950933	14.0883	5.19635	38.1963	14.0871	5.1959	38.193	46.9558
diaphragmatic hernia	542	4	4	538	42971	16950507	2.93282	1.09667	7.84319	2.93264	1.09661	7.84271	5.05707
dopamine transporter scintigraphy abnormal	18	4	4	14	42971	16951031	112.707	37.0971	342.425	112.697	37.0937	342.393	344.419
drug-disease interaction	439	4	4	435	42971	16950610	3.62728	1.35519	9.70871	3.62703	1.3551	9.70805	7.5418
dystonic tremor	66	4	4	62	42971	16950983	25.45	9.2586	69.9569	25.4477	9.25777	69.9506	88.2546
echolalia	252	4	4	248	42971	16950797	6.36243	2.36906	17.0872	6.36193	2.36887	17.0858	17.7898
epinephrine decreased	19	4	4	15	42971	16951030	105.194	34.9112	316.967	105.184	34.908	316.938	325.874
foetal cardiac disorder	279	4	4	275	42971	16950770	5.73775	2.1381	15.3976	5.7373	2.13794	15.3964	15.4223
foetal heart rate decreased	561	4	4	557	42971	16950488	2.83277	1.05939	7.5747	2.8326	1.05933	7.57424	4.70887
fumbling	107	4	4	103	42971	16950942	15.3194	5.64193	41.5963	15.318	5.64144	41.5927	51.5324
gastrointestinal mucosal disorder	533	4	4	529	42971	16950516	2.98272	1.11526	7.97712	2.98253	1.11519	7.97663	5.23187
genitalia external ambiguous	157	4	4	153	42971	16950892	10.313	3.82146	27.8318	10.3121	3.82114	27.8295	32.7798
glucocorticoid deficiency	212	4	4	208	42971	16950837	7.58599	2.8204	20.4039	7.58538	2.82018	20.4023	22.4376
hepatitis neonatal	16	4	4	12	42971	16951033	131.492	42.4064	407.725	131.48	42.4025	407.687	388.463
hepatorenal failure	512	4	4	508	42971	16950537	3.10602	1.16119	8.30816	3.10582	1.16112	8.30764	5.66675
high-pitched crying	56	4	4	52	42971	16950993	30.3442	10.9744	83.9016	30.3415	10.9735	83.8941	105.391
huntington's disease	280	4	4	276	42971	16950769	5.71696	2.13041	15.3414	5.71652	2.13025	15.3403	15.3437
hypohidrosis	391	4	4	387	42971	16950658	4.07718	1.52243	10.919	4.0769	1.52233	10.9182	9.19391
hypometabolism	305	4	4	301	42971	16950744	5.24212	1.95461	14.059	5.24172	1.95446	14.0579	13.5502
increased viscosity of upper respiratory secretion	541	4	4	537	42971	16950508	2.93828	1.09871	7.85785	2.9381	1.09864	7.85736	5.07617
intention tremor	466	4	4	462	42971	16950583	3.41529	1.27632	9.1389	3.41506	1.27624	9.1383	6.77308
intracranial meningioma malignant	30	4	4	26	42971	16951019	60.6886	21.1793	173.901	60.683	21.1774	173.885	203.492
joint hyperextension	372	4	4	368	42971	16950677	4.28769	1.60062	11.4857	4.28739	1.60051	11.4849	9.97432
left ventricle outflow tract obstruction	308	4	4	304	42971	16950741	5.19039	1.93544	13.9193	5.19	1.9353	13.9183	13.3552
low set ears	400	4	4	396	42971	16950649	3.98452	1.488	10.6696	3.98424	1.4879	10.6689	8.85171
meningoencephalitis viral	144	4	4	140	42971	16950905	11.2707	4.17142	30.4519	11.2697	4.17107	30.4493	36.3942
meningoencephalitis viral	144	4	4	140	42971	16950905	11.2707	4.17142	30.4519	11.2697	4.17107	30.4493	36.3942
mesenteric panniculitis	222	4	4	218	42971	16950827	7.23801	2.69218	19.4596	7.23743	2.69196	19.458	21.1152
muscle tone disorder	270	4	4	266	42971	16950779	5.93188	2.20992	15.9224	5.93142	2.20975	15.9212	16.1574
myocardial injury	418	4	4	414	42971	16950631	3.81127	1.42361	10.2035	3.81101	1.42351	10.2028	8.21447
myocardial injury	418	4	4	414	42971	16950631	3.81127	1.42361	10.2035	3.81101	1.42351	10.2028	8.21447
neonatal tachycardia	144	4	4	140	42971	16950905	11.2707	4.17142	30.4519	11.2697	4.17107	30.4493	36.3942
neonatal tachycardia	144	4	4	140	42971	16950905	11.2707	4.17142	30.4519	11.2697	4.17107	30.4493	36.3942
nose deformity	332	4	4	328	42971	16950717	4.81059	1.79466	12.8948	4.81024	1.79453	12.8938	11.9273
obsessive-compulsive symptom	241	4	4	237	42971	16950808	6.65774	2.47812	17.8868	6.65721	2.47792	17.8853	18.9108
oedematous pancreatitis	404	4	4	400	42971	16950645	3.94467	1.47319	10.5624	3.9444	1.47309	10.5616	8.70484
overconfidence	36	4	4	32	42971	16951013	49.3095	17.4375	139.436	49.305	17.436	139.423	168.268
paranoid personality disorder	124	4	4	120	42971	16950925	13.1491	4.85549	35.609	13.148	4.85507	35.606	43.4482
patient uncooperative	284	4	4	280	42971	16950765	5.63528	2.10019	15.1208	5.63485	2.10003	15.1196	15.0348
patient uncooperative	284	4	4	280	42971	16950765	5.63528	2.10019	15.1208	5.63485	2.10003	15.1196	15.0348
phaeochromocytoma	591	4	4	587	42971	16950458	2.68799	1.00543	7.18628	2.68783	1.00537	7.18586	4.21098
platelet function test abnormal	218	4	4	214	42971	16950831	7.3733	2.74204	19.8266	7.3727	2.74182	19.8251	21.6294
prothrombin time ratio decreased	395	4	4	391	42971	16950654	4.03547	1.50693	10.8067	4.03519	1.50683	10.806	9.03977
pseudocholinesterase deficiency	42	4	4	38	42971	16951007	41.5237	14.8193	116.349	41.52	14.818	116.339	143.112
pupillary light reflex tests abnormal	262	4	4	258	42971	16950787	6.11582	2.27793	16.4199	6.11534	2.27775	16.4186	16.8544
pyromania	96	4	4	92	42971	16950953	17.1511	6.30244	46.6738	17.1496	6.30189	46.6697	58.2971
rapid eye movement sleep behaviour disorder	246	4	4	242	42971	16950803	6.52018	2.42733	17.5142	6.51966	2.42713	17.5128	18.3885
repetitive speech	491	4	4	487	42971	16950558	3.23996	1.21106	8.66787	3.23975	1.21099	8.66731	6.14339
salivary gland enlargement	447	4	4	443	42971	16950602	3.56177	1.33082	9.5326	3.56153	1.33073	9.53196	7.30349
skin indentation	364	4	4	360	42971	16950685	4.38298	1.636	11.7424	4.38266	1.63588	11.7415	10.3288
spasmodic dysphonia	235	4	4	231	42971	16950814	6.83067	2.54194	18.3553	6.83012	2.54174	18.3538	19.5676
spermatozoa abnormal	228	4	4	224	42971	16950821	7.04413	2.62069	18.9338	7.04357	2.62048	18.9323	20.3785
spermatozoa progressive motility decreased	151	4	4	147	42971	16950898	10.734	3.97539	28.9828	10.7331	3.97506	28.9803	34.37
spleen congestion	176	4	4	172	42971	16950873	9.17378	3.40408	24.7228	9.17302	3.4038	24.7207	28.4664
spleen congestion	176	4	4	172	42971	16950873	9.17378	3.40408	24.7228	9.17302	3.4038	24.7207	28.4664
spleen malformation	29	4	4	25	42971	16951020	63.1161	21.9648	181.365	63.1103	21.9628	181.348	210.78
spleen malformation	29	4	4	25	42971	16951020	63.1161	21.9648	181.365	63.1103	21.9628	181.348	210.78
strabismus congenital	142	4	4	138	42971	16950907	11.434	4.23103	30.8994	11.433	4.23067	30.8968	37.0096
strabismus congenital	142	4	4	138	42971	16950907	11.434	4.23103	30.8994	11.433	4.23067	30.8968	37.0096
subgaleal haematoma	142	4	4	138	42971	16950907	11.434	4.23103	30.8994	11.433	4.23067	30.8968	37.0096
subgaleal haematoma	142	4	4	138	42971	16950907	11.434	4.23103	30.8994	11.433	4.23067	30.8968	37.0096
suspiciousness	568	4	4	564	42971	16950481	2.79761	1.04629	7.48036	2.79744	1.04623	7.47991	4.58727
tongue spasm	261	4	4	257	42971	16950788	6.13962	2.28672	16.4842	6.13914	2.28655	16.483	16.9446
tonsillar inflammation	267	4	4	263	42971	16950782	5.99955	2.23494	16.1054	5.99908	2.23477	16.1041	16.4137
tracheomalacia	307	4	4	303	42971	16950742	5.20752	1.94179	13.9656	5.20712	1.94164	13.9645	13.4198
tri-iodothyronine free decreased	209	4	4	205	42971	16950840	7.69701	2.86129	20.7053	7.69638	2.86106	20.7037	22.8595
trichotillomania	516	4	4	512	42971	16950533	3.08175	1.15215	8.24301	3.08156	1.15208	8.24249	5.58085
unemployment	176	4	4	172	42971	16950873	9.17378	3.40408	24.7228	9.17302	3.4038	24.7207	28.4664
unemployment	176	4	4	172	42971	16950873	9.17378	3.40408	24.7228	9.17302	3.4038	24.7207	28.4664
unstable foetal lie	9	4	4	5	42971	16951040	315.581	84.7388	1175.28	315.552	84.7309	1175.17	696.789
verbal abuse	421	4	4	417	42971	16950628	3.78385	1.41341	10.1298	3.78359	1.41332	10.1291	8.11394
visual brightness	349	4	4	345	42971	16950700	4.57355	1.70673	12.2558	4.57321	1.7066	12.2549	11.0397
vitamin b complex deficiency	584	4	4	580	42971	16950465	2.72043	1.01752	7.2733	2.72027	1.01746	7.27287	4.32188
activated partial thromboplastin time shortened	355	3	3	352	42972	16950693	3.36187	1.079	10.4746	3.3617	1.07895	10.4741	4.93555
activated partial thromboplastin time shortened	355	3	3	352	42972	16950693	3.36187	1.079	10.4746	3.3617	1.07895	10.4741	4.93555
adactyly	137	3	3	134	42972	16950911	8.83129	2.81246	27.7308	8.83074	2.81228	27.7291	20.3759
adactyly	137	3	3	134	42972	16950911	8.83129	2.81246	27.7308	8.83074	2.81228	27.7291	20.3759
alkalosis hypochloraemic	90	3	3	87	42972	16950958	13.6022	4.30271	43.0011	13.6014	4.30243	42.9983	33.8574
anal fissure haemorrhage	132	3	3	129	42972	16950916	9.17359	2.92005	28.8196	9.17302	2.91987	28.8178	21.3498
anal infection	208	3	3	205	42972	16950840	5.77262	1.84639	18.0478	5.77229	1.84628	18.0467	11.666
anal sphincter atony	355	3	3	352	42972	16950693	3.36187	1.079	10.4746	3.3617	1.07895	10.4741	4.93555
anal sphincter atony	355	3	3	352	42972	16950693	3.36187	1.079	10.4746	3.3617	1.07895	10.4741	4.93555
anaplastic large cell lymphoma t- and null-cell types stage iv	9	3	3	6	42972	16951039	197.234	49.3248	788.672	197.22	49.3214	788.617	390.45
anorexia nervosa	261	3	3	258	42972	16950787	4.58676	1.46957	14.316	4.58651	1.46949	14.3152	8.31704
anti-transglutaminase antibody	8	3	3	5	42972	16951040	236.68	56.5597	990.414	236.664	56.5558	990.345	440.003
anti-transglutaminase antibody	8	3	3	5	42972	16951040	236.68	56.5597	990.414	236.664	56.5558	990.345	440.003
antidiuretic hormone abnormality	78	3	3	75	42972	16950970	15.7786	4.97587	50.0344	15.7776	4.97554	50.0312	39.9261
antidiuretic hormone abnormality	78	3	3	75	42972	16950970	15.7786	4.97587	50.0344	15.7776	4.97554	50.0312	39.9261
aortic valve thickening	54	3	3	51	42972	16950994	23.2039	7.24178	74.3491	23.2023	7.2413	74.3441	60.1956
aortic valve thickening	54	3	3	51	42972	16950994	23.2039	7.24178	74.3491	23.2023	7.2413	74.3441	60.1956
asplenia	83	3	3	80	42972	16950965	14.7925	4.67136	46.8422	14.7915	4.67105	46.8392	37.1831
blood follicle stimulating hormone increased	344	3	3	341	42972	16950704	3.47032	1.11364	10.8142	3.47014	1.11358	10.8136	5.22905
blood follicle stimulating hormone increased	344	3	3	341	42972	16950704	3.47032	1.11364	10.8142	3.47014	1.11358	10.8136	5.22905
body dysmorphic disorder	273	3	3	270	42972	16950775	4.3829	1.40466	13.6758	4.38266	1.40458	13.675	7.74656
boredom	285	3	3	282	42972	16950763	4.19639	1.34524	13.0903	4.19617	1.34517	13.0896	7.22668
bronchomalacia	116	3	3	113	42972	16950932	10.4725	3.32738	32.9609	10.4718	3.32717	32.9588	25.0375
bronchomalacia	116	3	3	113	42972	16950932	10.4725	3.32738	32.9609	10.4718	3.32717	32.9588	25.0375
carbon monoxide poisoning	371	3	3	368	42972	16950677	3.2157	1.03231	10.0171	3.21554	1.03226	10.0166	4.54266
carcinoid heart disease	78	3	3	75	42972	16950970	15.7786	4.97587	50.0344	15.7776	4.97554	50.0312	39.9261
carcinoid heart disease	78	3	3	75	42972	16950970	15.7786	4.97587	50.0344	15.7776	4.97554	50.0312	39.9261
cardiac massage	48	3	3	45	42972	16951000	26.2977	8.17211	84.6258	26.296	8.17156	84.6202	68.4396
cardiac massage	48	3	3	45	42972	16951000	26.2977	8.17211	84.6258	26.296	8.17156	84.6202	68.4396
cardio-respiratory distress	231	3	3	228	42972	16950817	5.19029	1.6615	16.2137	5.19	1.66141	16.2128	10.0164
cardiomyopathy alcoholic	54	3	3	51	42972	16950994	23.2039	7.24178	74.3491	23.2023	7.2413	74.3441	60.1956
cardiomyopathy alcoholic	54	3	3	51	42972	16950994	23.2039	7.24178	74.3491	23.2023	7.2413	74.3441	60.1956
central auditory processing disorder	48	3	3	45	42972	16951000	26.2977	8.17211	84.6258	26.296	8.17156	84.6202	68.4396
central auditory processing disorder	48	3	3	45	42972	16951000	26.2977	8.17211	84.6258	26.296	8.17156	84.6202	68.4396
cerebral hypoperfusion	343	3	3	340	42972	16950705	3.48052	1.1169	10.8461	3.48035	1.11684	10.8456	5.25676
cerebral hypoperfusion	343	3	3	340	42972	16950705	3.48052	1.1169	10.8461	3.48035	1.11684	10.8456	5.25676
chilaiditi's syndrome	25	3	3	22	42972	16951023	53.7909	16.0992	179.727	53.7872	16.0981	179.715	136.768
child abuse	171	3	3	168	42972	16950877	7.04399	2.24896	22.0625	7.04357	2.24883	22.0612	15.2838
child abuse	171	3	3	168	42972	16950877	7.04399	2.24896	22.0625	7.04357	2.24883	22.0612	15.2838
cold urticaria	134	3	3	131	42972	16950914	9.03353	2.87604	28.374	9.03297	2.87586	28.3722	20.9514
confabulation	201	3	3	198	42972	16950847	5.97671	1.91111	18.6913	5.97636	1.911	18.6902	12.2457
confusion postoperative	103	3	3	100	42972	16950945	11.8339	3.75271	37.3177	11.8332	3.75247	37.3153	28.8867
congenital absence of cranial vault	42	3	3	39	42972	16951006	30.3436	9.37665	98.1941	30.3415	9.37602	98.1875	79.0434
congenital aortic atresia	47	3	3	44	42972	16951001	26.8954	8.3509	86.621	26.8936	8.35034	86.6152	70.0186
congenital aortic atresia	47	3	3	44	42972	16951001	26.8954	8.3509	86.621	26.8936	8.35034	86.6152	70.0186
congenital aortic dilatation	21	3	3	18	42972	16951027	65.7445	19.3649	223.204	65.7399	19.3636	223.189	163.942
congenital aortic dilatation	21	3	3	18	42972	16951027	65.7445	19.3649	223.204	65.7399	19.3636	223.189	163.942
congenital ectopic bladder	40	3	3	37	42972	16951008	31.9838	9.86114	103.737	31.9816	9.86047	103.73	83.2859
congenital naevus	126	3	3	123	42972	16950922	9.62108	3.06055	30.2446	9.62048	3.06036	30.2428	22.6217
congenital small intestinal atresia	28	3	3	25	42972	16951020	47.336	14.2913	156.787	47.3328	14.2904	156.776	121.484
congenital tricuspid valve atresia	147	3	3	144	42972	16950901	8.218	2.61942	25.7826	8.21749	2.61926	25.781	18.6296
congenital tricuspid valve stenosis	26	3	3	23	42972	16951022	51.4522	15.4479	171.372	51.4487	15.4468	171.36	131.281
congenital urinary tract obstruction	21	3	3	18	42972	16951027	65.7445	19.3649	223.204	65.7399	19.3636	223.189	163.942
congenital urinary tract obstruction	21	3	3	18	42972	16951027	65.7445	19.3649	223.204	65.7399	19.3636	223.189	163.942
convulsive threshold lowered	307	3	3	304	42972	16950741	3.8927	1.24843	12.1377	3.8925	1.24837	12.1371	6.38531
coprolalia	52	3	3	49	42972	16950996	24.151	7.52743	77.4859	24.1494	7.52693	77.4808	62.7318
coprolalia	52	3	3	49	42972	16950996	24.151	7.52743	77.4859	24.1494	7.52693	77.4808	62.7318
cor triatriatum	16	3	3	13	42972	16951032	91.0308	25.9393	319.462	91.0245	25.9375	319.44	217.024
cor triatriatum	16	3	3	13	42972	16951032	91.0308	25.9393	319.462	91.0245	25.9375	319.44	217.024
cor triatriatum	16	3	3	13	42972	16951032	91.0308	25.9393	319.462	91.0245	25.9375	319.44	217.024
corrected transposition of great vessels	14	3	3	11	42972	16951034	107.582	30.0119	385.643	107.574	30.0098	385.616	248.876
cortisol abnormal	105	3	3	102	42972	16950943	11.6019	3.68033	36.5739	11.6012	3.6801	36.5716	28.2319
cortisol abnormal	105	3	3	102	42972	16950943	11.6019	3.68033	36.5739	11.6012	3.6801	36.5716	28.2319
cyp2d6 polymorphism	33	3	3	30	42972	16951015	39.4467	12.038	129.26	39.444	12.0372	129.251	102.189
deja vu	222	3	3	219	42972	16950826	5.40359	1.72926	16.8851	5.40328	1.72916	16.8842	10.6197
delusion of grandeur	334	3	3	331	42972	16950714	3.57516	1.14711	11.1426	3.57498	1.14705	11.142	5.51424
delusion of replacement	80	3	3	77	42972	16950968	15.3688	4.84942	48.7067	15.3678	4.8491	48.7036	38.7875
delusional disorder, persecutory type	333	3	3	330	42972	16950715	3.586	1.15057	11.1765	3.58582	1.15051	11.1759	5.54379
dissociative amnesia	97	3	3	94	42972	16950951	12.5893	3.98799	39.742	12.5885	3.98773	39.7395	31.0142
dissociative identity disorder	185	3	3	182	42972	16950863	6.50214	2.07757	20.3497	6.50175	2.07744	20.3485	13.7403
drug metabolising enzyme decreased	39	3	3	36	42972	16951009	32.8722	10.1227	106.749	32.87	10.122	106.742	85.5705
electrocardiogram p wave abnormal	225	3	3	222	42972	16950823	5.33057	1.70607	16.6552	5.33027	1.70597	16.6543	10.413
electrocardiogram p wave abnormal	225	3	3	222	42972	16950823	5.33057	1.70607	16.6552	5.33027	1.70597	16.6543	10.413
electrocardiogram qrs complex shortened	327	3	3	324	42972	16950721	3.6524	1.17177	11.3846	3.65222	1.17171	11.384	5.72518
electrocardiogram qrs complex shortened	327	3	3	324	42972	16950721	3.6524	1.17177	11.3846	3.65222	1.17171	11.384	5.72518
enamel anomaly	258	3	3	255	42972	16950790	4.64072	1.48674	14.4856	4.64047	1.48666	14.4848	8.46839
encephalopathy neonatal	76	3	3	73	42972	16950972	16.2109	5.10909	51.4365	16.2098	5.10875	51.4331	41.1248
encephalopathy neonatal	76	3	3	73	42972	16950972	16.2109	5.10909	51.4365	16.2098	5.10875	51.4331	41.1248
enteric neuropathy	22	3	3	19	42972	16951026	62.2842	18.4304	210.485	62.2799	18.4291	210.471	156.222
epileptic aura	214	3	3	211	42972	16950834	5.60847	1.7943	17.5305	5.60815	1.7942	17.5295	11.2003
erythromelalgia	275	3	3	272	42972	16950773	4.35067	1.3944	13.5746	4.35044	1.39432	13.5739	7.65658
eyelid myoclonus	66	3	3	63	42972	16950982	18.7841	5.89872	59.8167	18.7828	5.89833	59.8127	48.2126
eyelid ptosis congenital	93	3	3	90	42972	16950955	13.1488	4.16194	41.5411	13.148	4.16168	41.5385	32.5861
eyelid ptosis congenital	93	3	3	90	42972	16950955	13.1488	4.16194	41.5411	13.148	4.16168	41.5385	32.5861
fear of crowded places	51	3	3	48	42972	16950997	24.6541	7.67887	79.1557	24.6525	7.67836	79.1504	64.0747
foetal arrhythmia	236	3	3	233	42972	16950812	5.07891	1.62611	15.8632	5.07862	1.62602	15.8623	9.7018
foetal arrhythmia	236	3	3	233	42972	16950812	5.07891	1.62611	15.8632	5.07862	1.62602	15.8623	9.7018
foetal gastrointestinal tract imaging abnormal	11	3	3	8	42972	16951037	147.925	39.2419	557.614	147.915	39.2392	557.575	318.375
gastric banding	248	3	3	245	42972	16950800	4.83014	1.54701	15.0809	4.82987	1.54692	15.0801	9.00068
gastrointestinal disorder congenital	92	3	3	89	42972	16950956	13.2966	4.20783	42.0167	13.2957	4.20756	42.0139	33.0006
hand-eye coordination impaired	137	3	3	134	42972	16950911	8.83129	2.81246	27.7308	8.83074	2.81228	27.7291	20.3759
hand-eye coordination impaired	137	3	3	134	42972	16950911	8.83129	2.81246	27.7308	8.83074	2.81228	27.7291	20.3759
head lag	32	3	3	29	42972	16951016	40.8069	12.43	133.966	40.8041	12.4292	133.957	105.565
hemianopia heteronymous	69	3	3	66	42972	16950979	17.9303	5.63734	57.0294	17.9291	5.63697	57.0257	45.8698
high risk pregnancy	310	3	3	307	42972	16950738	3.85466	1.2363	12.0185	3.85446	1.23623	12.0178	6.28044
hypercapnic coma	82	3	3	79	42972	16950966	14.9797	4.72924	47.4477	14.9787	4.72893	47.4446	37.7048
hypnagogic hallucination	236	3	3	233	42972	16950812	5.07891	1.62611	15.8632	5.07862	1.62602	15.8623	9.7018
hypnagogic hallucination	236	3	3	233	42972	16950812	5.07891	1.62611	15.8632	5.07862	1.62602	15.8623	9.7018
hypnopompic hallucination	91	3	3	88	42972	16950957	13.4477	4.25474	42.5032	13.4468	4.25447	42.5004	33.4242
hyponatraemic encephalopathy	175	3	3	172	42972	16950873	6.88017	2.19717	21.5444	6.87976	2.19704	21.5431	14.8171
infant irritability	64	3	3	61	42972	16950984	19.4	6.08687	61.8312	19.3987	6.08646	61.8271	49.8969
infantile vomiting	146	3	3	143	42972	16950902	8.27547	2.63753	25.965	8.27496	2.63736	25.9634	18.7933
juvenile myoclonic epilepsy	56	3	3	53	42972	16950992	22.3283	6.97702	71.4562	22.3268	6.97656	71.4514	57.8409
kyphoscoliosis	233	3	3	230	42972	16950815	5.14515	1.64716	16.0717	5.14487	1.64707	16.0708	9.88885
lid lag	61	3	3	58	42972	16950987	20.4034	6.39272	65.1208	20.4021	6.3923	65.1165	52.6311
lid lag	61	3	3	58	42972	16950987	20.4034	6.39272	65.1208	20.4021	6.3923	65.1165	52.6311
lid sulcus deepened	296	3	3	293	42972	16950752	4.03884	1.29503	12.596	4.03863	1.29496	12.5954	6.78932
long-chain acyl-coenzyme a dehydrogenase deficiency	8	3	3	5	42972	16951040	236.68	56.5597	990.414	236.664	56.5558	990.345	440.003
long-chain acyl-coenzyme a dehydrogenase deficiency	8	3	3	5	42972	16951040	236.68	56.5597	990.414	236.664	56.5558	990.345	440.003
lymphoid tissue hyperplasia	306	3	3	303	42972	16950742	3.90555	1.25253	12.178	3.90534	1.25246	12.1774	6.42075
male reproductive tract disorder	74	3	3	71	42972	16950974	16.6676	5.24964	52.9194	16.6665	5.24929	52.9159	42.3885
manufacturing issue	377	3	3	374	42972	16950671	3.16411	1.01582	9.85566	3.16395	1.01577	9.85519	4.40481
marfan's syndrome	65	3	3	62	42972	16950983	19.0871	5.99131	60.8073	19.0858	5.99092	60.8033	49.0418
maternal condition affecting foetus	210	3	3	207	42972	16950838	5.71685	1.82869	17.872	5.71652	1.82859	17.8709	11.5077
maternal condition affecting foetus	210	3	3	207	42972	16950838	5.71685	1.82869	17.872	5.71652	1.82859	17.8709	11.5077
migraine without aura	225	3	3	222	42972	16950823	5.33057	1.70607	16.6552	5.33027	1.70597	16.6543	10.413
migraine without aura	225	3	3	222	42972	16950823	5.33057	1.70607	16.6552	5.33027	1.70597	16.6543	10.413
mitral valve thickening	106	3	3	103	42972	16950942	11.4893	3.64518	36.2131	11.4885	3.64495	36.2108	27.9139
mood disorder due to a general medical condition	122	3	3	119	42972	16950926	9.94448	3.16198	31.2756	9.94386	3.16178	31.2736	23.54
mood disorder due to a general medical condition	122	3	3	119	42972	16950926	9.94448	3.16198	31.2756	9.94386	3.16178	31.2736	23.54
myotonia	171	3	3	168	42972	16950877	7.04399	2.24896	22.0625	7.04357	2.24883	22.0612	15.2838
myotonia	171	3	3	168	42972	16950877	7.04399	2.24896	22.0625	7.04357	2.24883	22.0612	15.2838
necrotising enterocolitis neonatal	331	3	3	328	42972	16950717	3.60786	1.15755	11.245	3.60768	1.15749	11.2444	5.60346
neonatal infection	260	3	3	257	42972	16950788	4.60461	1.47525	14.3721	4.60435	1.47517	14.3713	8.36708
neonatal respiratory depression	288	3	3	285	42972	16950760	4.15222	1.33117	12.9517	4.152	1.3311	12.951	7.10388
neurogenic bowel	195	3	3	192	42972	16950853	6.16348	1.97031	19.2805	6.16312	1.97019	19.2794	12.7766
neuromuscular block prolonged	327	3	3	324	42972	16950721	3.6524	1.17177	11.3846	3.65222	1.17171	11.384	5.72518
neuromuscular block prolonged	327	3	3	324	42972	16950721	3.6524	1.17177	11.3846	3.65222	1.17171	11.384	5.72518
neuromuscular blockade	196	3	3	193	42972	16950852	6.13154	1.96019	19.1797	6.13119	1.96007	19.1786	12.6858
neurosis	375	3	3	372	42972	16950673	3.18112	1.02126	9.90889	3.18097	1.02121	9.90841	4.45022
non-24-hour sleep-wake disorder	113	3	3	110	42972	16950935	10.7581	3.41675	33.8735	10.7574	3.41653	33.8714	25.8465
obsessive rumination	47	3	3	44	42972	16951001	26.8954	8.3509	86.621	26.8936	8.35034	86.6152	70.0186
obsessive rumination	47	3	3	44	42972	16951001	26.8954	8.3509	86.621	26.8936	8.35034	86.6152	70.0186
oculomucocutaneous syndrome	378	3	3	375	42972	16950670	3.15567	1.01312	9.82926	3.15552	1.01307	9.82879	4.38231
overlap syndrome	372	3	3	369	42972	16950676	3.20698	1.02952	9.98982	3.20683	1.02947	9.98934	4.51934
parapsoriasis	229	3	3	226	42972	16950819	5.23622	1.6761	16.3582	5.23592	1.676	16.3573	10.1462
patient isolation	209	3	3	206	42972	16950839	5.7446	1.8375	17.9594	5.74427	1.83739	17.9584	11.5865
pelvic kidney	77	3	3	74	42972	16950971	15.9918	5.0416	50.7258	15.9908	5.04127	50.7225	40.5176
periventricular leukomalacia	242	3	3	239	42972	16950806	4.9514	1.58557	15.4622	4.95113	1.58548	15.4613	9.34217
pharmaceutical nomadism	157	3	3	154	42972	16950891	7.68436	2.45119	24.0901	7.68389	2.45104	24.0886	17.109
pharyngeal dystonia	16	3	3	13	42972	16951032	91.0308	25.9393	319.462	91.0245	25.9375	319.44	217.024
pharyngeal dystonia	16	3	3	13	42972	16951032	91.0308	25.9393	319.462	91.0245	25.9375	319.44	217.024
pharyngeal dystonia	16	3	3	13	42972	16951032	91.0308	25.9393	319.462	91.0245	25.9375	319.44	217.024
physical abuse	155	3	3	152	42972	16950893	7.78547	2.48308	24.4106	7.78499	2.48293	24.4091	17.3971
platelet dysfunction	239	3	3	236	42972	16950809	5.01434	1.60558	15.6601	5.01406	1.60549	15.6593	9.51963
post procedural bile leak	286	3	3	283	42972	16950762	4.18156	1.34052	13.0438	4.18134	1.34045	13.0431	7.18544
postmature baby	141	3	3	138	42972	16950907	8.5753	2.73193	26.9172	8.57478	2.73176	26.9156	19.6472
premenstrual dysphoric disorder	121	3	3	118	42972	16950927	10.0288	3.18839	31.5444	10.0281	3.18819	31.5424	23.7792
progesterone decreased	264	3	3	261	42972	16950784	4.53404	1.45278	14.1504	4.53379	1.4527	14.1496	8.16929
prostatic pain	338	3	3	335	42972	16950710	3.53247	1.13348	11.0089	3.5323	1.13343	11.0083	5.39796
pulmonary microemboli	76	3	3	73	42972	16950972	16.2109	5.10909	51.4365	16.2098	5.10875	51.4331	41.1248
pulmonary microemboli	76	3	3	73	42972	16950972	16.2109	5.10909	51.4365	16.2098	5.10875	51.4331	41.1248
pulmonary valve disease	101	3	3	98	42972	16950947	12.0755	3.82799	38.0922	12.0747	3.82774	38.0898	29.5676
regressive behaviour	246	3	3	243	42972	16950802	4.8699	1.55965	15.2059	4.86963	1.55957	15.205	9.11257
rib deformity	228	3	3	225	42972	16950820	5.25949	1.68349	16.4315	5.2592	1.6834	16.4306	10.212
sacral pain	344	3	3	341	42972	16950704	3.47032	1.11364	10.8142	3.47014	1.11358	10.8136	5.22905
sacral pain	344	3	3	341	42972	16950704	3.47032	1.11364	10.8142	3.47014	1.11358	10.8136	5.22905
schizophreniform disorder	219	3	3	216	42972	16950829	5.47864	1.75309	17.1215	5.47833	1.75299	17.1205	10.8323
scleral haemorrhage	210	3	3	207	42972	16950838	5.71685	1.82869	17.872	5.71652	1.82859	17.8709	11.5077
scleral haemorrhage	210	3	3	207	42972	16950838	5.71685	1.82869	17.872	5.71652	1.82859	17.8709	11.5077
selective mutism	72	3	3	69	42972	16950976	17.1507	5.39814	54.4902	17.1496	5.39778	54.4866	43.7228
self-induced vomiting	184	3	3	181	42972	16950864	6.53806	2.08894	20.4632	6.53767	2.08881	20.4619	13.8426
sensation of blood flow	330	3	3	327	42972	16950718	3.6189	1.16107	11.2796	3.61871	1.16101	11.279	5.63359
sensory level abnormal	167	3	3	164	42972	16950881	7.21579	2.30325	22.6061	7.21536	2.30312	22.6048	15.7735
serositis	380	3	3	377	42972	16950668	3.13893	1.00777	9.77688	3.13878	1.00772	9.77641	4.3377
sexual relationship change	61	3	3	58	42972	16950987	20.4034	6.39272	65.1208	20.4021	6.3923	65.1165	52.6311
sexual relationship change	61	3	3	58	42972	16950987	20.4034	6.39272	65.1208	20.4021	6.3923	65.1165	52.6311
sight disability	140	3	3	137	42972	16950908	8.6379	2.75162	27.1161	8.63737	2.75145	27.1144	19.8255
skin turgor decreased	357	3	3	354	42972	16950691	3.34287	1.07294	10.4151	3.34271	1.07288	10.4146	4.88431
subacute hepatic failure	116	3	3	113	42972	16950932	10.4725	3.32738	32.9609	10.4718	3.32717	32.9588	25.0375
subacute hepatic failure	116	3	3	113	42972	16950932	10.4725	3.32738	32.9609	10.4718	3.32717	32.9588	25.0375
subchorionic haematoma	122	3	3	119	42972	16950926	9.94448	3.16198	31.2756	9.94386	3.16178	31.2736	23.54
subchorionic haematoma	122	3	3	119	42972	16950926	9.94448	3.16198	31.2756	9.94386	3.16178	31.2736	23.54
superficial vein prominence	211	3	3	208	42972	16950837	5.68936	1.81997	17.7854	5.68903	1.81987	17.7843	11.4297
tangentiality	169	3	3	166	42972	16950879	7.12886	2.27579	22.331	7.12843	2.27565	22.3297	15.5257
tongue exfoliation	309	3	3	306	42972	16950739	3.86726	1.24032	12.058	3.86706	1.24025	12.0573	6.31515
transient psychosis	70	3	3	67	42972	16950978	17.6626	5.55528	56.1572	17.6615	5.55492	56.1535	45.1336
tricuspid valve stenosis	50	3	3	47	42972	16950998	25.1787	7.83653	80.8988	25.177	7.83601	80.8934	65.4713
tricuspid valve thickening	16	3	3	13	42972	16951032	91.0308	25.9393	319.462	91.0245	25.9375	319.44	217.024
tricuspid valve thickening	16	3	3	13	42972	16951032	91.0308	25.9393	319.462	91.0245	25.9375	319.44	217.024
tricuspid valve thickening	16	3	3	13	42972	16951032	91.0308	25.9393	319.462	91.0245	25.9375	319.44	217.024
trisomy 18	343	3	3	340	42972	16950705	3.48052	1.1169	10.8461	3.48035	1.11684	10.8456	5.25676
trisomy 18	343	3	3	340	42972	16950705	3.48052	1.1169	10.8461	3.48035	1.11684	10.8456	5.25676
umbilical cord vascular disorder	130	3	3	127	42972	16950918	9.31805	2.96543	29.2795	9.31747	2.96524	29.2777	21.7605
urethral meatus stenosis	52	3	3	49	42972	16950996	24.151	7.52743	77.4859	24.1494	7.52693	77.4808	62.7318
urethral meatus stenosis	52	3	3	49	42972	16950996	24.151	7.52743	77.4859	24.1494	7.52693	77.4808	62.7318
urinary tract discomfort	323	3	3	320	42972	16950725	3.69806	1.18634	11.5276	3.69787	1.18628	11.527	5.85016
urogenital disorder	179	3	3	176	42972	16950869	6.7238	2.14772	21.0501	6.7234	2.14759	21.0488	14.3716
use of accessory respiratory muscles	312	3	3	309	42972	16950736	3.82971	1.22834	11.9402	3.82951	1.22828	11.9396	6.21173
viral rash	321	3	3	318	42972	16950727	3.72132	1.19376	11.6005	3.72113	1.1937	11.5999	5.91392
visual snow syndrome	93	3	3	90	42972	16950955	13.1488	4.16194	41.5411	13.148	4.16168	41.5385	32.5861
visual snow syndrome	93	3	3	90	42972	16950955	13.1488	4.16194	41.5411	13.148	4.16168	41.5385	32.5861
von willebrand's disease	205	3	3	202	42972	16950843	5.85835	1.87358	18.318	5.85801	1.87347	18.317	11.9094
wrong patient	105	3	3	102	42972	16950943	11.6019	3.68033	36.5739	11.6012	3.6801	36.5716	28.2319
wrong patient	105	3	3	102	42972	16950943	11.6019	3.68033	36.5739	11.6012	3.6801	36.5716	28.2319

## Sheet: special PTS
Var1	Freq.x	Freq.y	a	b	c	d	ROR	ROR_low	ROR_high	PRR	PRR_low	PRR_high	chi
gestational diabetes	3927	65	65	3862	42910	16947183	6.64722	5.2011	8.49542	6.63868	5.19442	8.4845	306.223
central obesity	579	5	5	574	42970	16950471	3.43617	1.4247	8.28756	3.43589	1.42458	8.28688	8.56038
non-alcoholic steatohepatitis	972	10	10	962	42965	16950083	4.10093	2.19926	7.64693	4.1002	2.19887	7.64558	23.2011
hypertensive encephalopathy	524	10	10	514	42965	16950531	7.67548	4.10478	14.3523	7.67392	4.10395	14.3494	56.9364
hypertensive emergency	936	7	7	929	42968	16950116	2.97242	1.41301	6.25282	2.9721	1.41285	6.25214	9.09191
hypertension neonatal	85	5	5	80	42970	16950965	24.6552	9.9884	60.8587	24.6525	9.98728	60.8519	106.791
coronary artery insufficiency	344	9	9	335	42966	16950710	10.5989	5.46646	20.5502	10.5969	5.46542	20.5463	76.1763
jaundice neonatal	1683	66	66	1617	42909	16949428	16.1228	12.6028	20.626	16.0996	12.5846	20.5963	898.107
abnormal weight gain	11511	99	99	11412	42876	16939633	3.42739	2.81154	4.17814	3.4218	2.80695	4.17132	168.345
abnormal loss of weight	5243	63	63	5180	42912	16945865	4.80281	3.74562	6.1584	4.79724	3.74127	6.15125	187.141
underweight	1609	13	13	1596	42962	16949449	3.21352	1.86166	5.54705	3.21285	1.86128	5.54589	19.6551
body mass index increased	1054	9	9	1045	42966	16950000	3.39759	1.76272	6.54876	3.39709	1.76246	6.54779	15.0941
weight decrease neonatal	177	6	6	171	42969	16950874	13.8418	6.1322	31.2441	13.84	6.1314	31.24	69.0513
poor weight gain neonatal	182	5	5	177	42970	16950868	11.1435	4.58127	27.1057	11.1424	4.58079	27.1028	44.8929

## Sheet: Sheet2
	Female	Male
gestational diabetes	63	1
central obesity	5	0
non-alcoholic steatohepatitis	3	6
hypertensive encephalopathy	6	1
hypertensive emergency	3	1
hypertension neonatal	0	2
coronary artery insufficiency	0	7
jaundice neonatal	22	31
abnormal weight gain	71	14
abnormal loss of weight	38	13
underweight	5	0
body mass index increased	6	1
weight decrease neonatal	2	4
poor weight gain neonatal	5	0
