# Supplementary material for: Overweight and glucose/lipid metabolism abnormality associated with SSRIs: a pharmacovigilance study based on the FDA adverse event reporting system
Source: Front Pharmacol. 2025 Jan 10;15:1517546. doi: 10.3389/fphar.2024.1517546 (PMC11759304; doi:10.3389/fphar.2024.1517546)
Supplement: Supplementary file 4 [file Table4.xlsx]

## Sheet: Sheet 1
Var1	Freq.x	Freq.y	a	b	c	d	ROR	ROR_low	ROR_high	PRR	PRR_low	PRR_high	chi
drug interaction	124813	139	139	124674	1085	16868122	17.3331	14.5262	20.6823	15.4783	12.9718	18.4691	1894.28
anxiety	243022	65	65	242957	1159	16749839	3.86644	3.01159	4.96393	3.71422	2.89303	4.7685	130.76
somnolence	164297	63	63	164234	1161	16828562	5.56022	4.31477	7.16518	5.32551	4.13263	6.86271	223.412
insomnia	225770	62	62	225708	1162	16767088	3.96366	3.06994	5.11755	3.81354	2.95367	4.92373	130.394
suicide attempt	48130	58	58	48072	1166	16944724	17.5336	13.4676	22.8273	16.7502	12.8658	21.8073	860.374
tremor	140015	56	56	139959	1168	16852837	5.77321	4.41521	7.5489	5.55483	4.2482	7.26334	210.805
depression	199194	54	54	199140	1170	16793656	3.8922	2.96279	5.11316	3.7646	2.86566	4.94553	110.903
serotonin syndrome	14427	53	53	14374	1171	16978422	53.4612	40.5777	70.4352	51.1896	38.8535	67.4424	2600.71
toxicity to various agents	130872	50	50	130822	1174	16861974	5.48946	4.13609	7.28567	5.30607	3.99791	7.04227	176.015
suicidal ideation	75773	48	48	75725	1176	16917071	9.11842	6.83182	12.1704	8.80005	6.59329	11.7454	333.132
agitation	62104	46	46	62058	1178	16930738	10.6535	7.93438	14.3044	10.2907	7.66418	13.8172	386.969
intentional overdose	46230	44	44	46186	1180	16946610	13.6818	10.1248	18.4884	13.2259	9.78744	17.8724	498.149
condition aggravated	231383	43	43	231340	1181	16761456	2.63803	1.94588	3.57637	2.58048	1.90343	3.49836	42.1911
completed suicide	72321	40	40	72281	1184	16920515	7.90857	5.77055	10.8387	7.6828	5.60581	10.5293	233.383
overdose	191187	35	35	191152	1189	16801644	2.58737	1.84868	3.62123	2.54198	1.81625	3.55771	33.1046
alanine aminotransferase increased	51929	32	32	51897	1192	16940899	8.7633	6.16794	12.4508	8.56034	6.02509	12.1624	214.192
aspartate aminotransferase increased	45172	31	31	45141	1193	16947655	9.75573	6.8289	13.937	9.53397	6.67368	13.6202	237.273
rhabdomyolysis	32746	31	31	32715	1193	16960081	13.4711	9.42918	19.2456	13.1552	9.2081	18.7943	348.51
blood creatine phosphokinase increased	24972	30	30	24942	1194	16967854	17.0928	11.8951	24.5615	16.6983	11.6207	23.9948	442.866
irritability	52214	29	29	52185	1195	16940611	7.87795	5.45	11.3876	7.715	5.33726	11.152	169.922
product substitution issue	48909	28	28	48881	1196	16943915	8.11522	5.5785	11.8055	7.95246	5.46662	11.5687	170.583
confusional state	131612	26	26	131586	1198	16861210	2.78097	1.88556	4.10158	2.74313	1.85991	4.04578	29.0188
loss of consciousness	105886	26	26	105860	1198	16886936	3.46207	2.34734	5.10617	3.40977	2.31188	5.02903	44.5458
neuroleptic malignant syndrome	9547	25	25	9522	1199	16983274	37.189	25.014	55.2897	36.4498	24.5169	54.1908	860.157
aggression	42687	23	23	42664	1201	16950132	7.60845	5.03577	11.4955	7.48427	4.95359	11.3078	129.467
hyperhidrosis	108716	23	23	108693	1201	16884103	2.97482	1.96906	4.4943	2.93772	1.9445	4.43824	29.5797
inappropriate antidiuretic hormone secretion	7531	23	23	7508	1201	16985288	43.3245	28.6604	65.4915	42.5292	28.1342	64.2893	930.276
tachycardia	71170	22	22	71148	1202	16921648	4.3531	2.8552	6.63681	4.29283	2.81567	6.54493	55.7835
electrocardiogram qt prolonged	27530	21	21	27509	1203	16965287	10.7656	6.99205	16.5758	10.5981	6.88323	16.3179	182.698
drug level increased	13532	20	20	13512	1204	16979284	20.8739	13.4138	32.4829	20.5491	13.2051	31.9776	371.702
blood alkaline phosphatase increased	21691	19	19	21672	1205	16971124	12.3475	7.84652	19.4303	12.1713	7.73458	19.1531	194.894
blood lactate dehydrogenase increased	14170	19	19	14151	1205	16978645	18.9183	12.0209	29.7734	18.6402	11.8441	29.3357	317.022
sedation	19880	19	19	19861	1205	16972935	13.4748	8.56275	21.2047	13.2812	8.4397	20.8999	215.819
treatment noncompliance	42034	19	19	42015	1205	16950781	6.36139	4.04289	10.0095	6.27816	3.99	9.87854	84.4823
altered state of consciousness	16162	18	18	16144	1206	16976652	15.6952	9.85211	25.0036	15.4791	9.71646	24.6593	243.746
crying	32138	18	18	32120	1206	16960676	7.88121	4.94779	12.5538	7.78001	4.88426	12.3926	106.496
delirium	27303	18	18	27285	1206	16965511	9.28043	5.82609	14.7829	9.15866	5.74964	14.5889	130.945
drug abuse	64395	18	18	64377	1206	16928419	3.92474	2.46409	6.25121	3.88173	2.43709	6.18271	38.6439
obsessive-compulsive disorder	7124	18	18	7106	1206	16985690	35.6766	22.3875	56.854	35.1666	22.0675	56.0413	596.251
restlessness	30549	18	18	30531	1206	16962265	8.29217	5.20575	13.2085	8.18493	5.13843	13.0376	113.665
anger	29493	17	17	29476	1207	16963320	8.10558	5.02141	13.0841	8.00689	4.96027	12.9248	104.361
intentional self-injury	13745	17	17	13728	1207	16979068	17.42	10.79	28.1238	17.1919	10.6488	27.7556	259.141
mania	13851	17	17	13834	1207	16978962	17.2864	10.7073	27.9081	17.0602	10.5672	27.5429	256.914
abnormal behaviour	35653	16	16	35637	1208	16957159	6.30239	3.84812	10.3219	6.23307	3.8058	10.2084	70.4123
coma	37013	16	16	36997	1208	16955799	6.07023	3.70638	9.94168	6.00395	3.66591	9.83313	66.8448
gamma-glutamyltransferase increased	18924	16	16	18908	1208	16973888	11.8902	7.25923	19.4754	11.7478	7.17231	19.2423	157.37
mental disorder	36639	16	16	36623	1208	16956173	6.13235	3.74431	10.0434	6.06526	3.70335	9.93356	67.7988
orthostatic hypotension	13950	16	16	13934	1208	16978862	16.1393	9.8527	26.4372	15.9414	9.73189	26.1131	223.994
palpitations	96252	16	16	96236	1208	16896560	2.32549	1.42	3.80838	2.30816	1.40942	3.78001	11.9281
cardiac arrest	70376	15	15	70361	1209	16922435	2.98398	1.7932	4.96549	2.95967	1.77859	4.92503	19.5399
disorientation	33497	15	15	33482	1209	16959314	6.28437	3.77633	10.4581	6.21961	3.73742	10.3503	65.8062
drug withdrawal syndrome	84528	15	15	84513	1209	16908283	2.48222	1.49169	4.1305	2.46406	1.48078	4.10028	13.1113
dysarthria	30927	15	15	30912	1209	16961884	6.80788	4.09088	11.3294	6.73671	4.04811	11.211	73.3752
foetal exposure during pregnancy	67325	15	15	67310	1209	16925486	3.1198	1.87482	5.19151	3.09382	1.85921	5.14828	21.3355
myoclonus	9606	15	15	9591	1209	16983205	21.9695	13.198	36.5708	21.7125	13.0436	36.143	296.084
bradycardia	43339	14	14	43325	1210	16949471	4.52648	2.67248	7.66667	4.48614	2.64866	7.59835	38.0114
maternal drugs affecting foetus	7452	14	14	7438	1210	16985358	26.4217	15.5933	44.7697	26.131	15.4217	44.277	337.882
akathisia	11336	13	13	11323	1211	16981473	16.0995	9.31814	27.8161	15.9392	9.22532	27.5391	181.937
depressed level of consciousness	31986	13	13	31973	1211	16960823	5.69459	3.2966	9.83693	5.64473	3.26773	9.7508	49.758
hepatic enzyme increased	53943	13	13	53930	1211	16938866	3.37173	1.95198	5.82412	3.34654	1.9374	5.78061	21.4526
hyponatraemia	43216	13	13	43203	1211	16949593	4.21158	2.43815	7.27493	4.17747	2.4184	7.21601	31.4896
speech disorder	44092	13	13	44079	1211	16948717	4.12766	2.38957	7.12997	4.09445	2.37034	7.07259	30.4729
cardio-respiratory arrest	36233	12	12	36221	1212	16956575	4.63507	2.62468	8.18532	4.59943	2.6045	8.12238	33.8632
galactorrhoea	5973	12	12	5961	1212	16986835	28.2145	15.9693	49.849	27.9477	15.8183	49.3776	311.284
hallucination	58277	12	12	58265	1212	16934531	2.87769	1.6296	5.08169	2.85928	1.61917	5.04918	14.5552
hypokalaemia	35268	12	12	35256	1212	16957540	4.76221	2.69667	8.40986	4.72532	2.67579	8.34473	35.3047
withdrawal syndrome	35997	12	12	35985	1212	16956811	4.66553	2.64193	8.23912	4.6296	2.62158	8.17566	34.2083
abortion spontaneous	34464	11	11	34453	1213	16958343	4.46363	2.4651	8.08243	4.4325	2.44791	8.02606	29.2893
extrapyramidal disorder	22826	11	11	22815	1213	16969981	6.74517	3.72493	12.2143	6.69354	3.69642	12.1208	53.3182
haematocrit decreased	17823	11	11	17812	1213	16974984	8.64228	4.7724	15.6502	8.5736	4.73447	15.5258	73.6244
hepatic function abnormal	29479	11	11	29468	1213	16963328	5.22026	2.88291	9.45263	5.18233	2.86197	9.38396	37.1789
impulsive behaviour	3158	11	11	3147	1213	16989649	48.9575	27.0122	88.7316	48.5265	26.7744	87.9505	510.33
psychotic disorder	24679	11	11	24668	1213	16968128	6.23781	3.44478	11.2954	6.19073	3.41879	11.2102	47.9232
apathy	11784	10	10	11774	1214	16981022	11.8801	6.37415	22.1422	11.7912	6.32646	21.9765	98.7451
liver disorder	35965	10	10	35955	1214	16956841	3.88478	2.08471	7.23918	3.86122	2.07206	7.19526	21.2411
paranoia	14569	10	10	14559	1214	16978237	9.606	5.15425	17.9027	9.53568	5.11652	17.7717	76.4186
amnesia	56023	9	9	56014	1215	16936782	2.23976	1.16249	4.3153	2.23064	1.15776	4.29774	6.1297
antipsychotic drug level increased	2150	9	9	2141	1215	16990655	58.7841	30.4704	113.407	58.3592	30.2502	112.588	505.327
blood potassium decreased	25486	9	9	25477	1215	16967319	4.93323	2.56031	9.50537	4.90431	2.5453	9.44965	28.006
delusion	12470	9	9	12461	1215	16980335	10.0939	5.23805	19.4513	10.027	5.20335	19.3225	73.1419
panic attack	30223	9	9	30214	1215	16962582	4.15863	2.15834	8.01272	4.1354	2.14629	7.96797	21.4267
schizophrenia	9688	9	9	9679	1215	16983117	12.9973	6.74425	25.048	12.9091	6.69848	24.878	98.8434
tardive dyskinesia	26368	9	9	26359	1215	16966437	4.76791	2.47452	9.1868	4.7402	2.46014	9.13342	26.5927
activation syndrome	316	8	8	308	1216	16992488	362.963	179.495	733.96	360.597	178.325	729.177	2796.23
depressed mood	41956	8	8	41948	1216	16950848	2.6585	1.32638	5.32849	2.64766	1.32097	5.30677	8.22155
disease recurrence	36584	8	8	36576	1216	16956220	3.04993	1.52166	6.1131	3.03653	1.51497	6.08624	10.948
disinhibition	1357	8	8	1349	1216	16991447	82.8657	41.2617	166.419	82.3306	40.9953	165.344	639.004
drug withdrawal syndrome neonatal	14242	8	8	14234	1216	16978562	7.84748	3.91478	15.7309	7.80273	3.89245	15.6412	47.4602
electrocardiogram abnormal	6840	8	8	6832	1216	16985964	16.3568	8.15801	32.7954	16.2564	8.10795	32.5942	114.456
hyperreflexia	3026	8	8	3018	1216	16989778	37.0361	18.4624	74.2953	36.8005	18.345	73.8228	277.935
metabolic acidosis	23906	8	8	23898	1216	16968898	4.67142	2.33055	9.36349	4.64742	2.31858	9.31539	22.9253
muscle rigidity	9590	8	8	9582	1216	16983214	11.6606	5.81642	23.3768	11.5909	5.78166	23.2371	77.3965
mydriasis	10121	8	8	10113	1216	16982683	11.048	5.51093	22.1483	10.9823	5.47817	22.0166	72.5727
obsessive thoughts	1527	8	8	1519	1216	16991277	73.591	36.6519	147.759	73.1165	36.4156	146.806	566.111
psychomotor hyperactivity	14128	8	8	14120	1216	16978676	7.91089	3.9464	15.858	7.86572	3.92387	15.7675	47.9556
tic	4652	8	8	4644	1216	16988152	24.0664	12.0009	48.2623	23.9156	11.9257	47.9599	175.405
body temperature increased	17463	7	7	17456	1217	16975340	5.59347	2.6605	11.7598	5.5672	2.648	11.7046	26.2442
circulatory collapse	14092	7	7	14085	1217	16978711	6.93354	3.29778	14.5777	6.89961	3.28164	14.5064	35.3236
drug eruption	13899	7	7	13892	1217	16978904	7.02995	3.34363	14.7804	6.99547	3.32722	14.7079	35.9802
dyskinesia	33691	7	7	33684	1217	16959112	2.89592	1.37753	6.08799	2.88508	1.37237	6.0652	8.63717
emotional disorder	26541	7	7	26534	1217	16966262	3.67782	1.74942	7.73192	3.66251	1.74214	7.69972	13.5664
homicidal ideation	3772	7	7	3765	1217	16989031	25.9544	12.3384	54.5963	25.8117	12.2706	54.2961	166.68
labelled drug-drug interaction medication error	7590	7	7	7583	1217	16985213	12.8836	6.12683	27.0919	12.8156	6.09451	26.949	76.2194
long qt syndrome	1886	7	7	1879	1217	16990917	52.0113	24.7085	109.483	51.7195	24.5699	108.869	346.918
medication error	44466	7	7	44459	1217	16948337	2.19268	1.04303	4.6095	2.18586	1.03978	4.59516	4.51451
mental impairment	20312	7	7	20305	1217	16972491	4.80784	2.28687	10.1079	4.78606	2.27651	10.0621	20.9829
mood altered	22523	7	7	22516	1217	16970280	4.33516	2.06206	9.114	4.31609	2.05299	9.0739	17.8526
nightmare	28974	7	7	28967	1217	16963829	3.36843	1.60227	7.08142	3.35489	1.59583	7.05295	11.5877
parkinsonism	7570	7	7	7563	1217	16985233	12.9177	6.14303	27.1636	12.8495	6.11062	27.0203	76.4548
red blood cell count decreased	24066	7	7	24059	1217	16968737	4.05676	1.92965	8.52864	4.03928	1.92134	8.49189	16.026
sexual dysfunction	9263	7	7	9256	1217	16983540	10.5539	5.01923	22.1915	10.4992	4.99325	22.0767	60.1488
tinnitus	37480	7	7	37473	1217	16955323	2.60253	1.23797	5.47115	2.59336	1.23361	5.45189	6.86659
torsade de pointes	6478	7	7	6471	1217	16986325	15.0986	7.17973	31.7514	15.0179	7.14139	31.5818	91.5275
white blood cell count increased	33164	7	7	33157	1217	16959639	2.94204	1.39946	6.18496	2.93094	1.39418	6.16161	8.92039
cholestasis	13073	6	6	13067	1218	16979729	6.40116	2.86957	14.2791	6.37469	2.8577	14.2201	27.1978
cushing's syndrome	3340	6	6	3334	1218	16989462	25.1026	11.2472	56.0264	24.9844	11.1942	55.7627	137.926
dementia	21907	6	6	21901	1218	16970895	3.8172	1.71133	8.51442	3.80339	1.70514	8.48362	12.4105
dystonia	16992	6	6	16986	1218	16975810	4.92315	2.20709	10.9816	4.90392	2.19846	10.9387	18.6591
feeling jittery	16646	6	6	16640	1218	16976156	5.02562	2.25302	11.2103	5.00589	2.24417	11.1662	19.2459
hallucination, visual	16030	6	6	16024	1218	16976772	5.21901	2.3397	11.6417	5.19833	2.33043	11.5956	20.3558
heart rate decreased	30305	6	6	30299	1218	16962497	2.75782	1.23643	6.15124	2.7492	1.23256	6.13202	6.68826
muscle twitching	19072	6	6	19066	1218	16973730	4.38553	1.96609	9.78226	4.36893	1.95865	9.74524	15.5995
oculogyric crisis	1586	6	6	1580	1218	16991216	52.975	23.7165	118.329	52.7203	23.6025	117.76	303.312
papilloedema	3677	6	6	3671	1218	16989125	22.7977	10.2151	50.8788	22.6908	10.1673	50.6403	124.233
personality change	8137	6	6	8131	1218	16984665	10.29	4.61239	22.9566	10.2445	4.59198	22.855	50.0397
physical assault	1779	6	6	1773	1218	16991023	47.2079	21.1381	105.43	46.9814	21.0367	104.924	269.134
pregnancy	18372	6	6	18366	1218	16974430	4.55286	2.0411	10.1556	4.53545	2.0333	10.1167	16.5481
premature baby	26617	6	6	26611	1218	16966185	3.1407	1.40807	7.00534	3.13021	1.40337	6.98193	8.70975
salivary hypersecretion	7973	6	6	7967	1218	16984829	10.502	4.70735	23.4295	10.4554	4.68648	23.3256	51.2916
sinus tachycardia	11798	6	6	11792	1218	16981004	7.09381	3.18001	15.8245	7.06394	3.16662	15.7579	31.2388
sopor	7523	6	6	7517	1218	16985279	11.1309	4.9892	24.8332	11.0813	4.96694	24.7224	55.0096
status epilepticus	8921	6	6	8915	1218	16983881	9.38468	4.20669	20.9363	9.34358	4.18826	20.8446	44.697
thinking abnormal	16453	6	6	16447	1218	16976349	5.08466	2.27948	11.3419	5.06463	2.2705	11.2973	19.5843
unresponsive to stimuli	21043	6	6	21037	1218	16971759	3.97418	1.7817	8.8646	3.9596	1.77516	8.83208	13.2855
abnormal dreams	24554	5	5	24549	1219	16968247	2.83511	1.17781	6.82439	2.82761	1.17469	6.80635	5.91367
akinesia	1736	5	5	1731	1219	16991065	40.2615	16.7065	97.0273	40.1011	16.64	96.6408	190.101
blood sodium decreased	15691	5	5	15686	1219	16977110	4.43933	1.84417	10.6865	4.42528	1.83834	10.6526	13.2643
c-reactive protein increased	28481	5	5	28476	1219	16964320	2.44356	1.01516	5.88184	2.43767	1.01271	5.86764	4.24585
clonus	2243	5	5	2238	1219	16990558	31.1397	12.9251	75.0229	31.0165	12.874	74.7263	144.939
decubitus ulcer	7052	5	5	7047	1219	16985749	9.88659	4.10635	23.8033	9.85029	4.09127	23.7159	39.7474
dialysis	12363	5	5	12358	1219	16980438	5.63595	2.34118	13.5675	5.61701	2.33331	13.5219	18.9813
disseminated intravascular coagulation	12324	5	5	12319	1219	16980477	5.6538	2.34859	13.6105	5.63479	2.3407	13.5647	19.0674
haemodialysis	8207	5	5	8202	1219	16984594	8.49379	3.52801	20.4491	8.46318	3.5153	20.3754	32.9025
hostility	2400	5	5	2395	1219	16990401	29.0981	12.0785	70.0998	28.9833	12.0308	69.8233	134.827
hyperventilation	4909	5	5	4904	1219	16987892	14.2087	5.90073	34.2141	14.1548	5.87832	34.0841	61.0825
hypomania	3136	5	5	3131	1219	16989665	22.2571	9.24079	53.6077	22.1702	9.20473	53.3985	100.934
intracranial pressure increased	4520	5	5	4515	1219	16988281	15.4333	6.40902	37.1641	15.3743	6.38454	37.0222	67.1403
libido decreased	10468	5	5	10463	1219	16982333	6.65744	2.76542	16.0271	6.63433	2.75582	15.9714	23.9286
loss of libido	6882	5	5	6877	1219	16985919	10.1311	4.20787	24.3922	10.0938	4.19238	24.3024	40.9511
lymphocyte stimulation test positive	815	5	5	810	1219	16991986	86.045	35.6532	207.66	85.6976	35.5093	206.821	415.998
pulmonary congestion	10833	5	5	10828	1219	16981968	6.43289	2.67216	15.4864	6.4107	2.66294	15.4329	22.8374
self-injurious ideation	3237	5	5	3232	1219	16989564	21.5614	8.95215	51.931	21.4774	8.91728	51.7287	97.4877
shock	18201	5	5	18196	1219	16974600	3.8264	1.58958	9.21081	3.81485	1.58478	9.18302	10.3932
urinary incontinence	24816	5	5	24811	1219	16967985	2.80513	1.16535	6.75222	2.79775	1.16229	6.73447	5.78319
ventricular extrasystoles	8983	5	5	8978	1219	16983818	7.75929	3.223	18.6803	7.73168	3.21153	18.6138	29.3043
affect lability	8411	4	4	8407	1220	16984389	6.62383	2.48143	17.6814	6.60545	2.47455	17.6323	19.0277
alcohol use	3480	4	4	3476	1220	16989320	16.0249	6.00131	42.7904	15.9758	5.98292	42.6593	56.1007
anuria	7261	4	4	7257	1220	16985539	7.67401	2.87475	20.4854	7.6522	2.86658	20.4272	23.1287
asphyxia	6587	4	4	6583	1220	16986213	8.46005	3.16912	22.5844	8.43567	3.15998	22.5193	26.2111
bipolar disorder	9732	4	4	9728	1220	16983068	5.72391	2.14437	15.2787	5.70847	2.13859	15.2375	15.5371
blood chloride decreased	2330	4	4	2326	1220	16990470	23.9495	8.96654	63.9686	23.8745	8.93846	63.7683	87.5269
brain oedema	10525	4	4	10521	1220	16982275	5.29223	1.98268	14.1262	5.27821	1.97742	14.0888	13.874
catatonia	4101	4	4	4097	1220	16988699	13.5955	5.09192	36.3001	13.5543	5.0765	36.1902	46.4782
dissociation	3887	4	4	3883	1220	16988913	14.3449	5.37247	38.3021	14.3013	5.35613	38.1857	49.4453
double outlet right ventricle	286	4	4	282	1220	16992514	197.564	73.5191	530.906	196.922	73.28	529.18	768.816
drooling	5457	4	4	5453	1220	16987343	10.2139	3.82586	27.2679	10.1838	3.81458	27.1875	33.1142
electrocardiogram qrs complex prolonged	4034	4	4	4030	1220	16988766	13.8216	5.17655	36.904	13.7797	5.16086	36.7921	47.3731
electroencephalogram abnormal	2779	4	4	2775	1220	16990021	20.0739	7.51656	53.6097	20.0115	7.49322	53.4432	72.1538
enuresis	3311	4	4	3307	1220	16989489	16.844	6.30788	44.9789	16.7923	6.28849	44.8407	59.347
hallucination, auditory	13021	4	4	13017	1220	16979779	4.27682	1.60232	11.4154	4.26611	1.59831	11.3868	10.0067
heart rate irregular	19998	4	4	19994	1220	16972802	2.78326	1.04281	7.42852	2.77743	1.04063	7.41297	4.55436
hemiparesis	14748	4	4	14744	1220	16978052	3.77548	1.41452	10.0771	3.76641	1.41112	10.0529	8.13253
hepatic steatosis	15239	4	4	15235	1220	16977561	3.6537	1.3689	9.75202	3.64503	1.36565	9.72887	7.68237
hepatotoxicity	17560	4	4	17556	1220	16975240	3.17023	1.18778	8.46145	3.16314	1.18512	8.44252	5.92188
hyperprolactinaemia	5685	4	4	5681	1220	16987115	9.80381	3.67231	26.1728	9.77504	3.66154	26.096	31.4977
hyperthermia	6082	4	4	6078	1220	16986718	9.16324	3.43244	24.4621	9.13656	3.42245	24.3909	28.9754
hypertonia	5064	4	4	5060	1220	16987736	11.0074	4.12298	29.3872	10.9747	4.11073	29.2999	36.2455
hypotonia neonatal	1274	4	4	1270	1220	16991526	43.8661	16.4117	117.247	43.726	16.3593	116.873	166.484
intrusive thoughts	606	4	4	602	1220	16992194	92.545	34.5651	247.781	92.2459	34.4534	246.98	358.657
leukocytosis	14859	4	4	14855	1220	16977941	3.74725	1.40394	10.0017	3.73827	1.40058	9.97778	8.02796
malocclusion	254	4	4	250	1220	16992546	222.853	82.8566	599.391	222.128	82.587	597.441	866.677
miosis	5475	4	4	5471	1220	16987325	10.1802	3.81327	27.1781	10.1502	3.80203	27.098	32.9816
neonatal behavioural syndrome	229	4	4	225	1220	16992571	247.615	91.9836	666.566	246.809	91.6842	664.396	962.16
oscillopsia	208	4	4	204	1220	16992592	273.105	101.363	735.836	272.216	101.033	733.44	1060.1
poor quality sleep	17100	4	4	17096	1220	16975700	3.25562	1.21977	8.68938	3.24825	1.21701	8.66971	6.22923
product dispensing error	15125	4	4	15121	1220	16977675	3.68127	1.37923	9.82562	3.67251	1.37594	9.80223	7.78408
psychomotor skills impaired	2039	4	4	2035	1220	16990761	27.3747	10.2477	73.126	27.2885	10.2154	72.8957	101.114
renal tubular necrosis	7833	4	4	7829	1220	16984967	7.11309	2.66468	18.9877	7.09312	2.65719	18.9344	20.9354
retching	17434	4	4	17430	1220	16975366	3.19317	1.19638	8.52269	3.186	1.19369	8.50356	6.00428
slow speech	1780	4	4	1776	1220	16991020	31.3673	11.7407	83.8032	31.268	11.7035	83.5381	116.949
social avoidant behaviour	5192	4	4	5188	1220	16987608	10.7358	4.02127	28.6617	10.7039	4.00935	28.5768	35.1731
somnolence neonatal	175	4	4	171	1220	16992625	325.81	120.703	879.451	324.749	120.31	876.585	1261.51
tachypnoea	10723	4	4	10719	1220	16982077	5.19442	1.94604	13.8651	5.18071	1.9409	13.8285	13.4984
therapy change	6641	4	4	6637	1220	16986159	8.39119	3.14333	22.4005	8.36704	3.13428	22.336	25.9407
transaminases increased	17944	4	4	17940	1220	16974856	3.1023	1.16233	8.28013	3.09543	1.15976	8.26179	5.67868
tremor neonatal	383	4	4	379	1220	16992417	147	54.7992	394.329	146.522	54.6213	393.049	572.092
troponin increased	5539	4	4	5535	1220	16987261	10.0625	3.76918	26.8637	10.0329	3.75808	26.7846	32.5173
vasoplegia syndrome	998	4	4	994	1220	16991802	56.0471	20.9601	149.869	55.8672	20.8928	149.388	214.689
acidosis	6277	3	3	6274	1221	16986522	6.6522	2.14188	20.6603	6.63835	2.13742	20.6173	14.3654
affective disorder	6362	3	3	6359	1221	16986437	6.56325	2.11324	20.384	6.54962	2.10885	20.3416	14.1055
alkalosis	309	3	3	306	1221	16992490	136.44	43.7006	425.986	136.108	43.5942	424.95	398.447
angle closure glaucoma	2182	3	3	2179	1221	16990617	19.1583	6.16547	59.5318	19.1138	6.15114	59.3935	51.4342
anorgasmia	2079	3	3	2076	1221	16990720	20.109	6.47115	62.4883	20.0621	6.45608	62.3427	54.2642
arteriospasm coronary	3012	3	3	3009	1221	16989787	13.873	4.46553	43.0993	13.8415	4.45537	43.0012	35.7119
aspiration	8738	3	3	8735	1221	16984061	4.77732	1.53832	14.8362	4.76806	1.53534	14.8074	8.9349
blood calcium decreased	9695	3	3	9692	1221	16983104	4.30536	1.38637	13.3702	4.29726	1.38376	13.3451	7.59187
blood sodium increased	2308	3	3	2305	1221	16990491	18.1109	5.82864	56.2748	18.069	5.81514	56.1445	48.3167
blood urea decreased	1077	3	3	1074	1221	16991722	38.8722	12.4997	120.886	38.7793	12.4699	120.598	110.115
chorea	1438	3	3	1435	1221	16991361	29.0926	9.35869	90.4375	29.0237	9.33654	90.2235	81.012
coeliac disease	7875	3	3	7872	1221	16984924	5.30132	1.70701	16.4639	5.29078	1.70362	16.4311	10.4402
conjunctival haemorrhage	3236	3	3	3233	1221	16989563	12.9117	4.15624	40.111	12.8825	4.14684	40.0203	32.856
coronary artery occlusion	12488	3	3	12485	1221	16980311	3.34166	1.07609	10.3771	3.33592	1.07424	10.3593	4.9095
cystic fibrosis	4820	3	3	4817	1221	16987979	8.66504	2.78974	26.9139	8.64625	2.78369	26.8556	20.2789
delayed recovery from anaesthesia	770	3	3	767	1221	16992029	54.4321	17.4921	169.382	54.3012	17.45	168.975	156.354
derealisation	1540	3	3	1537	1221	16991259	27.1617	8.73825	84.4287	27.0976	8.71762	84.2294	75.2634
drug level above therapeutic	3517	3	3	3514	1221	16989282	11.879	3.82398	36.9013	11.8523	3.8154	36.8185	29.7908
eosinophil count increased	6739	3	3	6736	1221	16986060	6.19578	1.99495	19.2424	6.18305	1.99085	19.2029	13.0337
euphoric mood	8944	3	3	8941	1221	16983855	4.66719	1.50286	14.4941	4.6582	1.49997	14.4662	8.62029
eye movement disorder	5615	3	3	5612	1221	16987184	7.4372	2.39455	23.0991	7.42142	2.38947	23.0501	16.6651
gastric haemorrhage	10315	3	3	10312	1221	16982484	4.04635	1.30298	12.5658	4.03889	1.30058	12.5426	6.86161
gastroenteritis	11926	3	3	11923	1221	16980873	3.49929	1.12685	10.8667	3.49317	1.12487	10.8476	5.34072
homicide	1282	3	3	1279	1221	16991517	32.6413	10.4988	101.484	32.5637	10.4738	101.243	91.5754
hypotonia	8456	3	3	8453	1221	16984343	4.93678	1.58965	15.3315	4.92713	1.58655	15.3015	9.3916
inappropriate affect	1386	3	3	1383	1221	16991413	30.1865	9.71017	93.8424	30.115	9.68716	93.62	84.2686
logorrhoea	3073	3	3	3070	1221	16989726	13.5973	4.37683	42.2423	13.5665	4.36689	42.1463	34.8927
lymphocyte count increased	2620	3	3	2617	1221	16990179	15.9514	5.1341	49.5604	15.9148	5.12231	49.4466	41.8913
mouth haemorrhage	5963	3	3	5960	1221	16986836	7.0028	2.25473	21.7495	6.98809	2.24999	21.7038	15.3912
muscle spasticity	11053	3	3	11050	1221	16981746	3.77594	1.21592	11.7259	3.76914	1.21373	11.7048	6.10568
mutism	1187	3	3	1184	1221	16991612	35.2605	11.34	109.639	35.1765	11.313	109.378	99.37
myoglobinuria	479	3	3	476	1221	16992320	87.7104	28.1484	273.306	87.4979	28.0802	272.644	254.929
negativism	668	3	3	665	1221	16992131	62.7815	20.1684	195.43	62.6301	20.1198	194.959	181.128
neutrophil count increased	8490	3	3	8487	1221	16984309	4.91699	1.58328	15.27	4.90739	1.58019	15.2402	9.33486
personality disorder	2201	3	3	2198	1221	16990598	18.9927	6.1122	59.0168	18.9486	6.09801	58.8797	50.9412
product formulation issue	5551	3	3	5548	1221	16987248	7.52302	2.42218	23.3657	7.50703	2.41703	23.316	16.9171
protein total decreased	3174	3	3	3171	1221	16989625	13.1642	4.23747	40.8958	13.1343	4.22788	40.8032	33.6059
prothrombin time prolonged	5596	3	3	5593	1221	16987203	7.46247	2.40269	23.1776	7.44663	2.39759	23.1284	16.7393
refusal of treatment by patient	5735	3	3	5732	1221	16987064	7.28145	2.34442	22.6152	7.26605	2.33946	22.5674	16.208
screaming	5327	3	3	5324	1221	16987472	7.83964	2.52409	24.3494	7.82288	2.51869	24.2973	17.8477
skin laceration	8256	3	3	8253	1221	16984543	5.05647	1.62819	15.7033	5.04653	1.62499	15.6724	9.73525
sluggishness	8519	3	3	8516	1221	16984280	4.90024	1.57789	15.218	4.89068	1.57481	15.1883	9.28683
tachyphrenia	2893	3	3	2890	1221	16989906	14.4444	4.64933	44.8753	14.4114	4.63872	44.7729	37.41
tension	5186	3	3	5183	1221	16987613	8.05298	2.59275	25.0122	8.0357	2.58719	24.9586	18.4754
therapy partial responder	7906	3	3	7903	1221	16984893	5.28052	1.70031	16.3992	5.27003	1.69694	16.3666	10.3802

## Sheet: special PTS
Var1	Freq.x	Freq.y	a	b	c	d	ROR	ROR_low	ROR_high	PRR	PRR_low	PRR_high	chi
arteriospasm coronary	3012	3	3	3009	1221	16989787	13.873	4.46553	43.0993	13.8415	4.45537	43.0012	35.7119
coronary artery occlusion	12488	3	3	12485	1221	16980311	3.34166	1.07609	10.3771	3.33592	1.07424	10.3593	4.9095
hepatic steatosis	15239	4	4	15235	1220	16977561	3.6537	1.3689	9.75202	3.64503	1.36565	9.72887	7.68237
cholestasis	13073	6	6	13067	1218	16979729	6.40116	2.86957	14.2791	6.37469	2.8577	14.2201	27.1978

## Sheet: Sheet2
	Female	Male
arteriospasm coronary	0	3
coronary artery occlusion	0	3
hepatic steatosis	1	3
cholestasis	3	2
