# Supplementary material for: Overweight and glucose/lipid metabolism abnormality associated with SSRIs: a pharmacovigilance study based on the FDA adverse event reporting system
Source: Front Pharmacol. 2025 Jan 10;15:1517546. doi: 10.3389/fphar.2024.1517546 (PMC11759304; doi:10.3389/fphar.2024.1517546)
Supplement: Supplementary file 5 [file Table1.xlsx]

## Sheet: Sheet 1
Var1	Freq.x	Freq.y	a	b	c	d	ROR	ROR_low	ROR_high	PRR	PRR_low	PRR_high	chi
toxicity to various agents	130872	1728	1728	129144	20092	16843056	11.2168	10.6757	11.7852	10.4077	9.90561	10.9351	14613
completed suicide	72321	1660	1660	70661	20160	16901539	19.6954	18.7238	20.7174	18.2731	17.3716	19.2213	26595.2
drug interaction	124813	1439	1439	123374	20381	16848826	9.64231	9.13769	10.1748	9.07237	8.59757	9.57339	10292.2
drug abuse	64395	994	994	63401	20826	16908799	12.7291	11.9386	13.5719	12.1948	11.4375	13.0022	10095.7
anxiety	243022	992	992	242030	20828	16730170	3.29227	3.08872	3.50923	3.18806	2.99095	3.39815	1505.16
foetal exposure during pregnancy	67325	849	849	66476	20971	16905724	10.2957	9.60893	11.0316	9.93405	9.27137	10.6441	6762.24
overdose	191187	776	776	190411	21044	16781789	3.24997	3.02484	3.49186	3.16995	2.95037	3.40589	1161.07
suicidal ideation	75773	761	761	75012	21059	16897188	8.14012	7.5695	8.75374	7.8911	7.33794	8.48595	4553.87
depression	199194	749	749	198445	21071	16773755	3.0046	2.79304	3.23218	2.93579	2.72908	3.15816	963.736
serotonin syndrome	14427	711	711	13716	21109	16958484	41.6449	38.5745	44.9596	40.3205	37.3478	43.5298	25941.9
tremor	140015	706	706	139309	21114	16832891	4.0403	3.74771	4.35573	3.94193	3.65646	4.24968	1555.1
electrocardiogram qt prolonged	27530	675	675	26855	21145	16945345	20.1429	18.6396	21.7674	19.5507	18.0916	21.1275	11608.7
insomnia	225770	668	668	225102	21152	16747098	2.34955	2.17513	2.53796	2.30824	2.13689	2.49333	500.485
confusional state	131612	667	667	130945	21153	16841255	4.05545	3.75389	4.38124	3.96205	3.66743	4.28034	1481.02
hyponatraemia	43216	647	647	42569	21173	16929631	12.1528	11.2319	13.1492	11.8221	10.9263	12.7914	6329.76
agitation	62104	603	603	61501	21217	16910699	7.81471	7.2043	8.47684	7.62638	7.03068	8.27256	3450.68
somnolence	164297	574	574	163723	21246	16808477	2.77366	2.55262	3.01385	2.727	2.50968	2.96315	631.701
intentional overdose	46230	566	566	45664	21254	16926536	9.8712	9.07608	10.736	9.64108	8.86451	10.4857	4341.7
suicide attempt	48130	528	528	47602	21292	16924598	8.81679	8.08363	9.61645	8.62764	7.91021	9.41014	3531.53
cardiac arrest	70376	484	484	69892	21336	16902308	5.48594	5.01176	6.00498	5.38643	4.92085	5.89606	1724.14
hyperhidrosis	108716	445	445	108271	21375	16863929	3.24265	2.95154	3.56248	3.19692	2.90991	3.51223	673.382
loss of consciousness	105886	386	386	105500	21434	16866700	2.87913	2.60297	3.1846	2.84589	2.57291	3.14783	463.35
restlessness	30549	341	341	30208	21479	16941992	8.90395	7.99585	9.91519	8.78043	7.88492	9.77764	2328.91
palpitations	96252	338	338	95914	21482	16876286	2.76845	2.48595	3.08305	2.74106	2.46135	3.05255	374.596
disturbance in attention	45585	335	335	45250	21485	16926950	5.8327	5.23396	6.49993	5.7585	5.16738	6.41725	1311.11
respiratory arrest	24997	319	319	24678	21501	16947522	10.1889	9.11616	11.3879	10.0546	8.99596	11.2378	2571.73
tachycardia	71170	317	317	70853	21503	16901347	3.5166	3.14671	3.92998	3.48004	3.11399	3.88912	560.114
cardio-respiratory arrest	36233	307	307	35926	21513	16936274	6.72739	6.00777	7.5332	6.6468	5.93581	7.44296	1463.4
aggression	42687	301	301	42386	21519	16929814	5.58694	4.9842	6.26257	5.52367	4.92775	6.19164	1110.04
maternal drugs affecting foetus	7452	300	300	7152	21520	16965048	33.0679	29.4379	37.1455	32.627	29.0454	36.6503	8830.91
withdrawal syndrome	35997	293	293	35704	21527	16936496	6.45641	5.75072	7.24869	6.38314	5.68546	7.16643	1322.13
syncope	82202	291	291	81911	21529	16890289	2.78717	2.48222	3.12959	2.76334	2.46099	3.10283	327.866
irritability	52214	274	274	51940	21546	16920260	4.14275	3.67624	4.66846	4.10329	3.64122	4.62399	641.674
intentional self-injury	13745	265	265	13480	21555	16958720	15.4668	13.6862	17.4791	15.2911	13.5307	17.2806	3474.05
amnesia	56023	251	251	55772	21569	16916428	3.52969	3.11584	3.9985	3.50059	3.09016	3.96553	447.817
seizure	87150	244	244	86906	21576	16885294	2.19724	1.93642	2.49319	2.18385	1.92463	2.478	156.956
panic attack	30223	237	237	29986	21583	16942214	6.20423	5.45602	7.05506	6.14771	5.40631	6.99078	1015.35
erectile dysfunction	20316	228	228	20088	21592	16952112	8.91105	7.81522	10.1605	8.82839	7.74272	10.0663	1566.81
hallucination	58277	225	225	58052	21595	16914148	3.03572	2.6614	3.4627	3.01473	2.643	3.43875	302.817
bradycardia	43339	223	223	43116	21597	16929084	4.05421	3.55193	4.62752	4.023	3.52458	4.59189	505.242
depressed level of consciousness	31986	219	219	31767	21601	16940433	5.40653	4.73054	6.17912	5.3623	4.69184	6.12857	773.319
product substitution issue	48909	215	215	48694	21605	16923506	3.45859	3.02295	3.95701	3.43436	3.00177	3.9293	370.426
coma	37013	214	214	36799	21606	16935401	4.55826	3.98249	5.21726	4.52336	3.952	5.17732	585.188
exposure during pregnancy	49592	211	211	49381	21609	16922819	3.34627	2.92113	3.83328	3.32358	2.90132	3.80729	342.301
sopor	7523	204	204	7319	21616	16964881	21.8753	19.0219	25.1567	21.6801	18.8522	24.9322	3916.77
disorientation	33497	202	202	33295	21618	16938905	4.75381	4.13705	5.46253	4.71906	4.10681	5.4226	589.648
hypokalaemia	35268	200	200	35068	21620	16937132	4.4679	3.88566	5.13738	4.43611	3.85801	5.10083	530.389
arrhythmia	40500	199	199	40301	21621	16931899	3.86694	3.36202	4.44768	3.84079	3.33929	4.41761	417.069
medication error	44466	197	197	44269	21623	16927931	3.48381	3.0269	4.00969	3.46139	3.00741	3.98389	344.179
dry mouth	65736	196	196	65540	21624	16906660	2.33814	2.03097	2.69177	2.32612	2.02053	2.67793	148.313
depressed mood	41956	194	194	41762	21626	16930438	3.63674	3.15634	4.19026	3.6133	3.13599	4.16325	365.878
dyskinesia	33691	192	192	33499	21628	16938701	4.48883	3.89273	5.17621	4.45813	3.86611	5.14081	513.111
sleep disorder	54761	186	186	54575	21634	16917625	2.66515	2.30639	3.07971	2.65096	2.29411	3.06331	191.208
sexual dysfunction	9263	182	182	9081	21638	16963119	15.7118	13.5593	18.206	15.5891	13.4534	18.0638	2437.4
torsade de pointes	6478	182	182	6296	21638	16965904	22.6656	19.548	26.2803	22.4849	19.3922	26.0707	3632.75
pregnancy	18372	181	181	18191	21639	16954009	7.79574	6.72992	9.03035	7.73937	6.68125	8.96506	1052.89
anger	29493	180	180	29313	21640	16942887	4.80776	4.14991	5.56988	4.77634	4.1228	5.53349	535.076
atrial septal defect	7180	180	180	7000	21640	16965200	20.1593	17.3764	23.388	20.0013	17.2401	23.2046	3169.11
inappropriate antidiuretic hormone secretion	7531	176	176	7355	21644	16964845	18.7561	16.142	21.7935	18.6129	16.0188	21.627	2866.04
mydriasis	10121	176	176	9945	21644	16962255	13.8693	11.9417	16.108	13.7655	11.8524	15.9874	2048.5
bruxism	4330	172	172	4158	21648	16968042	32.4234	27.8209	37.7871	32.1757	27.6084	37.4985	4990.45
small for dates baby	3799	166	166	3633	21654	16968567	35.8055	30.6297	41.8559	35.5407	30.4032	41.5464	5330.13
abnormal behaviour	35653	162	162	35491	21658	16936709	3.5695	3.05723	4.16761	3.55042	3.04089	4.14534	296.07
loss of libido	6882	155	155	6727	21665	16965473	18.0434	15.3788	21.1697	17.9223	15.2756	21.0276	2421.81
unresponsive to stimuli	21043	154	154	20889	21666	16951311	5.76803	4.91971	6.76263	5.73438	4.89101	6.72318	598.286
libido decreased	10468	153	153	10315	21667	16961885	11.6117	9.89307	13.629	11.5373	9.82968	13.5417	1451.85
psychotic disorder	24679	152	152	24527	21668	16947673	4.84719	4.13041	5.68837	4.82039	4.10757	5.65692	458.063
muscle twitching	19072	151	151	18921	21669	16953279	6.24378	5.31692	7.33221	6.20749	5.28602	7.2896	655.169
poisoning	10586	148	148	10438	21672	16961762	11.0973	9.43008	13.0592	11.0288	9.37188	12.9786	1331.64
nightmare	28974	146	146	28828	21674	16943372	3.95912	3.36308	4.66081	3.93932	3.34626	4.6375	319.134
pulmonary oedema	38015	144	144	37871	21676	16934329	2.9706	2.52081	3.50065	2.9576	2.50977	3.48533	186.292
lethargy	48243	142	142	48101	21678	16924099	2.30473	1.95366	2.71889	2.29624	1.94646	2.70888	103.896
tinnitus	37480	141	141	37339	21679	16934861	2.94984	2.49888	3.48219	2.93724	2.48821	3.46731	179.874
haematemesis	21000	140	140	20860	21680	16951340	5.24757	4.44166	6.19972	5.22032	4.41859	6.16752	475.066
anorgasmia	2079	139	139	1940	21681	16970260	56.0818	47.1908	66.648	55.731	46.8956	66.231	6972.44
mania	13851	138	138	13713	21682	16958487	7.87108	6.65244	9.31296	7.82762	6.61571	9.26155	814.318
cognitive disorder	38057	137	137	37920	21683	16934280	2.82163	2.3846	3.33875	2.81019	2.37493	3.32522	159.529
myoclonus	9606	137	137	9469	21683	16962731	11.3186	9.55688	13.4051	11.2538	9.50218	13.3284	1262.41
speech disorder	44092	137	137	43955	21683	16928245	2.43335	2.05654	2.8792	2.42435	2.04894	2.86855	114.587
delirium	27303	136	136	27167	21684	16945033	3.91201	3.30368	4.63236	3.89386	3.28835	4.61087	291.503
abnormal dreams	24554	135	135	24419	21685	16947781	4.32075	3.64644	5.11976	4.30021	3.6291	5.09542	340.534
crying	32138	134	134	32004	21686	16940196	3.27069	2.75883	3.87752	3.25675	2.74707	3.86099	209.071
ventricular tachycardia	13763	132	132	13631	21688	16958569	7.57209	6.37595	8.99264	7.53233	6.34247	8.94542	741.221
premature baby	26617	125	125	26492	21695	16945708	3.68549	3.09002	4.39571	3.67011	3.07713	4.37736	242.061
muscle rigidity	9590	124	124	9466	21696	16962734	10.2417	8.5746	12.2329	10.1892	8.53063	12.1702	1014.91
drug withdrawal syndrome neonatal	14242	123	123	14119	21697	16958081	6.80892	5.69871	8.13542	6.77617	5.6713	8.0963	600.894
mood swings	27578	120	120	27458	21700	16944742	3.41262	2.85101	4.08486	3.39935	2.83992	4.06897	202.667
ventricular septal defect	5055	120	120	4935	21700	16967265	19.0128	15.8559	22.7983	18.9137	15.7732	22.6795	1988.25
dysarthria	30927	118	118	30809	21702	16941391	2.98988	2.49419	3.58408	2.97912	2.48522	3.57118	154.835
accidental overdose	27996	116	116	27880	21704	16944320	3.24825	2.70546	3.89994	3.2363	2.6955	3.88559	178.806
congenital anomaly	6763	116	116	6647	21704	16965553	13.6415	11.3483	16.398	13.5742	11.2924	16.3172	1328.51
caesarean section	10689	115	115	10574	21705	16961626	8.49897	7.06887	10.2184	8.45945	7.036	10.1709	748.763
akathisia	11336	114	114	11222	21706	16960978	7.9379	6.59735	9.55084	7.90165	6.56723	9.50723	680.759
circulatory collapse	14092	114	114	13978	21706	16958222	6.37177	5.29668	7.66509	6.34371	5.27335	7.63132	509.424
metabolic acidosis	23906	113	113	23793	21707	16948407	3.70816	3.08095	4.46305	3.69413	3.0693	4.44617	221.288
neonatal respiratory distress syndrome	3146	113	113	3033	21707	16969167	29.1251	24.1273	35.1581	28.9794	24.0066	34.9823	2943.47
apathy	11784	110	110	11674	21710	16960526	7.36127	6.09826	8.88585	7.3292	6.07169	8.84714	596.021
blood creatine phosphokinase increased	24972	110	110	24862	21710	16947338	3.45381	2.86255	4.16719	3.44144	2.8523	4.15226	189.962
rhabdomyolysis	32746	110	110	32636	21710	16939564	2.62989	2.1799	3.17278	2.62168	2.17309	3.16287	110.184
sedation	19880	110	110	19770	21710	16952430	4.34468	3.60054	5.24263	4.32782	3.58656	5.22228	280.248
epilepsy	23318	108	108	23210	21712	16948990	3.63239	3.00532	4.3903	3.61936	2.99454	4.37456	204.062
paranoia	14569	108	108	14461	21712	16957739	5.83302	4.82477	7.05197	5.8091	4.80499	7.02305	427.153
respiratory disorder neonatal	1092	108	108	984	21712	16971216	85.791	70.3011	104.694	85.3713	69.9572	104.182	8115.25
urinary retention	26746	107	107	26639	21713	16945561	3.13474	2.59146	3.79192	3.12428	2.5828	3.77926	154.17
electrocardiogram qrs complex prolonged	4034	105	105	3929	21715	16968271	20.8826	17.1955	25.3604	20.7869	17.1167	25.2442	1926.66
psychomotor hyperactivity	14128	104	104	14024	21716	16958176	5.7911	4.77292	7.02648	5.76826	4.7541	6.99877	407.25
asphyxia	6587	102	102	6485	21718	16965715	12.2869	10.0996	14.948	12.2341	10.0562	14.8838	1036.33
mental disorder	36639	102	102	36537	21718	16935663	2.17696	1.79164	2.64514	2.17145	1.78711	2.63845	64.4209
hallucination, visual	16030	101	101	15929	21719	16956271	4.95021	4.06874	6.02264	4.93192	4.05371	6.0004	314.905
blood sodium decreased	15691	98	98	15593	21722	16956607	4.90609	4.02056	5.98666	4.88855	4.00618	5.96525	301.51
sinus tachycardia	11798	98	98	11700	21722	16960500	6.54002	5.35847	7.98211	6.51514	5.33808	7.95174	454.04
thinking abnormal	16453	93	93	16360	21727	16955840	4.43628	3.61671	5.44158	4.42164	3.60477	5.42362	245.091
parkinsonism	7570	92	92	7478	21728	16964722	9.60571	7.81723	11.8034	9.56942	7.7877	11.7588	697.731
fear	24524	89	89	24435	21731	16947765	2.8406	2.30586	3.49935	2.83309	2.29977	3.49011	105.329
mental status changes	23908	87	87	23821	21733	16948379	2.84818	2.30653	3.51704	2.84081	2.30056	3.50794	103.544
aphasia	25251	86	86	25165	21734	16947035	2.66474	2.1554	3.29445	2.65818	2.1501	3.28634	88.7856
mental impairment	20312	86	86	20226	21734	16951974	3.31642	2.68228	4.10048	3.30729	2.67489	4.08919	138.009
prescribed overdose	15826	86	86	15740	21734	16956460	4.26274	3.44722	5.27121	4.24988	3.43682	5.2553	212.763
hallucination, auditory	13021	85	85	12936	21735	16959264	5.12703	4.14053	6.34858	5.11096	4.12755	6.32867	279.442
white blood cell count increased	33164	85	85	33079	21735	16939121	2.00262	1.61797	2.4787	1.99871	1.61482	2.47387	42.3918
long qt syndrome	1886	83	83	1803	21737	16970397	35.9397	28.8297	44.8032	35.8068	28.7231	44.6375	2684.99
restless legs syndrome	15235	83	83	15152	21737	16957048	4.27325	3.44264	5.30427	4.2608	3.43261	5.28881	206.183
extrapyramidal disorder	22826	82	82	22744	21738	16949456	2.81114	2.26222	3.49326	2.80434	2.25675	3.4848	94.9817
alcohol use	3480	79	79	3401	21741	16968799	18.1298	14.4992	22.6694	18.0677	14.4496	22.5918	1245.06
drug level increased	13532	79	79	13453	21741	16958747	4.5806	3.67027	5.71671	4.56763	3.65989	5.70053	219.028
hyperreflexia	3026	79	79	2947	21741	16969253	20.9233	16.7268	26.1726	20.8512	16.6692	26.0823	1454.31
emotional disorder	26541	78	78	26463	21742	16945737	2.29729	1.83874	2.8702	2.29266	1.83503	2.86441	56.7704
alcoholism	3968	77	77	3891	21743	16968309	15.4436	12.3202	19.3588	15.3926	12.2795	19.2949	1016.36
cerebral haemorrhage	29637	77	77	29560	21743	16942640	2.02978	1.62235	2.53952	2.02614	1.61945	2.53497	39.9819
abortion induced	8333	76	76	8257	21744	16963943	7.1809	5.72689	9.00406	7.15937	5.70972	8.97706	399.25
delusion	12470	76	76	12394	21744	16959806	4.78281	3.81569	5.99507	4.76964	3.80518	5.97855	225.212
movement disorder	27462	75	75	27387	21745	16944813	2.134	1.70059	2.67786	2.1301	1.69749	2.67297	44.917
talipes	2840	75	75	2765	21745	16969435	21.1677	16.8226	26.6352	21.0984	16.7675	26.548	1398.25
ventricular fibrillation	9364	74	74	9290	21746	16962910	6.21351	4.9411	7.81358	6.19583	4.92704	7.79135	320.063
dystonia	16992	73	73	16919	21747	16955281	3.36398	2.67205	4.23509	3.35607	2.66577	4.22514	120.347
tearfulness	3540	73	73	3467	21747	16968733	16.4293	13.0251	20.7231	16.3777	12.9842	20.658	1032.51
agitation neonatal	745	71	71	674	21749	16971526	82.2016	64.345	105.014	81.9373	64.1381	104.676	5135.67
feeling cold	23303	71	71	23232	21749	16948968	2.38164	1.88597	3.00757	2.37714	1.88241	3.00189	56.5498
angle closure glaucoma	2182	70	70	2112	21750	16970088	25.86	20.373	32.8248	25.7803	20.3102	32.7236	1614.05
pallor	23051	70	70	22981	21750	16949219	2.37367	1.87655	3.00246	2.36926	1.87307	2.99689	55.3
head injury	25948	68	68	25880	21752	16946320	2.04701	1.61287	2.59802	2.04375	1.6103	2.59388	36.2075
hypersomnia	23690	68	68	23622	21752	16948578	2.24298	1.76722	2.84683	2.23911	1.76417	2.84191	46.5598
alcohol interaction	1519	67	67	1452	21753	16970748	35.999	28.1688	46.0057	35.8915	28.0847	45.8684	2172.55
altered state of consciousness	16162	67	67	16095	21753	16956105	3.24482	2.55165	4.12629	3.23793	2.54623	4.11752	103.302
hypotonia	8456	67	67	8389	21753	16963811	6.22829	4.89556	7.92384	6.21224	4.88294	7.90341	290.828
self-injurious ideation	3237	67	67	3170	21753	16969030	16.4874	12.9392	21.0086	16.4399	12.9019	20.948	951.62
impaired work ability	18823	66	66	18757	21754	16953443	2.7422	2.15268	3.49317	2.73693	2.14854	3.48646	72.5774
personality change	8137	66	66	8071	21754	16964129	6.37689	5.00317	8.12779	6.36063	4.99041	8.10706	295.901
pneumonia aspiration	19997	65	65	19932	21755	16952268	2.54116	1.99123	3.24296	2.53656	1.98763	3.2371	60.3763
haematoma	22110	64	64	22046	21756	16950154	2.26175	1.76902	2.89173	2.25805	1.76612	2.887	44.7867
hypomania	3136	64	64	3072	21756	16969128	16.2495	12.6818	20.8209	16.2047	12.6469	20.7636	894.584
pain in jaw	24419	64	64	24355	21756	16947845	2.04704	1.60114	2.61713	2.04397	1.59874	2.6132	34.0854
melaena	18026	63	63	17963	21757	16954237	2.73301	2.13331	3.50128	2.728	2.12941	3.49487	68.79
mood altered	22523	63	63	22460	21757	16949740	2.18522	1.70587	2.79926	2.1818	1.7032	2.79488	40.269
muscle tightness	13778	63	63	13715	21757	16958485	3.58041	2.7944	4.58751	3.57296	2.78858	4.57796	116.289
obsessive-compulsive disorder	7124	63	63	7061	21757	16965139	6.95717	5.42697	8.91883	6.93997	5.41355	8.89678	317.597
orthostatic hypotension	13950	62	62	13888	21758	16958312	3.47949	2.71029	4.46699	3.47245	2.7048	4.45795	108.751
respiratory depression	10262	62	62	10200	21758	16962000	4.7386	3.69031	6.08466	4.72797	3.68204	6.07101	181.256
brain oedema	10525	60	60	10465	21760	16961735	4.46913	3.4663	5.7621	4.45959	3.4589	5.7498	160.211
abnormal weight gain	11511	59	59	11452	21761	16960748	4.01547	3.10801	5.18789	4.00732	3.1017	5.17736	132.562
photophobia	14694	59	59	14635	21761	16957565	3.14155	2.43193	4.05823	3.13576	2.42745	4.05074	85.5544
bradycardia neonatal	971	57	57	914	21763	16971286	48.6323	37.2025	63.5736	48.5079	37.1073	63.411	2496.58
generalised tonic-clonic seizure	12233	57	57	12176	21763	16960024	3.64819	2.81139	4.73408	3.64128	2.80605	4.7251	108.776
labelled drug-drug interaction medication error	7590	57	57	7533	21763	16964667	5.89839	4.54375	7.6569	5.88559	4.53389	7.64029	229.53
accidental death	1667	55	55	1612	21765	16970588	26.6033	20.327	34.8176	26.5388	20.2777	34.7331	1307.24
heart rate irregular	19998	55	55	19943	21765	16952257	2.14803	1.64801	2.79977	2.14514	1.64579	2.796	33.5691
sensory disturbance	14070	55	55	14015	21765	16958185	3.05767	2.34554	3.98601	3.05248	2.34156	3.97925	75.6705
hepatic steatosis	15239	54	54	15185	21766	16957015	2.77045	2.12014	3.62022	2.76606	2.11679	3.6145	60.7285
impulsive behaviour	3158	54	54	3104	21766	16969096	13.5629	10.3603	17.7555	13.5318	10.3365	17.7148	616.106
cardiotoxicity	6666	53	53	6613	21767	16965587	6.24666	4.76557	8.18806	6.23391	4.75584	8.17135	231.138
product prescribing error	16597	53	53	16544	21767	16955656	2.49546	1.90501	3.26892	2.49183	1.90224	3.26416	47.2315
shock	18201	53	53	18148	21767	16954052	2.27469	1.73654	2.9796	2.27159	1.73418	2.97555	37.6565
cardiomegaly	11389	52	52	11337	21768	16960863	3.57384	2.7207	4.69449	3.5677	2.71603	4.68643	95.7211
disturbance in sexual arousal	723	52	52	671	21768	16971529	60.4204	45.5529	80.1402	60.2787	45.4462	79.9524	2813.45
increased appetite	13914	52	52	13862	21768	16958338	2.92242	2.22504	3.83837	2.91784	2.22155	3.83235	65.3574
coordination abnormal	12290	51	51	12239	21769	16959961	3.24646	2.46507	4.27555	3.24121	2.46108	4.26864	78.7657
upper gastrointestinal haemorrhage	13449	51	51	13398	21769	16958802	2.96542	2.25178	3.90524	2.96083	2.24829	3.89919	66.0284
feeling jittery	16646	50	50	16596	21770	16955604	2.3465	1.77714	3.09828	2.34342	1.7748	3.09421	38.4293
hypertonia	5064	50	50	5014	21770	16967186	7.77208	5.88058	10.272	7.75656	5.86884	10.2515	291.455
retching	17434	50	50	17384	21770	16954816	2.24004	1.69654	2.95765	2.23719	1.69439	2.9539	34.1461
trismus	4141	50	50	4091	21770	16968109	9.52611	7.2055	12.5941	9.50657	7.19073	12.5683	376.084
yawning	2269	50	50	2219	21770	16969981	17.5645	13.2669	23.2542	17.5265	13.2382	23.2039	762.111
gestational diabetes	3927	49	49	3878	21771	16968322	9.84802	7.42753	13.0573	9.82815	7.41254	13.0309	383.805
poor quality sleep	17100	49	49	17051	21771	16955149	2.23805	1.69027	2.96335	2.23527	1.68817	2.95967	33.3872
temperature regulation disorder	1472	49	49	1423	21771	16970777	26.842	20.1837	35.6967	26.7839	20.1401	35.6195	1175.86
aspiration	8738	48	48	8690	21772	16963510	4.30367	3.23968	5.7171	4.2964	3.23421	5.70744	120.795
panic reaction	6072	48	48	6024	21772	16966176	6.20929	4.67257	8.25141	6.19783	4.66395	8.23618	207.661
pulmonary congestion	10833	48	48	10785	21772	16961415	3.46725	2.61044	4.60528	3.46182	2.60635	4.59807	83.7139
alcohol poisoning	2162	47	47	2115	21773	16970085	17.3202	12.9684	23.1324	17.2851	12.9421	23.0854	705.53
clonus	2243	47	47	2196	21773	16970004	16.6813	12.4914	22.2765	16.6475	12.4661	22.2314	676.86
drug screen positive	6762	47	47	6715	21773	16965485	5.45381	4.09232	7.26825	5.44421	4.08512	7.25547	169.393
optic ischaemic neuropathy	2193	47	47	2146	21773	16970054	17.07	12.7816	22.7972	17.0354	12.7557	22.7509	694.307
patent ductus arteriosus	3529	47	47	3482	21773	16968718	10.5196	7.88622	14.0324	10.4991	7.87084	14.005	398.638
tachyphrenia	2893	47	47	2846	21773	16969354	12.8709	9.6448	17.1762	12.8454	9.62564	17.1421	505.136
acidosis	6277	46	46	6231	21774	16965969	5.75229	4.3027	7.69025	5.74227	4.2952	7.67685	178.901
bipolar disorder	9732	46	46	9686	21774	16962514	3.69969	2.76841	4.94425	3.694	2.76415	4.93665	90.0009
dissociation	3887	46	46	3841	21774	16968359	9.33287	6.97636	12.4854	9.3153	6.96323	12.4619	337.478
galactorrhoea	5973	46	46	5927	21774	16966273	6.04743	4.52322	8.08527	6.03679	4.51526	8.07104	191.891
genital hypoaesthesia	616	46	46	570	21774	16971630	62.9026	46.5661	84.9703	62.7721	46.4695	84.794	2587.53
hypertonia neonatal	392	46	46	346	21774	16971854	103.627	76.1659	140.989	103.411	76.0069	140.695	4117.97
liver injury	15948	46	46	15902	21774	16956298	2.25268	1.68609	3.00966	2.25004	1.68411	3.00613	31.8836
ventricular extrasystoles	8983	46	46	8937	21774	16963263	4.00993	3.00039	5.35917	4.00359	2.99564	5.35069	103.179
body temperature increased	17463	45	45	17418	21775	16954782	2.01163	1.50093	2.69609	2.00954	1.49938	2.6933	22.7872
electrolyte imbalance	8955	45	45	8910	21775	16963290	3.93447	2.93457	5.27509	3.92842	2.93005	5.26697	97.7919
hyperthermia	6082	45	45	6037	21775	16966163	5.80787	4.33034	7.78954	5.79795	4.32295	7.77624	177.411
neuroleptic malignant syndrome	9547	45	45	9502	21775	16962698	3.68922	2.75176	4.94604	3.68367	2.74763	4.9386	87.6158
potentiating drug interaction	2414	45	45	2369	21775	16969831	14.8036	11.0191	19.8879	14.7751	10.9979	19.8496	567.233
sudden death	9255	45	45	9210	21775	16962990	3.80625	2.839	5.10305	3.80046	2.83468	5.09529	92.4603
exposure via ingestion	2470	44	44	2426	21776	16969774	14.1338	10.4869	19.049	14.1073	10.4672	19.0133	526.373
gun shot wound	1747	44	44	1703	21776	16970497	20.1351	14.9229	27.1679	20.0965	14.8943	27.1158	778.408
hypothermia	7961	44	44	7917	21776	16964283	4.32962	3.21839	5.82453	4.3229	3.2134	5.8155	111.817
hypotonia neonatal	1274	44	44	1230	21776	16970970	27.8789	20.6323	37.6708	27.8247	20.5922	37.5975	1098.65
respiratory rate increased	7357	44	44	7313	21776	16964887	4.68738	3.48409	6.30624	4.67994	3.47856	6.29624	126.613
depressive symptom	2749	43	43	2706	21777	16969494	12.3826	9.15899	16.7408	12.3602	9.1424	16.7104	442.015
head discomfort	13861	43	43	13818	21777	16958382	2.42331	1.79585	3.27001	2.42051	1.79377	3.26622	35.7647
respiratory acidosis	3038	43	43	2995	21777	16969205	11.1876	8.27694	15.1217	11.1675	8.26209	15.0946	392.488
visual field defect	6291	43	43	6248	21777	16965952	5.36176	3.97122	7.2392	5.35317	3.96486	7.2276	151.234
heart disease congenital	3380	42	42	3338	21778	16968862	9.80387	7.2294	13.2951	9.78693	7.2169	13.2722	327.29
middle insomnia	15059	42	42	15017	21778	16957183	2.17772	1.60822	2.94888	2.17545	1.60655	2.94581	26.6245
social avoidant behaviour	5192	42	42	5150	21778	16967050	6.35375	4.68839	8.61067	6.34345	4.68079	8.5967	187.574
ventricular arrhythmia	3035	42	42	2993	21778	16969207	10.9342	8.06114	14.8312	10.9151	8.04704	14.8053	373.112
apgar score low	1172	41	41	1131	21779	16971069	28.2483	20.6797	38.587	28.1971	20.6422	38.5171	1037.98
ataxia	10006	41	41	9965	21779	16962235	3.20444	2.3573	4.356	3.20029	2.35426	4.35037	61.8056
sinus bradycardia	7890	41	41	7849	21779	16964351	4.06882	2.99267	5.53195	4.06306	2.98843	5.52411	94.228
bradyphrenia	4857	40	40	4817	21780	16967383	6.46905	4.73773	8.83304	6.45902	4.73039	8.81936	183.086
hypospadias	1717	40	40	1677	21780	16970523	18.5851	13.5787	25.4373	18.5528	13.5551	25.3932	648.86
pulseless electrical activity	3298	40	40	3258	21780	16968942	9.56546	7.00116	13.069	9.54976	6.98967	13.0475	302.524
thirst	14576	40	40	14536	21780	16957664	2.14251	1.57045	2.92295	2.14042	1.56892	2.92009	24.2587
bundle branch block left	3686	39	39	3647	21781	16968553	8.33098	6.07496	11.4248	8.31787	6.06541	11.4068	248.483
cholestasis	13073	39	39	13034	21781	16959166	2.32977	1.70092	3.19112	2.3274	1.69919	3.18786	29.46
decreased interest	5106	39	39	5067	21781	16967133	5.99576	4.37417	8.21852	5.98683	4.36765	8.20628	160.812
neonatal disorder	1519	39	39	1480	21781	16970720	20.5317	14.9354	28.225	20.4968	14.91	28.177	704.771
orgasmic sensation decreased	252	39	39	213	21781	16971987	142.672	101.384	200.775	142.419	101.204	200.419	4629.12
suicidal behaviour	3522	39	39	3483	21781	16968717	8.72333	6.36057	11.9638	8.70953	6.3505	11.9449	263.257
coma scale abnormal	2255	38	38	2217	21782	16969983	13.3537	9.68764	18.4071	13.3322	9.67203	18.3774	426.225
depression suicidal	2783	38	38	2745	21782	16969455	10.7848	7.82805	14.8583	10.7677	7.81568	14.8348	332.16
euphoric mood	8944	38	38	8906	21782	16963294	3.32287	2.41553	4.57102	3.31882	2.41259	4.56546	61.3359
homicidal ideation	3772	38	38	3734	21782	16968466	7.92783	5.75768	10.9159	7.91576	5.74892	10.8993	227.337
major depression	6034	38	38	5996	21782	16966204	4.93638	3.58729	6.79284	4.92953	3.58231	6.78341	118.323
premature labour	5282	38	38	5244	21782	16966956	5.64452	4.1013	7.76841	5.63643	4.09543	7.75728	143.928
reversible cerebral vasoconstriction syndrome	1210	38	38	1172	21782	16971028	25.2619	18.2827	34.9053	25.2197	18.2522	34.8469	856.158
subdural haematoma	12050	38	38	12012	21782	16960188	2.46321	1.79092	3.38786	2.46066	1.78907	3.38436	32.8675
substance abuse	6873	38	38	6835	21782	16965365	4.33023	3.14718	5.95799	4.32443	3.14296	5.95001	96.6176
bradykinesia	3923	37	37	3886	21783	16968314	7.41686	5.36411	10.2552	7.40598	5.35624	10.2401	203.13
flat affect	1791	37	37	1754	21783	16970446	16.4342	11.8638	22.7653	16.408	11.8449	22.729	524.346
hypoglycaemia neonatal	1330	37	37	1293	21783	16970907	22.2941	16.0748	30.9197	22.258	16.0488	30.8696	730.368
incontinence	8866	37	37	8829	21783	16963371	3.26351	2.36229	4.50854	3.25967	2.35951	4.50323	57.7469
product administered to patient of inappropriate age	3957	37	37	3920	21783	16968280	7.35251	5.31764	10.1661	7.34174	5.30985	10.1512	200.836
affect lability	8411	36	36	8375	21784	16963825	3.34737	2.4122	4.6451	3.3435	2.40941	4.63973	58.9092
alcohol abuse	2288	36	36	2252	21784	16969948	12.4531	8.95698	17.3138	12.4342	8.94339	17.2875	372.62
brain injury	8287	36	36	8251	21784	16963949	3.3977	2.44844	4.71499	3.39375	2.44559	4.7095	60.5481
cerebral vasoconstriction	642	36	36	606	21784	16971594	46.2823	33.0581	64.7965	46.2076	33.0048	64.6919	1503.02
tension	5186	36	36	5150	21784	16967050	5.44457	3.92177	7.55867	5.43724	3.91649	7.54849	129.496
affective disorder	6362	35	35	6327	21785	16965873	4.30813	3.08954	6.00736	4.30282	3.08574	5.99996	88.2779
cardiogenic shock	10705	35	35	10670	21785	16961530	2.55394	1.83222	3.55995	2.55145	1.83043	3.55648	32.9312
disinhibition	1357	35	35	1322	21785	16970878	20.6245	14.7399	28.8584	20.593	14.7174	28.8143	635.678
stillbirth	4422	35	35	4387	21785	16967813	6.21396	4.4545	8.6684	6.2056	4.4485	8.65673	151.666
emotional poverty	1259	34	34	1225	21786	16970975	21.6208	15.3732	30.4074	21.5887	15.3504	30.3622	649.61
extrasystoles	5965	34	34	5931	21786	16966269	4.46437	3.186	6.25567	4.45897	3.18215	6.24811	90.7419
homicide	1282	34	34	1248	21786	16970952	21.2223	15.0912	29.8444	21.1908	15.0688	29.8001	636.793
hyperacusis	3025	34	34	2991	21786	16969209	8.85414	6.31282	12.4185	8.84191	6.30409	12.4014	233.854
myocardial ischaemia	10505	34	34	10471	21786	16961729	2.52804	1.80489	3.54092	2.52566	1.80319	3.53759	31.252
persistent foetal circulation	596	34	34	562	21786	16971638	47.1291	33.3307	66.6397	47.0572	33.2799	66.5381	1445.28
tic	4652	34	34	4618	21786	16967582	5.73413	4.09105	8.03711	5.72675	4.08579	8.02677	131.713
bundle branch block right	4020	33	33	3987	21787	16968213	6.44624	4.57514	9.08256	6.438	4.5693	9.07095	150.371
catatonia	4101	33	33	4068	21787	16968132	6.31785	4.48415	8.90142	6.30981	4.47844	8.89009	146.303
congenital central nervous system anomaly	925	33	33	892	21787	16971308	28.8182	20.3546	40.801	28.7761	20.3249	40.7415	853.241
impaired driving ability	9722	33	33	9689	21787	16962511	2.65172	1.88359	3.7331	2.64922	1.88181	3.72959	33.7851
somnambulism	5695	33	33	5662	21787	16966538	4.53879	3.22269	6.39236	4.53344	3.21889	6.38482	90.3863
toxicologic test abnormal	598	33	33	565	21787	16971635	45.4979	32.0213	64.6465	45.4306	31.9739	64.5508	1354.85
blood magnesium decreased	6956	32	32	6924	21788	16965276	3.59862	2.54216	5.09412	3.59481	2.53947	5.08873	59.6844
cerebral atrophy	3538	32	32	3506	21788	16968694	7.10836	5.01763	10.0702	7.0994	5.01131	10.0575	166.206
cryptorchism	909	32	32	877	21788	16971323	28.4216	19.9684	40.4532	28.3814	19.9402	40.396	815.617
limb reduction defect	524	32	32	492	21788	16971708	50.6633	35.4237	72.4589	50.5904	35.3728	72.3548	1460.58
neonatal hypoxia	629	32	32	597	21788	16971603	41.7524	29.2495	59.5998	41.6926	29.2076	59.5144	1206.32
pupillary reflex impaired	1516	32	32	1484	21788	16970716	16.7957	11.8304	23.845	16.7726	11.8141	23.8121	464.653
quality of life decreased	11264	32	32	11232	21788	16960968	2.21782	1.56721	3.13853	2.21603	1.56594	3.136	21.3067
subarachnoid haemorrhage	8305	32	32	8273	21788	16963927	3.01159	2.12774	4.26258	3.00864	2.12566	4.2584	42.7681
accident	9758	31	31	9727	21789	16962473	2.48105	1.74341	3.53077	2.47894	1.74193	3.52778	27.2813
drug level above therapeutic	3517	31	31	3486	21789	16968714	6.92542	4.86157	9.86542	6.917	4.85566	9.85343	155.558
fallot's tetralogy	953	31	31	922	21789	16971278	26.1883	18.305	37.4668	26.1526	18.28	37.4156	725.561
nystagmus	4529	31	31	4498	21789	16967702	5.36696	3.76886	7.64268	5.36075	3.76451	7.63384	109.242
electrocardiogram abnormal	6840	30	30	6810	21790	16965390	3.42989	2.39564	4.91066	3.42655	2.39331	4.90588	51.3463
foetal growth restriction	4881	30	30	4851	21790	16967349	4.81556	3.3624	6.89674	4.81031	3.35874	6.88922	90.0153
hyperventilation	4909	30	30	4879	21790	16967321	4.78792	3.34312	6.8571	4.78271	3.33949	6.84964	89.2311
salivary hypersecretion	7973	30	30	7943	21790	16964257	2.94045	2.05402	4.20944	2.93779	2.05215	4.20562	38.219
acute psychosis	1901	29	29	1872	21791	16970328	12.0644	8.35822	17.4139	12.0497	8.34804	17.3927	289.397
cleft lip and palate	1031	29	29	1002	21791	16971198	22.5406	15.5784	32.6143	22.512	15.5586	32.5728	579.403
anencephaly	526	28	28	498	21792	16971702	43.7882	29.9179	64.0889	43.7333	29.8804	64.0086	1106.97
antidepressant drug level above therapeutic	217	28	28	189	21792	16972011	115.381	77.5651	171.632	115.234	77.4664	171.414	2761.69
antipsychotic drug level increased	2150	28	28	2122	21792	16970078	10.2754	7.07577	14.9219	10.2635	7.06758	14.9046	231.087
hypomagnesaemia	9927	28	28	9899	21792	16962301	2.20168	1.519	3.19117	2.20014	1.51794	3.18894	18.2893
miosis	5475	28	28	5447	21792	16966753	4.00223	2.76008	5.80341	3.99838	2.75742	5.79782	62.6557
myocardial fibrosis	692	28	28	664	21792	16971536	32.8408	22.4953	47.9443	32.8	22.4673	47.8846	828.357
negative thoughts	2392	28	28	2364	21792	16969836	9.2234	6.35292	13.3909	9.21285	6.34565	13.3755	202.628
orgasm abnormal	664	28	28	636	21792	16971564	34.2867	23.4778	50.072	34.244	23.4485	50.0096	865.577
petit mal epilepsy	4101	28	28	4073	21792	16968127	5.35279	3.69029	7.76427	5.34721	3.68644	7.75616	98.3063
premature ejaculation	540	28	28	512	21792	16971688	42.5908	29.1079	62.3192	42.5375	29.0714	62.2411	1076.85
sudden cardiac death	3152	28	28	3124	21792	16969076	6.97924	4.80973	10.1273	6.97157	4.80444	10.1162	141.974
atrioventricular block	6271	27	27	6244	21793	16965956	3.36637	2.30616	4.91399	3.36344	2.30416	4.90971	44.6639
atrioventricular block complete	5314	27	27	5287	21793	16966913	3.97594	2.72336	5.80465	3.97226	2.72083	5.79928	59.7618
carcinoid syndrome	317	27	27	290	21793	16971910	72.5069	48.8663	107.585	72.4184	48.8066	107.453	1739.73
hepatocellular injury	10362	27	27	10335	21793	16961865	2.03334	1.39341	2.96717	2.03206	1.39253	2.9653	14.1244
incoherent	5666	27	27	5639	21793	16966561	3.72768	2.55346	5.44187	3.7243	2.55115	5.43694	53.5673
metabolic disorder	4904	27	27	4877	21793	16967323	4.3103	2.95214	6.2933	4.3062	2.94933	6.28732	68.1798
neutrophil count increased	8490	27	27	8463	21793	16963737	2.48338	1.70163	3.62429	2.48155	1.70037	3.62161	23.8181
polyhydramnios	856	27	27	829	21793	16971371	25.3635	17.2841	37.2196	25.3334	17.2635	37.1754	611.192
status epilepticus	8921	27	27	8894	21793	16963306	2.36298	1.61917	3.44847	2.36129	1.61802	3.44601	21.1363
arteriosclerosis coronary artery	5634	26	26	5608	21794	16966592	3.6093	2.45471	5.30697	3.60619	2.45259	5.3024	48.761
cleft palate	1736	26	26	1710	21794	16970490	11.8395	8.03589	17.4436	11.8266	8.02712	17.4245	253.857
congenital pulmonary valve atresia	211	26	26	185	21794	16972015	109.446	72.5809	165.034	109.316	72.4952	164.839	2446.64
depersonalisation/derealisation disorder	973	26	26	947	21794	16971253	21.3796	14.4773	31.5727	21.3554	14.4609	31.5369	491.005
derealisation	1540	26	26	1514	21794	16970686	13.3724	9.0729	19.7094	13.3577	9.0629	19.6877	292.254
hydrocele	932	26	26	906	21794	16971294	22.3472	15.129	33.0094	22.3218	15.1117	32.9718	514.787
hyperprolactinaemia	5685	26	26	5659	21794	16966541	3.57676	2.4326	5.25908	3.57369	2.43051	5.25457	47.987
panic disorder	3321	26	26	3295	21794	16968905	6.14377	4.17581	9.03918	6.13764	4.17164	9.03016	110.961
poisoning deliberate	4278	26	26	4252	21794	16967948	4.76072	3.23688	7.00195	4.75624	3.23383	6.99536	76.6792
pre-eclampsia	3978	26	26	3952	21794	16968248	5.1222	3.48234	7.53428	5.11729	3.479	7.52705	85.5874
premature rupture of membranes	2187	26	26	2161	21794	16970039	9.36838	6.36248	13.7944	9.35841	6.35571	13.7797	191.814
self-medication	3451	26	26	3425	21794	16968775	5.91053	4.01751	8.69552	5.90468	4.01353	8.68691	105.148
spina bifida	1976	26	26	1950	21794	16970250	10.3822	7.04927	15.291	10.371	7.04168	15.2745	217.282
blood alcohol increased	740	25	25	715	21795	16971485	27.2268	18.2687	40.5777	27.1968	18.2485	40.5329	609.553
gastric ulcer haemorrhage	4827	25	25	4802	21795	16967398	4.053	2.73522	6.00565	4.0495	2.73286	6.00046	57.13
obsessive thoughts	1527	25	25	1502	21795	16970698	12.9602	8.72693	19.2471	12.9465	8.7177	19.2267	271.107
apnoea	6786	24	24	6762	21796	16965438	2.76264	1.84998	4.12555	2.7607	1.84868	4.12266	26.8657
areflexia	2292	24	24	2268	21796	16969932	8.23894	5.50941	12.3208	8.23098	5.50409	12.3089	150.883
energy increased	5223	24	24	5199	21796	16967001	3.59352	2.40586	5.36747	3.59066	2.40395	5.36321	44.6675
haemodynamic instability	5809	24	24	5785	21796	16966415	3.22939	2.16228	4.82315	3.22694	2.16064	4.81949	36.7442
increased tendency to bruise	8135	24	24	8111	21796	16964089	2.30298	1.54235	3.43872	2.30155	1.54139	3.43658	17.6213
priapism	2976	24	24	2952	21796	16969248	6.32966	4.23474	9.46095	6.3238	4.23082	9.45219	106.718
psychiatric symptom	6235	24	24	6211	21796	16965989	3.00782	2.01404	4.49197	3.00561	2.01256	4.48867	32.0079
psychomotor skills impaired	2039	24	24	2015	21796	16970185	9.27355	6.19962	13.8716	9.26445	6.19354	13.858	174.876
pulse absent	4154	24	24	4130	21796	16968070	4.52394	3.02805	6.75881	4.52006	3.02546	6.75302	65.4271
screaming	5327	24	24	5303	21796	16966897	3.52302	2.3587	5.26208	3.52025	2.35684	5.25794	43.122
atrioventricular block second degree	2554	23	23	2531	21797	16969669	7.07477	4.69163	10.6685	7.06837	4.68738	10.6588	118.765
dizziness postural	7226	23	23	7203	21797	16964997	2.48526	1.65008	3.74317	2.48369	1.64904	3.74081	20.3291
infantile apnoea	549	23	23	526	21797	16971674	34.0463	22.4207	51.7002	34.0115	22.3977	51.6473	706.089
psychomotor retardation	2125	23	23	2102	21797	16970098	8.51888	5.64716	12.851	8.51096	5.64191	12.839	150.823
conduction disorder	1412	22	22	1390	21798	16970810	12.3224	8.08523	18.78	12.3109	8.07774	18.7626	225.084
drug abuser	6056	22	22	6034	21798	16966166	2.83782	1.86673	4.31406	2.83596	1.86551	4.31125	26.063
duodenal ulcer	5760	22	22	5738	21798	16966462	2.98426	1.96299	4.53687	2.98226	1.96167	4.53382	28.8858
dysphemia	3708	22	22	3686	21798	16968514	4.64616	3.0548	7.06654	4.64249	3.05238	7.06095	62.5142
feeling of despair	3747	22	22	3725	21798	16968475	4.59751	3.02285	6.99245	4.59388	3.02046	6.98693	61.5048
hallucinations, mixed	3118	22	22	3096	21798	16969104	5.53177	3.63621	8.41548	5.5272	3.63321	8.40853	81.018
hostility	2400	22	22	2378	21798	16969822	7.2023	4.73219	10.9618	7.19605	4.72809	10.9522	116.311
initial insomnia	8031	22	22	8009	21798	16964191	2.13777	1.4065	3.24924	2.13662	1.40575	3.2475	13.2722
logorrhoea	3073	22	22	3051	21798	16969149	5.61337	3.68977	8.53982	5.60872	3.68671	8.53274	82.7328
multiple congenital abnormalities	1385	22	22	1363	21798	16970837	12.5665	8.24487	19.1533	12.5548	8.23721	19.1355	230.261
physical assault	1779	22	22	1757	21798	16970443	9.74827	6.40064	14.8467	9.73945	6.39485	14.8333	170.411
tension headache	3320	22	22	3298	21798	16968902	5.19289	3.41376	7.89923	5.18866	3.41098	7.8928	73.9121
transposition of the great vessels	740	22	22	718	21798	16971482	23.8562	15.6053	36.4696	23.8332	15.5902	36.4344	466.965
blunted affect	519	21	21	498	21799	16971702	32.8306	21.2112	50.8152	32.8	21.1914	50.7677	621.261
eye movement disorder	5615	21	21	5594	21799	16966606	2.92183	1.90312	4.48584	2.91998	1.90192	4.483	26.421
food craving	3128	21	21	3107	21799	16969093	5.26139	3.42479	8.08289	5.25728	3.42212	8.07659	71.9246
formication	6065	21	21	6044	21799	16966156	2.70422	1.76149	4.15149	2.70258	1.76042	4.14898	22.4545
hyperbilirubinaemia neonatal	515	21	21	494	21799	16971706	33.0964	21.3814	51.2303	33.0655	21.3614	51.1825	626.403
refusal of treatment by patient	5735	21	21	5714	21799	16966486	2.86045	1.86317	4.39153	2.85866	1.86201	4.38878	25.2936
suspected suicide	2633	21	21	2612	21799	16969588	6.25865	4.07282	9.61759	6.25359	4.06953	9.60981	91.9585
tremor neonatal	383	21	21	362	21799	16971838	45.1651	29.0839	70.1379	45.1226	29.0566	70.0719	856.381
anticholinergic syndrome	1178	20	20	1158	21800	16971042	13.4454	8.63997	20.9235	13.434	8.63264	20.9058	226.276
aorta hypoplasia	237	20	20	217	21800	16971983	71.754	45.3781	113.461	71.6892	45.3371	113.358	1276.44
drug use disorder	4102	20	20	4082	21800	16968118	3.81359	2.45722	5.91868	3.81101	2.45555	5.91468	41.276
hydrocephalus	4554	20	20	4534	21800	16967666	3.43332	2.21243	5.32793	3.43109	2.21099	5.32447	34.3087
intrusive thoughts	606	20	20	586	21800	16971614	26.5705	17.012	41.4996	26.547	16.997	41.463	475.483
left ventricular hypertrophy	3663	20	20	3643	21800	16968557	4.27326	2.75304	6.63294	4.27026	2.75111	6.62828	49.826
male orgasmic disorder	407	20	20	387	21800	16971813	40.2338	25.6632	63.0769	40.1978	25.6403	63.0205	726.906
parosmia	6160	20	20	6140	21800	16966060	2.53505	1.634	3.93297	2.53364	1.63309	3.93079	18.513
personality disorder	2201	20	20	2181	21800	16970019	7.13839	4.5952	11.0891	7.13276	4.59158	11.0803	104.514
prothrombin time prolonged	5596	20	20	5576	21800	16966624	2.79155	1.7992	4.33124	2.78991	1.79814	4.32869	22.8924
selective eating disorder	642	20	20	622	21800	16971578	25.0326	16.0341	39.081	25.0105	16.02	39.0466	446.666
abnormal loss of weight	5243	19	19	5224	21801	16966976	2.8306	1.80367	4.44223	2.82901	1.80265	4.43973	22.3927
anal atresia	492	19	19	473	21801	16971727	31.271	19.7648	49.4757	31.2447	19.7481	49.434	534.791
atrioventricular septal defect	417	19	19	398	21801	16971802	37.164	23.4503	58.8972	37.1325	23.4305	58.8473	637.607
communication disorder	3184	19	19	3165	21801	16969035	4.67262	2.97583	7.33691	4.66942	2.97379	7.33189	54.4713
congenital hydronephrosis	593	19	19	574	21801	16971626	25.7685	16.3124	40.7062	25.7469	16.2987	40.6722	437.464
drowning	843	19	19	824	21801	16971376	17.9501	11.3884	28.2926	17.9353	11.379	28.2693	296.998
imprisonment	1602	19	19	1583	21801	16970617	9.34316	5.94235	14.6903	9.3359	5.93773	14.6788	139.753
low birth weight baby	6698	19	19	6679	21801	16965521	2.21377	1.41087	3.47359	2.21272	1.4102	3.47193	12.5975
morbid thoughts	1015	19	19	996	21801	16971204	14.8501	9.42996	23.3858	14.8381	9.4223	23.3668	240.628
orthostatic intolerance	572	19	19	553	21801	16971647	26.7471	16.9271	42.2638	26.7246	16.9129	42.2284	454.867
syndactyly	753	19	19	734	21801	16971466	20.1512	12.7768	31.7818	20.1345	12.7662	31.7555	336.796
visual snow syndrome	93	19	19	74	21801	16972126	199.886	120.721	330.963	199.713	120.617	330.676	2989.17
antisocial behaviour	877	18	18	859	21802	16971341	16.3117	10.2257	26.0199	16.2991	10.2178	25.9998	253.195
anxiety disorder	2832	18	18	2814	21802	16969386	4.97873	3.13156	7.91544	4.97544	3.1295	7.91023	56.8218
atrioventricular block first degree	3799	18	18	3781	21802	16968419	3.70519	2.3314	5.8885	3.70296	2.33	5.88495	35.3539
dysphoria	4443	18	18	4425	21802	16967775	3.16583	1.99234	5.03051	3.16404	1.99122	5.02767	26.5407
hypochloraemia	861	18	18	843	21802	16971357	16.6213	10.4188	26.5162	16.6084	10.4107	26.4957	258.529
menstrual disorder	6927	18	18	6909	21802	16965291	2.02732	1.27628	3.22033	2.02647	1.27574	3.21898	9.33842
retinal haemorrhage	5974	18	18	5956	21802	16966244	2.35184	1.48043	3.73617	2.35072	1.47973	3.7344	13.933
supraventricular extrasystoles	2953	18	18	2935	21802	16969265	4.77344	3.00262	7.5886	4.77032	3.00066	7.58365	53.3215
antipsychotic drug level above therapeutic	722	17	17	705	21803	16971495	18.77	11.6	30.3716	18.7561	11.5915	30.3492	279.044
ecchymosis	5896	17	17	5879	21803	16966321	2.25018	1.39762	3.62281	2.2492	1.39701	3.62125	11.7648
electrocardiogram t wave inversion	1994	17	17	1977	21803	16970223	6.69289	4.15142	10.7902	6.68845	4.14867	10.7831	81.5538
food allergy	5082	17	17	5065	21803	16967135	2.61193	1.62213	4.20571	2.61068	1.62135	4.20368	16.8417
normochromic normocytic anaemia	2584	17	17	2567	21803	16969633	5.15441	3.19864	8.30601	5.15118	3.19664	8.3008	56.5047
oesophageal atresia	553	17	17	536	21803	16971664	24.6884	15.2305	40.0194	24.6699	15.2191	39.9895	374.221
troponin increased	5539	17	17	5522	21803	16966678	2.3957	1.48794	3.85728	2.39462	1.48726	3.85553	13.7698
aortic valve incompetence	3631	16	16	3615	21804	16968585	3.44446	2.1075	5.62955	3.44267	2.10641	5.62662	27.6139
appetite disorder	5039	16	16	5023	21804	16967177	2.47874	1.51708	4.04996	2.47765	1.51642	4.04819	14.0595
cardiac failure acute	5134	16	16	5118	21804	16967082	2.43271	1.48894	3.97471	2.43166	1.48829	3.97299	13.4485
cerebral haematoma	2612	16	16	2596	21804	16969604	4.79679	2.93369	7.8431	4.79401	2.93198	7.83855	47.7547
choanal atresia	116	16	16	100	21804	16972100	124.543	73.4598	211.149	124.452	73.4063	210.996	1689.12
congenital cardiovascular anomaly	811	16	16	795	21804	16971405	15.6651	9.54821	25.7008	15.6544	9.54166	25.6832	215.172
ejaculation disorder	2596	16	16	2580	21804	16969620	4.82654	2.95186	7.89182	4.82374	2.95014	7.88723	48.2052
female orgasmic disorder	248	16	16	232	21804	16971968	53.6819	32.3394	89.1094	53.6433	32.3162	89.0453	773.274
foetal heart rate deceleration abnormality	548	16	16	532	21804	16971668	23.4097	14.2344	38.4994	23.3933	14.2244	38.4724	332.974
gastrointestinal sounds abnormal	3722	16	16	3706	21804	16968494	3.35986	2.0558	5.49114	3.35813	2.05474	5.48832	26.3866
haemangioma congenital	414	16	16	398	21804	16971802	31.2917	18.9807	51.5876	31.2695	18.9672	51.5509	450.715
heart rate abnormal	4445	16	16	4429	21804	16967771	2.81127	1.72043	4.59377	2.80994	1.71962	4.5916	18.5909
inhibitory drug interaction	1301	16	16	1285	21804	16970915	9.69139	5.91811	15.8704	9.68501	5.91422	15.86	123.089
micturition disorder	2939	16	16	2923	21804	16969277	4.26009	2.60588	6.96438	4.2577	2.60442	6.96047	39.6708
muscle contractions involuntary	2958	16	16	2942	21804	16969258	4.23257	2.58907	6.91933	4.2302	2.58762	6.91546	39.2589
neurological symptom	4580	16	16	4564	21804	16967636	2.7281	1.66957	4.45774	2.72683	1.66879	4.45567	17.4404
osmotic demyelination syndrome	612	16	16	596	21804	16971604	20.8959	12.7157	34.3383	20.8813	12.7069	34.3144	294.959
pulmonary artery stenosis congenital	663	16	16	647	21804	16971553	19.2487	11.7194	31.6153	19.2353	11.7112	31.5934	269.932
pyloric stenosis	753	16	16	737	21804	16971463	16.898	10.2957	27.7341	16.8864	10.2886	27.715	234.058
wrong patient received product	1485	16	16	1469	21804	16970731	8.4774	5.17875	13.8772	8.47191	5.1754	13.8682	104.312
accidental exposure to product by child	5621	15	15	5606	21805	16966594	2.08198	1.25408	3.45644	2.08124	1.25363	3.45521	8.4061
bezoar	954	15	15	939	21805	16971261	12.4332	7.46409	20.7105	12.4254	7.45937	20.6974	155.119
bipolar i disorder	1930	15	15	1915	21805	16970285	6.09615	3.66723	10.1338	6.09265	3.66512	10.128	63.3626
blood chloride decreased	2330	15	15	2315	21805	16969885	5.0427	3.03454	8.37978	5.03992	3.03287	8.37516	48.2689
brain death	2611	15	15	2596	21805	16969604	4.49679	2.70651	7.47128	4.49438	2.70506	7.46729	40.5253
cerebral ischaemia	4595	15	15	4580	21805	16967620	2.54854	1.53487	4.23164	2.54747	1.53423	4.22988	14.058
conversion disorder	1647	15	15	1632	21805	16970568	7.15338	4.30175	11.8954	7.14915	4.2992	11.8883	78.6205
extensor plantar response	849	15	15	834	21805	16971366	13.9986	8.39963	23.3298	13.9897	8.39426	23.315	177.73
feeling of body temperature change	4859	15	15	4844	21805	16967356	2.4096	1.45126	4.00078	2.40863	1.45068	3.99917	12.3225
feelings of worthlessness	1202	15	15	1187	21805	16971013	9.8354	5.90948	16.3695	9.82933	5.90583	16.3594	117.49
food interaction	1435	15	15	1420	21805	16970780	8.22145	4.94234	13.6762	8.21649	4.93935	13.6679	94.0871
hepatitis acute	4755	15	15	4740	21805	16967460	2.46249	1.48309	4.08865	2.46148	1.48248	4.08698	12.9787
indifference	605	15	15	590	21805	16971610	19.7882	11.8515	33.04	19.7753	11.8437	33.0185	260.768
large for dates baby	696	15	15	681	21805	16971519	17.1439	10.2765	28.6005	17.1328	10.2698	28.582	222.965
loss of employment	2796	15	15	2781	21805	16969419	4.1976	2.52668	6.97352	4.1954	2.52536	6.96987	36.3165
male sexual dysfunction	411	15	15	396	21805	16971804	29.4827	17.603	49.3798	29.4632	17.5913	49.347	397.413
mixed liver injury	1360	15	15	1345	21805	16970855	8.67994	5.21718	14.441	8.67466	5.21401	14.4322	100.734
phobia	1057	15	15	1042	21805	16971158	11.2042	6.7289	18.6558	11.1971	6.72469	18.6441	137.328
polydipsia	3357	15	15	3342	21805	16968858	3.49286	2.10295	5.8014	3.49115	2.10192	5.79855	26.5499
post-traumatic stress disorder	5549	15	15	5534	21805	16966666	2.10908	1.27039	3.50146	2.10832	1.26993	3.50019	8.71863
psychiatric decompensation	1463	15	15	1448	21805	16970752	8.06246	4.84701	13.411	8.05761	4.84409	13.4029	91.7829
pupil fixed	1557	15	15	1542	21805	16970658	7.57093	4.55223	12.5914	7.56642	4.54952	12.5839	84.663
retinal vein occlusion	2296	15	15	2281	21805	16969919	5.11787	3.07971	8.50491	5.11504	3.078	8.50021	49.3404
stupor	2814	15	15	2799	21805	16969401	4.1706	2.51045	6.9286	4.16842	2.50914	6.92498	35.9382
temporomandibular joint syndrome	2680	15	15	2665	21805	16969535	4.38034	2.63652	7.27754	4.37802	2.63512	7.27368	38.8838
ventricular hypertrophy	2434	15	15	2419	21805	16969781	4.82587	2.90427	8.0189	4.82324	2.90268	8.01453	45.1849
agoraphobia	1145	14	14	1131	21806	16971069	9.63382	5.68624	16.322	9.62828	5.68297	16.3126	106.934
bladder pain	2585	14	14	2571	21806	16969629	4.23762	2.50573	7.16657	4.23555	2.5045	7.16305	34.4208
blood lactic acid increased	4066	14	14	4052	21806	16968148	2.68854	1.59057	4.54444	2.68746	1.58993	4.54261	14.7863
blood osmolarity decreased	556	14	14	542	21806	16971658	20.1037	11.8246	34.1795	20.0915	11.8174	34.1587	247.591
blood ph decreased	1630	14	14	1616	21806	16970584	6.74229	3.9834	11.412	6.73861	3.98122	11.4057	67.8369
cerebral palsy	802	14	14	788	21806	16971412	13.8275	8.15008	23.4599	13.8193	8.14523	23.4459	163.584
developmental hip dysplasia	668	14	14	654	21806	16971546	16.6608	9.81079	28.2936	16.6507	9.80487	28.2765	201.643
double outlet right ventricle	286	14	14	272	21806	16971928	40.0603	23.408	68.559	40.0352	23.3934	68.5161	506.768
duodenal ulcer haemorrhage	2396	14	14	2382	21806	16969818	4.57391	2.70427	7.73616	4.57162	2.70291	7.73228	38.8422
dysmorphism	2193	14	14	2179	21806	16970021	5.00008	2.95582	8.45818	4.99752	2.9543	8.45384	44.4866
female sexual dysfunction	168	14	14	154	21806	16972046	70.7564	40.9338	122.306	70.7116	40.9079	122.229	881.989
genital anaesthesia	86	14	14	72	21806	16972128	151.341	85.3602	268.322	151.244	85.3058	268.151	1749.37
hypertonic bladder	2317	14	14	2303	21806	16969897	4.73083	2.7969	8.00199	4.72844	2.79548	7.99794	40.9158
muscle haemorrhage	3266	14	14	3252	21806	16968948	3.35009	1.98151	5.6639	3.34858	1.98062	5.66135	22.9666
prescription drug used without a prescription	4169	14	14	4155	21806	16968045	2.62188	1.55117	4.43166	2.62084	1.55055	4.4299	13.9899
social problem	3289	14	14	3275	21806	16968925	3.32656	1.96761	5.62408	3.32506	1.96673	5.62155	22.6689
tourette's disorder	708	14	14	694	21806	16971506	15.7005	9.24826	26.6542	15.691	9.2427	26.6382	188.767
violence-related symptom	1353	14	14	1339	21806	16970861	8.13721	4.80528	13.7794	8.13263	4.80258	13.7717	86.6789
azoospermia	356	13	13	343	21807	16971857	29.4973	16.951	51.3298	29.4803	16.9413	51.3002	344.631
blepharospasm	4050	13	13	4037	21807	16968163	2.50567	1.45341	4.31975	2.50477	1.45289	4.31821	11.7172
blood prolactin increased	4109	13	13	4096	21807	16968104	2.46957	1.43249	4.25746	2.46869	1.43198	4.25595	11.3257
cerebellar infarction	1445	13	13	1432	21807	16970768	7.0649	4.09149	12.1992	7.06128	4.0894	12.1929	67.0349
congenital hydrocephalus	476	13	13	463	21807	16971737	21.8521	12.5906	37.9262	21.8397	12.5834	37.9046	251.458
deafness neurosensory	2562	13	13	2549	21807	16969651	3.96872	2.30088	6.84553	3.96695	2.29985	6.84248	28.7054
drug level below therapeutic	4533	13	13	4520	21807	16967680	2.23785	1.29819	3.85768	2.23712	1.29776	3.85641	8.87041
duodenal ulcer perforation	3786	13	13	3773	21807	16968427	2.68103	1.55504	4.62236	2.68003	1.55445	4.62064	13.6471
ejaculation failure	1737	13	13	1724	21807	16970476	5.86819	3.39985	10.1286	5.86529	3.39817	10.1236	52.0779
electroencephalogram abnormal	2779	13	13	2766	21807	16969434	3.65732	2.12057	6.30772	3.65573	2.11965	6.30499	24.9674
foetal distress syndrome	1908	13	13	1895	21807	16970305	5.33861	3.0936	9.2128	5.33602	3.0921	9.20834	45.4976
hyperlactacidaemia	1728	13	13	1715	21807	16970485	5.89899	3.41766	10.1818	5.89607	3.41597	10.1768	52.4615
hypertensive heart disease	1776	13	13	1763	21807	16970437	5.73836	3.32479	9.90404	5.73554	3.32315	9.89917	50.4618
intra-abdominal haemorrhage	2061	13	13	2048	21807	16970152	4.93973	2.86286	8.52328	4.93738	2.8615	8.51923	40.5664
jaw disorder	4979	13	13	4966	21807	16967234	2.03682	1.18165	3.51088	2.0362	1.18129	3.50982	6.83913
meconium in amniotic fluid	308	13	13	295	21807	16971905	34.297	19.6769	59.78	34.2772	19.6655	59.7454	402.263
microcephaly	1017	13	13	1004	21807	16971196	10.0769	5.82972	17.4183	10.0715	5.82659	17.4089	104.868
motion sickness	1607	13	13	1594	21807	16970606	6.34682	3.67655	10.9565	6.34364	3.6747	10.951	58.0487
neonatal infection	260	13	13	247	21807	16971953	40.9621	23.4474	71.5598	40.9383	23.4338	71.5182	481.197
oligohydramnios	2888	13	13	2875	21807	16969325	3.51863	2.04026	6.06824	3.51713	2.03939	6.06565	23.3175
opisthotonus	679	13	13	666	21807	16971534	15.1913	8.77296	26.3052	15.1828	8.76808	26.2906	168.942
paternal exposure timing unspecified	242	13	13	229	21807	16971971	44.1819	25.2628	77.2692	44.1562	25.2481	77.2242	518.876
postmortem blood drug level increased	265	13	13	252	21807	16971948	40.1494	22.9886	70.1206	40.126	22.9752	70.0798	471.64
posture abnormal	2756	13	13	2743	21807	16969457	3.68799	2.13833	6.36068	3.68639	2.1374	6.35792	25.3336
pulmonary valve stenosis congenital	407	13	13	394	21807	16971806	25.6791	14.7762	44.6269	25.6644	14.7677	44.6014	298.308
snoring	3125	13	13	3112	21807	16969088	3.25062	1.88503	5.6055	3.24928	1.88425	5.60319	20.161
stridor	2389	13	13	2376	21807	16969824	4.25773	2.46819	7.34478	4.25579	2.46706	7.34143	32.2083
substance use	997	13	13	984	21807	16971216	10.2817	5.94779	17.7736	10.2762	5.94459	17.764	107.442
akinesia	1736	12	12	1724	21808	16970476	5.41654	3.06956	9.55803	5.41411	3.06818	9.55375	42.8917
bipolar ii disorder	315	12	12	303	21808	16971897	30.8215	17.3078	54.8862	30.8051	17.2986	54.857	332.874
blood sodium increased	2308	12	12	2296	21808	16969904	4.06699	2.30589	7.1731	4.0653	2.30494	7.17013	27.595
borderline personality disorder	569	12	12	557	21808	16971643	16.7662	9.46257	29.707	16.7575	9.45768	29.6917	174.062
cardiac septal defect	621	12	12	609	21808	16971591	15.3345	8.65903	27.1564	15.3267	8.65458	27.1424	157.603
cardiopulmonary failure	3508	12	12	3496	21808	16968704	2.67081	1.51506	4.70822	2.66989	1.51453	4.7066	12.4929
cervical vertebral fracture	2850	12	12	2838	21808	16969362	3.29017	1.86598	5.80137	3.28891	1.86526	5.79915	19.0383
coarctation of the aorta	886	12	12	874	21808	16971326	10.6849	6.04361	18.8905	10.6796	6.04059	18.8811	103.858
craniosynostosis	808	12	12	796	21808	16971404	11.7319	6.63334	20.7495	11.726	6.63001	20.7391	115.993
creatinine renal clearance decreased	3634	12	12	3622	21808	16968578	2.57788	1.46239	4.54425	2.57701	1.4619	4.54272	11.5449
dissociative disorder	519	12	12	507	21808	16971693	18.4197	10.3896	32.6562	18.4101	10.3842	32.6392	193.011
ejaculation delayed	468	12	12	456	21808	16971744	20.4799	11.5431	36.3355	20.4691	11.5371	36.3165	216.524
erythema nodosum	2795	12	12	2783	21808	16969417	3.35521	1.90282	5.91618	3.35391	1.90208	5.91389	19.743
exomphalos	495	12	12	483	21808	16971717	19.335	10.9023	34.2902	19.3249	10.8966	34.2723	203.471
facial spasm	943	12	12	931	21808	16971269	10.0307	5.67491	17.7297	10.0257	5.6721	17.7209	96.2699
fear of death	1834	12	12	1822	21808	16970378	5.12517	2.90474	9.04293	5.1229	2.90346	9.03893	39.561
foetal death	4271	12	12	4259	21808	16967941	2.19223	1.24379	3.8639	2.19158	1.24342	3.86274	7.75455
haemangioma	1811	12	12	1799	21808	16970401	5.19071	2.94182	9.15877	5.1884	2.94051	9.1547	40.3091
hanging	104	12	12	92	21808	16972108	101.511	55.6147	185.284	101.456	55.5845	185.183	1055.87
hepatitis cholestatic	4152	12	12	4140	21808	16968060	2.25526	1.27952	3.97508	2.25457	1.27913	3.97386	8.35522
intracranial aneurysm	3421	12	12	3409	21808	16968791	2.73898	1.55369	4.82852	2.73803	1.55315	4.82684	13.1953
mutism	1187	12	12	1175	21808	16971025	7.94759	4.49978	14.0372	7.94377	4.49762	14.0304	72.1046
neonatal asphyxia	578	12	12	566	21808	16971634	16.4996	9.31299	29.2318	16.491	9.30818	29.2167	171.001
polydactyly	1004	12	12	992	21808	16971208	9.41383	5.32712	16.6357	9.40921	5.3245	16.6275	89.1132
posturing	464	12	12	452	21808	16971748	20.6611	11.6445	36.6595	20.6503	11.6384	36.6403	218.588
raynaud's phenomenon	3984	12	12	3972	21808	16968228	2.35068	1.33361	4.1434	2.34993	1.33319	4.14209	9.27987
sexually inappropriate behaviour	357	12	12	345	21808	16971855	27.0692	15.2211	48.1398	27.0549	15.2131	48.1143	290.987
subdural haemorrhage	2328	12	12	2316	21808	16969884	4.03186	2.28601	7.11106	4.0302	2.28506	7.10812	27.2027
tonic clonic movements	913	12	12	901	21808	16971299	10.3647	5.86317	18.3223	10.3595	5.86025	18.3132	100.144
trisomy 18	343	12	12	331	21808	16971869	28.2142	15.8585	50.1965	28.1992	15.85	50.1699	303.808
vasoplegia syndrome	998	12	12	986	21808	16971214	9.47112	5.35942	16.7373	9.46646	5.35679	16.729	89.7779
wrong product administered	4577	12	12	4565	21808	16967635	2.04525	1.16046	3.60464	2.04467	1.16013	3.60362	6.38991
accommodation disorder	633	11	11	622	21809	16971578	13.7622	7.58077	24.9841	13.7558	7.57723	24.9724	127.857
activation syndrome	316	11	11	305	21809	16971895	28.0664	15.3775	51.2259	28.0528	15.37	51.201	276.989
binge eating	804	11	11	793	21809	16971407	10.7945	5.95267	19.5745	10.7895	5.94995	19.5656	96.3722
brugada syndrome	816	11	11	805	21809	16971395	10.6336	5.86428	19.2816	10.6287	5.86161	19.2728	94.6617
cluster headache	1093	11	11	1082	21809	16971118	7.91116	4.3674	14.3304	7.90768	4.36547	14.3241	65.7117
congenital hand malformation	659	11	11	648	21809	16971552	13.21	7.27811	23.9767	13.2039	7.27471	23.9655	122.009
congenital megaureter	139	11	11	128	21809	16972072	66.8778	36.1216	123.822	66.8446	36.1037	123.76	657
congenital pulmonary hypertension	184	11	11	173	21809	16972027	49.4817	26.8965	91.0317	49.4573	26.8833	90.9868	491.036
drug monitoring procedure not performed	1360	11	11	1349	21809	16970851	6.34525	3.505	11.4871	6.34255	3.50351	11.4822	49.1059
electric shock sensation	1318	11	11	1307	21809	16970893	6.54917	3.61736	11.8571	6.54637	3.61582	11.8521	51.263
electrocardiogram st segment elevation	2868	11	11	2857	21809	16969343	2.99579	1.65692	5.41654	2.99479	1.65636	5.41472	14.5621
female sexual arousal disorder	81	11	11	70	21809	16972130	122.291	64.752	230.96	122.23	64.7196	230.845	1143.01
floppy infant	141	11	11	130	21809	16972070	65.8489	35.5792	121.871	65.8162	35.5616	121.81	647.373
functional gastrointestinal disorder	2874	11	11	2863	21809	16969337	2.98951	1.65345	5.40517	2.98851	1.6529	5.40336	14.5011
hepatic pain	3506	11	11	3495	21809	16968705	2.44883	1.35469	4.42668	2.4481	1.35428	4.42536	9.39474
hypersexuality	1505	11	11	1494	21809	16970706	5.72936	3.16553	10.3697	5.72698	3.16422	10.3654	42.6076
illusion	1371	11	11	1360	21809	16970840	6.29392	3.47672	11.3939	6.29125	3.47524	11.3891	48.5634
marital problem	542	11	11	531	21809	16971669	16.1208	8.8721	29.2919	16.1132	8.86791	29.278	152.768
maternal exposure during breast feeding	2354	11	11	2343	21809	16969857	3.65311	2.01997	6.60664	3.65177	2.01923	6.60422	21.0857
myoclonic epilepsy	1152	11	11	1141	21809	16971059	7.50205	4.14219	13.5872	7.49878	4.14038	13.5813	61.366
opiates positive	457	11	11	446	21809	16971754	19.1933	10.5508	34.9148	19.1841	10.5458	34.8982	185.04
product monitoring error	1098	11	11	1087	21809	16971113	7.87477	4.34737	14.2643	7.8713	4.34545	14.258	65.325
pulmonary hypoplasia	689	11	11	678	21809	16971522	12.6255	6.95758	22.9107	12.6196	6.95436	22.9	115.813
spontaneous penile erection	556	11	11	545	21809	16971655	15.7067	8.64553	28.535	15.6993	8.64145	28.5215	148.402
sweat gland disorder	380	11	11	369	21809	16971831	23.1985	12.7335	42.2641	23.1873	12.7273	42.2438	226.779
wound haemorrhage	3166	11	11	3155	21809	16969045	2.71278	1.50055	4.90431	2.71192	1.50008	4.90275	11.8482
acquired epileptic aphasia	24	10	10	14	21810	16972186	555.845	246.871	1251.52	555.591	246.758	1250.95	3229.3
autism spectrum disorder	3238	10	10	3228	21810	16968972	2.41027	1.29542	4.48459	2.40963	1.29507	4.48339	8.22239
breech presentation	1164	10	10	1154	21810	16971046	6.74291	3.61779	12.5676	6.74027	3.61638	12.5627	48.4697
cerebral ventricle dilatation	1027	10	10	1017	21810	16971183	7.6513	4.1037	14.2658	7.64826	4.10206	14.2601	57.2308
cogwheel rigidity	857	10	10	847	21810	16971353	9.18708	4.9244	17.1396	9.18333	4.92239	17.1326	72.0749
conjunctival haemorrhage	3236	10	10	3226	21810	16968974	2.41177	1.29622	4.48738	2.41112	1.29587	4.48617	8.23471
corneal oedema	1909	10	10	1899	21810	16970301	4.09741	2.2007	7.62881	4.09599	2.19994	7.62617	23.2813
cyanosis neonatal	554	10	10	544	21810	16971656	14.3044	7.65186	26.7407	14.2983	7.6486	26.7293	121.454
diaphragmatic hernia	542	10	10	532	21810	16971668	14.6271	7.82347	27.3473	14.6208	7.82013	27.3357	124.555
dissociative amnesia	97	10	10	87	21810	16972113	89.446	46.4809	172.126	89.4055	46.4598	172.048	784.051
enuresis	3311	10	10	3301	21810	16968899	2.35696	1.26679	4.38531	2.35634	1.26646	4.38415	7.7852
foetal hypokinesia	595	10	10	585	21810	16971615	13.3018	7.11838	24.8566	13.2962	7.11536	24.8461	111.807
gaze palsy	1422	10	10	1412	21810	16970788	5.51076	2.95815	10.266	5.50869	2.95704	10.2622	36.6458
generalised anxiety disorder	1203	10	10	1193	21810	16971007	6.52246	3.49982	12.1556	6.51993	3.49846	12.1509	46.3479
haemorrhage in pregnancy	1219	10	10	1209	21810	16970991	6.43614	3.45362	11.9943	6.43365	3.45228	11.9897	45.5176
hepatic necrosis	3339	10	10	3329	21810	16968871	2.33713	1.25614	4.34838	2.33652	1.25581	4.34724	7.62368
hypercapnia	2386	10	10	2376	21810	16969824	3.27473	1.75942	6.09511	3.27369	1.75886	6.09317	15.7275
hyperpyrexia	2703	10	10	2693	21810	16969507	2.8892	1.55252	5.37671	2.88833	1.55206	5.3751	12.3018
induced labour	562	10	10	552	21810	16971648	14.0971	7.54158	26.351	14.0911	7.53837	26.3397	119.46
infertility	1340	10	10	1330	21810	16970870	5.85055	3.14012	10.9005	5.84833	3.13893	10.8964	39.8964
kinematic imbalances due to suboccipital strain	17	10	10	7	21810	16972193	1111.69	423.117	2920.84	1111.18	422.923	2919.51	4567.23
laryngeal stenosis	441	10	10	431	21810	16971769	18.0549	9.64384	33.8017	18.047	9.63966	33.7871	157.377
listless	2745	10	10	2735	21810	16969465	2.84482	1.5287	5.29404	2.84398	1.52825	5.29246	11.9143
macrocytosis	991	10	10	981	21810	16971219	7.9321	4.25383	14.791	7.92893	4.25212	14.7851	59.943
meningioma	2617	10	10	2607	21810	16969593	2.98452	1.60368	5.55432	2.98361	1.6032	5.55262	13.1394
merycism	213	10	10	203	21810	16971997	38.3337	20.3138	72.3386	38.3166	20.3048	72.3064	346.369
myocardial stunning	103	10	10	93	21810	16972107	83.6753	43.577	160.671	83.6374	43.5573	160.598	737.227
myopia	2005	10	10	1995	21810	16970205	3.90021	2.09495	7.2611	3.89889	2.09424	7.25863	21.4487
ocular icterus	3705	10	10	3695	21810	16968505	2.10559	1.1318	3.91722	2.10508	1.13153	3.91627	5.78683
oxygen saturation abnormal	2069	10	10	2059	21810	16970141	3.77897	2.02993	7.03504	3.7777	2.02924	7.03267	20.3278
penis disorder	2239	10	10	2229	21810	16969971	3.49072	1.87531	6.49768	3.48958	1.87469	6.49556	17.6845
poverty of speech	293	10	10	283	21810	16971917	27.4972	14.6331	51.6705	27.4851	14.6266	51.6477	246.508
pulmonary valve stenosis	729	10	10	719	21810	16971481	10.8227	5.79735	20.2041	10.8182	5.79494	20.1957	87.8877
reflexes abnormal	583	10	10	573	21810	16971627	13.5804	7.26666	25.38	13.5747	7.26357	25.3692	114.489
respiratory alkalosis	1251	10	10	1241	21810	16970959	6.27016	3.36478	11.6843	6.26775	3.36348	11.6798	43.9223
respiratory rate decreased	2699	10	10	2689	21810	16969511	2.8935	1.55483	5.38472	2.89263	1.55436	5.3831	12.3394
testicular atrophy	693	10	10	683	21810	16971517	11.3932	6.10156	21.2739	11.3884	6.09901	21.265	93.3985
tongue biting	1672	10	10	1662	21810	16970538	4.68176	2.51397	8.71882	4.68007	2.51306	8.71568	28.7672
tonic convulsion	1011	10	10	1001	21810	16971199	7.77361	4.16909	14.4945	7.77051	4.16743	14.4887	58.412
tracheo-oesophageal fistula	534	10	10	524	21810	16971676	14.8504	7.94222	27.7673	14.844	7.93882	27.7554	126.7
urinary hesitation	2022	10	10	2012	21810	16970188	3.86726	2.07728	7.19965	3.86594	2.07657	7.1972	21.1436
visceral congestion	399	10	10	389	21810	16971811	20.0043	10.6769	37.4801	19.9956	10.6723	37.4637	175.937
weight gain poor	1811	10	10	1801	21810	16970399	4.32039	2.32026	8.04469	4.31887	2.31944	8.04185	25.366
accidental poisoning	755	9	9	746	21811	16971454	9.38744	4.86456	18.1155	9.38398	4.86277	18.1088	66.6142
alcohol intolerance	581	9	9	572	21811	16971628	12.2432	6.33685	23.6546	12.2385	6.33445	23.6456	91.4466
antidepressant drug level increased	227	9	9	218	21811	16971982	32.125	16.4911	62.5802	32.1122	16.4845	62.5552	260.537
antidepressant drug level increased	227	9	9	218	21811	16971982	32.125	16.4911	62.5802	32.1122	16.4845	62.5552	260.537
arachnoid cyst	326	9	9	317	21811	16971883	22.0921	11.3878	42.8582	22.0834	11.3834	42.8414	176.161
autonomic nervous system imbalance	2217	9	9	2208	21811	16969992	3.17139	1.64769	6.10414	3.17049	1.64722	6.10242	13.3206
behaviour disorder	3307	9	9	3298	21811	16968902	2.1231	1.10353	4.08465	2.12263	1.10329	4.08376	5.33022
bladder irritation	476	9	9	467	21811	16971733	14.996	7.75279	29.0064	14.9903	7.74981	28.9953	115.294
blood blister	2673	9	9	2664	21811	16969536	2.62847	1.36592	5.058	2.6278	1.36557	5.05671	9.04596
blood phosphorus increased	2147	9	9	2138	21811	16970062	3.27524	1.70156	6.3043	3.2743	1.70108	6.30249	14.1596
cardiac death	1059	9	9	1050	21811	16971150	6.66943	3.46002	12.8558	6.66709	3.4588	12.8513	42.988
compulsive shopping	1847	9	9	1838	21811	16970362	3.80989	1.97889	7.33506	3.80873	1.97829	7.33283	18.5528
congenital ureteropelvic junction obstruction	22	9	9	13	21811	16972187	538.718	230.252	1260.43	538.496	230.157	1259.91	2853.2
croup infectious	606	9	9	597	21811	16971603	11.7305	6.07278	22.6591	11.726	6.07049	22.6506	86.9936
cutaneous lupus erythematosus	1641	9	9	1632	21811	16970568	4.29085	2.22825	8.2627	4.28949	2.22755	8.26009	22.5812
diabetic hyperosmolar coma	377	9	9	368	21811	16971832	19.0304	9.82205	36.8717	19.023	9.81821	36.8573	150.014
drug-disease interaction	439	9	9	430	21811	16971770	16.2864	8.4154	31.5193	16.2801	8.41214	31.5071	126.431
ebstein's anomaly	138	9	9	129	21811	16972071	54.289	27.6176	106.718	54.267	27.6064	106.675	439.884
executive dysfunction	341	9	9	332	21811	16971868	21.094	10.8778	40.9049	21.0857	10.8735	40.8888	167.657
facial paresis	3103	9	9	3094	21811	16969106	2.26311	1.17624	4.35427	2.26259	1.17597	4.35327	6.32381
flashback	482	9	9	473	21811	16971727	14.8058	7.65505	28.6362	14.8001	7.65211	28.6252	113.65
foetal chromosome abnormality	143	9	9	134	21811	16972066	52.2633	26.6089	102.652	52.2422	26.5982	102.61	423.886
gastric ulcer perforation	1023	9	9	1014	21811	16971186	6.90623	3.58251	13.3136	6.9038	3.58125	13.3089	45.0408
grunting	519	9	9	510	21811	16971690	13.7316	7.10284	26.5468	13.7264	7.10012	26.5366	104.355
head circumference abnormal	141	9	9	132	21811	16972068	53.0552	27.0034	104.241	53.0337	26.9925	104.198	430.149
histrionic personality disorder	132	9	9	123	21811	16972077	56.9373	28.9337	112.044	56.9142	28.922	111.999	460.682
hydrops foetalis	527	9	9	518	21811	16971682	13.5195	6.99376	26.1345	13.5144	6.99109	26.1245	102.517
hypervigilance	791	9	9	782	21811	16971418	8.95526	4.64144	17.2784	8.95198	4.63974	17.2721	62.8528
hyponatraemic syndrome	210	9	9	201	21811	16971999	34.8421	17.8659	67.949	34.8281	17.8587	67.9218	283.042
lymph node pain	1546	9	9	1537	21811	16970663	4.55609	2.36573	8.77443	4.55462	2.36497	8.7716	24.8245
mental fatigue	1001	9	9	992	21811	16971208	7.0594	3.66173	13.6097	7.0569	3.66043	13.6049	46.3696
microphthalmos	244	9	9	235	21811	16971965	29.801	15.3127	57.9976	29.7891	15.3066	57.9745	241.172
neonatal pneumonia	200	9	9	191	21811	16972009	36.6663	18.7872	71.5601	36.6516	18.7797	71.5314	298.068
neonatal respiratory depression	288	9	9	279	21811	16971921	25.1012	12.9228	48.7563	25.0912	12.9177	48.737	201.677
nodal arrhythmia	768	9	9	759	21811	16971441	9.22665	4.78156	17.804	9.22325	4.7798	17.7975	65.2148
oedema mouth	3075	9	9	3066	21811	16969134	2.28378	1.18697	4.39408	2.28325	1.1867	4.39306	6.47318
oesophageal ulcer	3290	9	9	3281	21811	16968919	2.1341	1.10925	4.10583	2.13363	1.109	4.10493	5.40707
partner stress	888	9	9	879	21811	16971321	7.96698	4.13093	15.3653	7.96411	4.12944	15.3597	54.2544
pco2 decreased	907	9	9	898	21811	16971302	7.7984	4.0438	15.0391	7.7956	4.04235	15.0337	52.7887
persecutory delusion	1915	9	9	1906	21811	16970294	3.67395	1.90839	7.07294	3.67285	1.90782	7.07082	17.4257
persistent genital arousal disorder	100	9	9	91	21811	16972109	76.9593	38.7941	152.671	76.928	38.7783	152.609	613.77
poor feeding infant	837	9	9	828	21811	16971372	8.45772	4.38448	16.3151	8.45465	4.38289	16.3091	58.5231
postpartum haemorrhage	1020	9	9	1011	21811	16971189	6.92673	3.59311	13.3532	6.92428	3.59184	13.3485	45.2185
preterm premature rupture of membranes	1067	9	9	1058	21811	16971142	6.619	3.43392	12.7583	6.61668	3.43272	12.7539	42.5511
pulmonary valve incompetence	1045	9	9	1036	21811	16971164	6.75957	3.50664	13.03	6.75719	3.50541	13.0255	43.7691
pyelocaliectasis	758	9	9	749	21811	16971451	9.34984	4.84515	18.0427	9.34639	4.84336	18.036	66.287
respiratory tract malformation	126	9	9	117	21811	16972083	59.8572	30.3815	117.93	59.8329	30.3692	117.882	483.461
resuscitation	1378	9	9	1369	21811	16970831	5.11525	2.65545	9.85361	5.11355	2.65457	9.85034	29.5899
seborrhoea	3229	9	9	3220	21811	16968980	2.17454	1.13025	4.1837	2.17405	1.12999	4.18277	5.69138
slow response to stimuli	1018	9	9	1009	21811	16971191	6.94046	3.60021	13.3798	6.93801	3.59894	13.375	45.3376
strabismus	2471	9	9	2462	21811	16969738	2.84416	1.47788	5.47356	2.8434	1.47748	5.47209	10.7182
ventricular hypoplasia	227	9	9	218	21811	16971982	32.125	16.4911	62.5802	32.1122	16.4845	62.5552	260.537
ventricular hypoplasia	227	9	9	218	21811	16971982	32.125	16.4911	62.5802	32.1122	16.4845	62.5552	260.537
vulvovaginal dryness	2653	9	9	2644	21811	16969556	2.64835	1.37625	5.09631	2.64767	1.37589	5.095	9.1984
weight loss poor	2746	9	9	2737	21811	16969463	2.55835	1.32953	4.92293	2.55771	1.32919	4.9217	8.51155
adjustment disorder	1023	8	8	1015	21812	16971185	6.13254	3.0581	12.2979	6.13066	3.05716	12.2941	34.0836
anal sphincter atony	355	8	8	347	21812	16971853	17.9388	8.89897	36.1617	17.9326	8.89588	36.1492	125.027
anion gap increased	1116	8	8	1108	21812	16971092	5.61778	2.80204	11.263	5.61608	2.80119	11.2596	30.1375
aortic arteriosclerosis	2128	8	8	2120	21812	16970080	2.93591	1.46612	5.87917	2.9352	1.46577	5.87774	10.17
arnold-chiari malformation	842	8	8	834	21812	16971366	7.46355	3.71963	14.9758	7.46118	3.71845	14.9711	44.3385
atrial tachycardia	1606	8	8	1598	21812	16970602	3.89507	1.94427	7.80321	3.89401	1.94374	7.80108	17.1224
bladder spasm	1508	8	8	1500	21812	16970700	4.14957	2.07107	8.31401	4.14841	2.0705	8.31169	19.016
bradyarrhythmia	1272	8	8	1264	21812	16970936	4.9244	2.45695	9.86984	4.92296	2.45623	9.86695	24.8533
bradycardia foetal	704	8	8	696	21812	16971504	8.94346	4.45426	17.9571	8.94055	4.45281	17.9512	55.7804
breast swelling	2363	8	8	2355	21812	16969845	2.6429	1.31997	5.29173	2.6423	1.31967	5.29053	8.13957
carcinoid heart disease	78	8	8	70	21812	16972130	88.9268	42.7856	184.828	88.8946	42.7701	184.761	623.942
cerebral ventricular rupture	162	8	8	154	21812	16972046	40.4211	19.8557	82.2869	40.4066	19.8486	82.2574	292.271
cerebrospinal fluid retention	97	8	8	89	21812	16972111	69.9424	33.9236	144.205	69.9171	33.9113	144.152	498.633
chorea	1438	8	8	1430	21812	16970770	4.35271	2.17227	8.72181	4.35148	2.17166	8.71934	20.5372
clonic convulsion	586	8	8	578	21812	16971622	10.7694	5.35931	21.6407	10.7658	5.35753	21.6335	69.9043
death neonatal	1206	8	8	1198	21812	16971002	5.19571	2.59201	10.4149	5.19417	2.59124	10.4118	26.9158
demyelinating polyneuropathy	837	8	8	829	21812	16971371	7.50856	3.74199	15.0665	7.50618	3.7408	15.0617	44.6862
disturbance in social behaviour	2162	8	8	2154	21812	16970046	2.88956	1.443	5.78623	2.88887	1.44266	5.78485	9.84489
duodenal perforation	745	8	8	737	21812	16971463	8.44591	4.20738	16.9543	8.44318	4.20602	16.9489	51.9315
duodenitis	2515	8	8	2507	21812	16969693	2.48264	1.24002	4.9705	2.4821	1.23975	4.96941	7.05839
ectopia cordis	50	8	8	42	21812	16972158	148.212	69.5773	315.716	148.158	69.5519	315.601	982.228
electrocardiogram qt interval abnormal	358	8	8	350	21812	16971850	17.7851	8.82328	35.8493	17.7789	8.82023	35.8369	123.853
electrocardiogram st segment abnormal	700	8	8	692	21812	16971508	8.99516	4.4799	18.0613	8.99223	4.47844	18.0554	56.1803
extremity necrosis	1468	8	8	1460	21812	16970740	4.26327	2.12771	8.54224	4.26207	2.12712	8.53984	19.8664
feeling guilty	1195	8	8	1187	21812	16971013	5.24387	2.61597	10.5116	5.24231	2.6152	10.5085	27.2826
fibrosis	2605	8	8	2597	21812	16969603	2.39659	1.19709	4.79803	2.39608	1.19683	4.79701	6.48844
food intolerance	2937	8	8	2929	21812	16969271	2.1249	1.0615	4.25358	2.12449	1.0613	4.25276	4.74936
foreign body aspiration	621	8	8	613	21812	16971587	10.1545	5.05468	20.3995	10.1511	5.05301	20.3928	65.149
gastrointestinal hypomotility	1239	8	8	1231	21812	16970969	5.05642	2.52267	10.135	5.05493	2.52193	10.1321	25.8559
genital swelling	522	8	8	514	21812	16971686	12.1103	6.02307	24.3498	12.1063	6.02104	24.3416	80.2642
hepatorenal syndrome	1448	8	8	1440	21812	16970760	4.32248	2.15721	8.66112	4.32126	2.1566	8.65868	20.3103
hippocampal sclerosis	100	8	8	92	21812	16972108	67.6616	32.8493	139.366	67.6372	32.8375	139.316	483.201
hyponatraemic seizure	169	8	8	161	21812	16972039	38.6636	19.0069	78.6491	38.6498	19.0001	78.621	279.519
hypoplastic left heart syndrome	625	8	8	617	21812	16971583	10.0886	5.02205	20.2667	10.0853	5.02039	20.26	64.6398
hypoventilation	2815	8	8	2807	21812	16969393	2.21727	1.1076	4.43867	2.21682	1.10738	4.43778	5.32905
inappropriate affect	1386	8	8	1378	21812	16970822	4.51698	2.25408	9.05162	4.51569	2.25344	9.04904	21.7725
jaundice neonatal	1683	8	8	1675	21812	16970525	3.71599	1.85503	7.44387	3.715	1.85453	7.44187	15.7995
kidney duplex	188	8	8	180	21812	16972020	34.5824	17.0308	70.2224	34.5701	17.0248	70.1974	249.698
mechanical ventilation	1689	8	8	1681	21812	16970519	3.70273	1.84842	7.41725	3.70174	1.84793	7.41527	15.7019
migraine with aura	2258	8	8	2250	21812	16969950	2.76626	1.3815	5.53902	2.76561	1.38118	5.53772	8.98679
neonatal behavioural syndrome	229	8	8	221	21812	16971979	28.1666	13.9101	57.0346	28.1567	13.9052	57.0144	202.22
optic nerve hypoplasia	86	8	8	78	21812	16972122	79.8061	38.5457	165.233	79.7772	38.5317	165.173	564.431
paradoxical drug reaction	2909	8	8	2901	21812	16969299	2.14541	1.07174	4.29468	2.14499	1.07153	4.29384	4.87694
paresis	1921	8	8	1913	21812	16970287	3.25363	1.62455	6.51633	3.25281	1.62414	6.51468	12.4313
periodic limb movement disorder	295	8	8	287	21812	16971913	21.6892	10.7417	43.794	21.6816	10.7379	43.7786	153.545
peripheral artery occlusion	1126	8	8	1118	21812	16971082	5.56753	2.77704	11.162	5.56585	2.7762	11.1587	29.7532
peripheral embolism	1080	8	8	1072	21812	16971128	5.80645	2.8959	11.6423	5.80468	2.89502	11.6387	31.582
periventricular leukomalacia	242	8	8	234	21812	16971966	26.6018	13.1463	53.8291	26.5924	13.1417	53.8101	190.529
placental insufficiency	671	8	8	663	21812	16971537	9.38863	4.67505	18.8546	9.38555	4.67352	18.8485	59.2245
pleurothotonus	804	8	8	796	21812	16971404	7.81986	3.89659	15.6933	7.81736	3.89535	15.6883	47.0912
postmature baby	141	8	8	133	21812	16972067	46.8034	22.9274	95.5435	46.7866	22.9191	95.5092	338.128
pupillary light reflex tests abnormal	262	8	8	254	21812	16971946	24.5071	12.1223	49.545	24.4985	12.118	49.5276	174.812
renal dysplasia	338	8	8	330	21812	16971870	18.863	9.3536	38.0401	18.8564	9.35035	38.0269	132.077
retinal toxicity	834	8	8	826	21812	16971374	7.53584	3.75554	15.1214	7.53344	3.75434	15.1166	44.8968
sinus arrest	1292	8	8	1284	21812	16970916	4.84769	2.41876	9.71576	4.84628	2.41806	9.71293	24.2716
sleep terror	2831	8	8	2823	21812	16969377	2.2047	1.10133	4.41348	2.20426	1.10111	4.4126	5.24941
staring	2044	8	8	2036	21812	16970164	3.05705	1.52653	6.12208	3.0563	1.52616	6.12057	11.0259
tachyarrhythmia	2097	8	8	2089	21812	16970111	2.97948	1.48785	5.96654	2.97876	1.48749	5.96508	10.4769
temporal lobe epilepsy	390	8	8	382	21812	16971818	16.2952	8.08945	32.8246	16.2896	8.08667	32.8133	112.455
thoracic vertebral fracture	2372	8	8	2364	21812	16969836	2.63284	1.31495	5.27156	2.63224	1.31465	5.27036	8.07099
tongue ulceration	2888	8	8	2880	21812	16969320	2.16106	1.07955	4.32604	2.16063	1.07934	4.32518	4.97471
ultrasound scan abnormal	367	8	8	359	21812	16971841	17.3392	8.60377	34.9437	17.3332	8.6008	34.9316	120.446
vesicoureteric reflux	371	8	8	363	21812	16971837	17.1481	8.50968	34.5557	17.1422	8.50674	34.5438	118.985
abnormal palmar/plantar creases	174	7	7	167	21813	16972033	32.6137	15.309	69.4791	32.6036	15.3042	69.4575	205.815
abortion late	79	7	7	72	21813	16972128	75.6461	34.8121	164.378	75.6221	34.8011	164.326	469.777
allergy to chemicals	993	7	7	986	21813	16971214	5.52355	2.62602	11.6182	5.5221	2.62533	11.6152	25.7411
anomaly of external ear congenital	286	7	7	279	21813	16971921	19.5213	9.21972	41.3334	19.5154	9.21691	41.3208	119.959
antipsychotic drug level below therapeutic	574	7	7	567	21813	16971633	9.60557	4.55787	20.2434	9.60281	4.55656	20.2376	53.2925
atonic urinary bladder	161	7	7	154	21813	16972046	35.3668	16.58	75.441	35.3558	16.5748	75.4175	223.53
aura	1530	7	7	1523	21813	16970677	3.57587	1.70162	7.51453	3.57505	1.70122	7.51279	12.9251
bladder dilatation	855	7	7	848	21813	16971352	6.42249	3.05209	13.5148	6.42075	3.05126	13.5111	31.7748
bleeding time prolonged	1094	7	7	1087	21813	16971113	5.0103	2.38258	10.5361	5.00901	2.38197	10.5334	22.3183
blood bicarbonate decreased	1656	7	7	1649	21813	16970551	3.30261	1.57179	6.93939	3.30188	1.57144	6.93784	11.1867
blood chloride increased	1383	7	7	1376	21813	16970824	3.95792	1.88308	8.3189	3.95697	1.88263	8.3169	15.3908
blood ethanol increased	204	7	7	197	21813	16972003	27.6471	13.0078	58.762	27.6385	13.0037	58.7438	173.558
body dysmorphic disorder	273	7	7	266	21813	16971934	20.4754	9.66598	43.373	20.4691	9.66303	43.3597	126.304
brain malformation	310	7	7	303	21813	16971897	17.9751	8.49561	38.0318	17.9696	8.49303	38.0202	109.646
cardioactive drug level increased	1191	7	7	1184	21813	16971016	4.5998	2.1878	9.67097	4.59864	2.18725	9.66854	19.5982
cell death	1407	7	7	1400	21813	16970800	3.89007	1.85085	8.17601	3.88914	1.85041	8.17407	14.9503
cerebral cyst	619	7	7	612	21813	16971588	8.89926	4.22413	18.7486	8.89672	4.22293	18.7433	48.5108
chylothorax	535	7	7	528	21813	16971672	10.3151	4.8929	21.746	10.3121	4.89148	21.7397	58.0952
clumsiness	2348	7	7	2341	21813	16969859	2.32627	1.10764	4.88564	2.32584	1.10743	4.88475	5.27551
colour blindness	784	7	7	777	21813	16971423	7.00938	3.33006	14.7539	7.00746	3.32915	14.7499	35.7309
congenital choroid plexus cyst	258	7	7	251	21813	16971949	21.699	10.2377	45.9914	21.6924	10.2346	45.9774	134.423
congenital lymphoedema	17	7	7	10	21813	16972190	544.654	207.299	1431.02	544.479	207.232	1430.56	2233.75
congenital megacolon	96	7	7	89	21813	16972111	61.1968	28.3489	132.106	61.1775	28.3399	132.064	384.145
continuous haemodiafiltration	964	7	7	957	21813	16971243	5.69094	2.70538	11.9713	5.68944	2.70467	11.9681	26.8615
cor pulmonale	941	7	7	934	21813	16971266	5.83109	2.77182	12.2669	5.82954	2.77108	12.2636	27.8008
cystoid macular oedema	1400	7	7	1393	21813	16970807	3.90962	1.86014	8.21718	3.90868	1.85969	8.21522	15.0771
delusion of grandeur	334	7	7	327	21813	16971873	16.6558	7.87695	35.2185	16.6507	7.87458	35.2079	100.819
dysaesthesia	2350	7	7	2343	21813	16969857	2.32428	1.10669	4.88147	2.32386	1.10649	4.88057	5.26423
eye injury	2325	7	7	2318	21813	16969882	2.34935	1.11862	4.93418	2.34892	1.11841	4.93327	5.40694
haemothorax	2434	7	7	2427	21813	16969773	2.24382	1.06842	4.71231	2.24343	1.06823	4.71147	4.81102
hellp syndrome	533	7	7	526	21813	16971674	10.3543	4.91142	21.8291	10.3513	4.90999	21.8228	58.3607
hepatitis toxic	2181	7	7	2174	21813	16970026	2.50499	1.19263	5.26144	2.5045	1.1924	5.26043	6.307
hypogeusia	1695	7	7	1688	21813	16970512	3.2263	1.53553	6.7788	3.22559	1.53519	6.7773	10.7059
hyporeflexia	1718	7	7	1711	21813	16970489	3.18293	1.51491	6.68753	3.18223	1.51458	6.68606	10.4337
hyposmia	1167	7	7	1160	21813	16971040	4.69497	2.23297	9.87151	4.69379	2.2324	9.86902	20.2272
infantile vomiting	146	7	7	139	21813	16972061	39.1834	18.3367	83.7306	39.1712	18.3309	83.7044	247.895
infection susceptibility increased	1727	7	7	1720	21813	16970480	3.16627	1.507	6.65248	3.16558	1.50667	6.65102	10.3293
labelled drug-drug interaction issue	567	7	7	560	21813	16971640	9.72565	4.61458	20.4977	9.72285	4.61326	20.4918	54.1054
legal problem	638	7	7	631	21813	16971569	8.63128	4.09746	18.1818	8.62883	4.09629	18.1766	46.6968
libido disorder	1092	7	7	1085	21813	16971115	5.01953	2.38696	10.5555	5.01824	2.38635	10.5528	22.3797
motor developmental delay	478	7	7	471	21813	16971729	11.5635	5.48182	24.3922	11.5601	5.48021	24.385	66.539
nasal pruritus	919	7	7	912	21813	16971288	5.97176	2.8385	12.5637	5.97017	2.83774	12.5603	28.7446
negativism	668	7	7	661	21813	16971539	8.23953	3.91221	17.3533	8.23721	3.91111	17.3484	44.0456
neonatal respiratory arrest	119	7	7	112	21813	16972088	48.6295	22.6578	104.371	48.6142	22.6507	104.339	307.243
neonatal respiratory failure	420	7	7	413	21813	16971787	13.1874	6.24689	27.8392	13.1835	6.24504	27.8309	77.5039
newborn persistent pulmonary hypertension	168	7	7	161	21813	16972039	33.8291	15.8705	72.1092	33.8186	15.8656	72.0868	213.65
nodal rhythm	1282	7	7	1275	21813	16970925	4.27148	2.03196	8.97928	4.27043	2.03146	8.97707	17.4378
nuchal rigidity	782	7	7	775	21813	16971425	7.02747	3.33863	14.7921	7.02554	3.33771	14.788	35.853
pco2 increased	655	7	7	648	21813	16971552	8.40484	3.99039	17.7029	8.40246	3.98926	17.6979	45.1642
pharyngeal erythema	1932	7	7	1925	21813	16970275	2.82905	1.34671	5.94301	2.82846	1.34643	5.94178	8.24505
pilonidal cyst congenital	87	7	7	80	21813	16972120	68.0814	31.439	147.431	68.0599	31.4291	147.384	425.31
placental disorder	866	7	7	859	21813	16971341	6.34024	3.01312	13.3412	6.33853	3.0123	13.3376	31.2212
platelet disorder	2095	7	7	2088	21813	16970112	2.60818	1.2417	5.47844	2.60766	1.24145	5.47736	6.91569
po2 decreased	1079	7	7	1072	21813	16971128	5.08041	2.41584	10.6839	5.0791	2.41522	10.6811	22.7846
poor sucking reflex	363	7	7	356	21813	16971844	15.299	7.23991	32.3289	15.2944	7.23774	32.3192	91.7168
postictal state	902	7	7	895	21813	16971305	6.0852	2.89226	12.803	6.08357	2.89149	12.7996	29.5064
presbyacusis	277	7	7	270	21813	16971930	20.1721	9.52413	42.7243	20.1659	9.52123	42.7113	124.288
rectourethral fistula	48	7	7	41	21813	16972159	132.842	59.5903	296.14	132.8	59.5713	296.045	782.121
spermatozoa progressive motility decreased	151	7	7	144	21813	16972056	37.8229	17.7112	80.7722	37.8111	17.7056	80.747	239.235
spinal muscular atrophy	197	7	7	190	21813	16972010	28.6657	13.4806	60.9559	28.6568	13.4764	60.9371	180.205
stiff person syndrome	253	7	7	246	21813	16971954	22.1401	10.4437	46.9359	22.1333	10.4405	46.9216	137.343
transcription medication error	1320	7	7	1313	21813	16970887	4.14784	1.97326	8.71887	4.14683	1.97278	8.71675	16.6285
troponin i increased	1325	7	7	1318	21813	16970882	4.13211	1.96579	8.68573	4.1311	1.96531	8.68362	16.5257
umbilical cord around neck	547	7	7	540	21813	16971660	10.0859	4.78469	21.2605	10.083	4.7833	21.2543	56.5438
uterine atony	222	7	7	215	21813	16971985	25.3324	11.9317	53.784	25.3246	11.928	53.7674	158.394
vitreous haemorrhage	2322	7	7	2315	21813	16969885	2.3524	1.12006	4.94058	2.35196	1.11986	4.93967	5.42432
abdominal wall disorder	246	6	6	240	21814	16971960	19.4508	8.65096	43.733	19.4457	8.64871	43.7216	102.424
abortion missed	1127	6	6	1121	21814	16971079	4.16409	1.86653	9.28975	4.16322	1.86614	9.28781	14.3447
agonal rhythm	94	6	6	88	21814	16972112	53.048	23.1987	121.304	53.0337	23.1924	121.271	286.765
airway remodelling	87	6	6	81	21814	16972119	57.6324	25.1462	132.088	57.6169	25.1394	132.052	310.786
alcohol withdrawal syndrome	750	6	6	744	21814	16971456	6.27425	2.80936	14.0125	6.2728	2.80871	14.0093	26.3818
alpha 1 foetoprotein increased	611	6	6	605	21814	16971595	7.71584	3.4523	17.2448	7.71399	3.45148	17.2407	34.7187
alveolitis	1269	6	6	1263	21814	16970937	3.69588	1.65706	8.24325	3.69514	1.65673	8.2416	11.7397
analgesic drug level increased	977	6	6	971	21814	16971229	4.8074	2.15418	10.7285	4.80635	2.15371	10.7261	17.9764
apraxia	1132	6	6	1126	21814	16971074	4.1456	1.85826	9.24841	4.14473	1.85787	9.24648	14.2411
arrhythmia supraventricular	968	6	6	962	21814	16971238	4.85238	2.17429	10.8291	4.85132	2.17381	10.8267	18.232
asplenia	83	6	6	77	21814	16972123	60.6263	26.4133	139.156	60.6099	26.4061	139.118	326.332
bacterial test positive	1915	6	6	1909	21814	16970291	2.44512	1.09698	5.45005	2.44472	1.0968	5.44917	5.1071
blood brain barrier defect	123	6	6	117	21814	16972083	39.8993	17.5635	90.6398	39.8886	17.5588	90.6155	216.387
bradypnoea	1665	6	6	1659	21814	16970541	2.81362	1.26206	6.27262	2.81312	1.26184	6.27151	6.987
caput succedaneum	18	6	6	12	21814	16972188	389.021	145.991	1036.62	388.914	145.951	1036.34	1547.67
cardiac ventricular disorder	359	6	6	353	21814	16971847	13.2242	5.9003	29.6392	13.2209	5.8988	29.6317	66.6476
cerebellar hypoplasia	154	6	6	148	21814	16972052	31.542	13.9431	71.3539	31.5336	13.9394	71.3349	170.482
cerebral haemorrhage neonatal	203	6	6	197	21814	16972003	23.6964	10.5166	53.3937	23.6902	10.5138	53.3797	126.542
cervix haematoma uterine	12	6	6	6	21814	16972194	778.041	250.91	2412.61	777.828	250.841	2411.95	2327.49
chest injury	1690	6	6	1684	21814	16970516	2.77184	1.24335	6.17936	2.77136	1.24314	6.17827	6.7697
chronic fatigue syndrome	1063	6	6	1057	21814	16971143	4.41623	1.9793	9.85355	4.41529	1.97888	9.85145	15.7622
cleft lip	823	6	6	817	21814	16971383	5.71362	2.55907	12.7568	5.71232	2.55849	12.7539	23.1554
congenital cystic kidney disease	740	6	6	734	21814	16971466	6.35974	2.84752	14.2041	6.35826	2.84686	14.2008	26.8747
congenital diaphragmatic eventration	19	6	6	13	21814	16972187	359.096	136.475	944.858	358.997	136.438	944.599	1465.58
congenital hepatomegaly	39	6	6	33	21814	16972167	141.462	59.2672	337.648	141.423	59.251	337.556	707.878
congenital nasal septum deviation	9	6	6	3	21814	16972197	1556.08	389.138	6222.46	1555.66	389.031	6220.75	3107.31
congenital tricuspid valve incompetence	160	6	6	154	21814	16972046	30.313	13.4082	68.5313	30.305	13.4046	68.5131	163.653
congenital tricuspid valve incompetence	160	6	6	154	21814	16972046	30.313	13.4082	68.5313	30.305	13.4046	68.5131	163.653
cornelia de lange syndrome	10	6	6	4	21814	16972196	1167.06	329.31	4136.02	1166.74	329.22	4134.88	2795.38
critical illness	508	6	6	502	21814	16971698	9.29903	4.1573	20.8	9.29675	4.15628	20.7949	43.9025
eating disorder symptom	410	6	6	404	21814	16971796	11.5548	5.15984	25.8755	11.5519	5.15854	25.869	56.9858
electrocardiogram st-t change	676	6	6	670	21814	16971530	6.96726	3.11856	15.5658	6.96562	3.11782	15.5621	30.3842
electrocardiogram st segment depression	1951	6	6	1945	21814	16970255	2.39985	1.0767	5.34904	2.39947	1.07652	5.34818	4.88286
exophthalmos	1675	6	6	1669	21814	16970531	2.79676	1.25451	6.23498	2.79626	1.25429	6.23388	6.89919
external auditory canal atresia	147	6	6	141	21814	16972059	33.1079	14.6238	74.9554	33.0991	14.6199	74.9354	179.154
eyelid ptosis congenital	93	6	6	87	21814	16972113	53.6578	23.4582	122.735	53.6433	23.4519	122.702	289.975
foetal exposure timing unspecified	576	6	6	570	21814	16971630	8.18964	3.6634	18.3081	8.18766	3.66252	18.3037	37.4657
genitalia external ambiguous	157	6	6	151	21814	16972049	30.9153	13.6704	69.9141	30.9071	13.6668	69.8955	167.002
germ cell cancer	133	6	6	127	21814	16972073	36.7576	16.2061	83.3712	36.7478	16.2018	83.3489	199.239
gross motor delay	244	6	6	238	21814	16971962	19.6142	8.72294	44.1041	19.6091	8.72066	44.0926	103.356
heat stroke	1210	6	6	1204	21814	16970996	3.87701	1.73811	8.64803	3.87622	1.73775	8.64627	12.7426
hepatorenal failure	512	6	6	506	21814	16971694	9.22551	4.12459	20.6348	9.22325	4.12358	20.6297	43.4758
hypertrophic cardiomyopathy	1241	6	6	1235	21814	16970965	3.77968	1.69456	8.43052	3.77892	1.69422	8.42881	12.2029
hypothermia neonatal	125	6	6	119	21814	16972081	39.2287	17.2741	89.0865	39.2182	17.2695	89.0626	212.738
immunoglobulins increased	381	6	6	375	21814	16971825	12.4484	5.55634	27.8893	12.4452	5.55493	27.8823	62.1604
infantile haemangioma	129	6	6	123	21814	16972077	37.953	16.7231	86.1342	37.9428	16.7186	86.1111	205.779
intensive care	903	6	6	897	21814	16971303	5.20402	2.33143	11.6159	5.20286	2.33091	11.6134	20.2361
intentional product misuse to child	57	6	6	51	21814	16972149	91.534	39.2786	213.309	91.5091	39.2679	213.251	480.583
job dissatisfaction	535	6	6	529	21814	16971671	8.82439	3.94606	19.7336	8.82224	3.9451	19.7288	41.1482
lacrimal disorder	507	6	6	501	21814	16971699	9.31759	4.16556	20.8417	9.3153	4.16454	20.8366	44.0102
lacrimal disorder	507	6	6	501	21814	16971699	9.31759	4.16556	20.8417	9.3153	4.16454	20.8366	44.0102
lenticulostriatal vasculopathy	23	6	6	17	21814	16972183	274.603	108.257	696.551	274.527	108.227	696.361	1208.62
libido increased	1785	6	6	1779	21814	16970421	2.62381	1.17704	5.8489	2.62336	1.17684	5.8479	6.0077
life support	537	6	6	531	21814	16971669	8.79116	3.93127	19.6589	8.78901	3.93031	19.6541	40.9553
neonatal hyponatraemia	91	6	6	85	21814	16972115	54.9203	23.9951	125.702	54.9055	23.9886	125.668	296.607
neonatal hypotension	305	6	6	299	21814	16971901	15.6126	6.95746	35.0348	15.6086	6.95567	35.0258	80.4235
nephrosclerosis	1057	6	6	1051	21814	16971149	4.44145	1.99057	9.90993	4.4405	1.99015	9.90782	15.9044
ophthalmoplegia	1234	6	6	1228	21814	16970972	3.80123	1.7042	8.47867	3.80046	1.70386	8.47696	12.3222
organic erectile dysfunction	336	6	6	330	21814	16971870	14.1459	6.30858	31.7199	14.1423	6.30696	31.7118	71.9711
overconfidence	36	6	6	30	21814	16972170	155.608	64.7608	373.897	155.566	64.7431	373.795	767.861
palindromic rheumatism	135	6	6	129	21814	16972071	36.1877	15.9594	82.0551	36.178	15.9551	82.0332	196.114
penile size reduced	783	6	6	777	21814	16971423	6.00777	2.69041	13.4155	6.00639	2.68979	13.4125	24.8466
perseveration	160	6	6	154	21814	16972046	30.313	13.4082	68.5313	30.305	13.4046	68.5131	163.653
perseveration	160	6	6	154	21814	16972046	30.313	13.4082	68.5313	30.305	13.4046	68.5131	163.653
pharyngeal paraesthesia	1062	6	6	1056	21814	16971144	4.42042	1.98117	9.8629	4.41948	1.98075	9.8608	15.7858
platelet function test abnormal	218	6	6	212	21814	16971988	22.0198	9.7808	49.5737	22.014	9.77823	49.5607	117.045
product packaging confusion	2021	6	6	2015	21814	16970185	2.31647	1.03933	5.16298	2.31611	1.03917	5.16217	4.47443
pulmonary function test abnormal	1358	6	6	1352	21814	16970848	3.45257	1.54816	7.69961	3.4519	1.54786	7.69811	10.4042
rapid eye movements sleep abnormal	354	6	6	348	21814	16971852	13.4142	5.9845	30.068	13.4108	5.98297	30.0603	67.7457
renal colic	1931	6	6	1925	21814	16970275	2.42479	1.08787	5.40469	2.4244	1.08769	5.40382	5.0062
repetitive speech	491	6	6	485	21814	16971715	9.62498	4.30231	21.5327	9.62261	4.30125	21.5274	45.794
respiratory tract oedema	530	6	6	524	21814	16971676	8.9086	3.98355	19.9227	8.90642	3.98257	19.9179	41.6368
resting tremor	507	6	6	501	21814	16971699	9.31759	4.16556	20.8417	9.3153	4.16454	20.8366	44.0102
resting tremor	507	6	6	501	21814	16971699	9.31759	4.16556	20.8417	9.3153	4.16454	20.8366	44.0102
saliva altered	751	6	6	745	21814	16971455	6.26583	2.80561	13.9936	6.26438	2.80496	13.9904	26.3332
seizure like phenomena	1274	6	6	1268	21814	16970932	3.68131	1.65054	8.21068	3.68057	1.65021	8.20904	11.6593
semen volume decreased	875	6	6	869	21814	16971331	5.3717	2.40635	11.9913	5.3705	2.40581	11.9886	21.195
single umbilical artery	322	6	6	316	21814	16971884	14.7727	6.58597	33.1358	14.7689	6.58428	33.1273	75.5858
sleep talking	1382	6	6	1376	21814	16970824	3.39235	1.52121	7.56507	3.39169	1.52091	7.5636	10.0761
somatic delusion	235	6	6	229	21814	16971971	20.3851	9.06222	45.8555	20.3798	9.05985	45.8435	107.751
spleen congestion	176	6	6	170	21814	16972030	27.46	12.1637	61.9919	27.4527	12.1605	61.9755	147.723
tonsillar disorder	998	6	6	992	21814	16971208	4.70562	2.10869	10.5008	4.7046	2.10823	10.4985	17.3988
tricuspid valve disease	348	6	6	342	21814	16971858	13.6496	6.08876	30.5992	13.6461	6.08721	30.5914	69.1053
univentricular heart	100	6	6	94	21814	16972106	49.662	21.7546	113.37	49.6486	21.7487	113.339	268.853
ventricular flutter	122	6	6	116	21814	16972084	40.2433	17.7119	91.4369	40.2325	17.7071	91.4124	218.256
acromegaly	277	5	5	272	21815	16971928	14.3014	5.90439	34.6401	14.2983	5.90313	34.6327	60.7259
adactyly	137	5	5	132	21815	16972068	29.4697	12.0646	71.9842	29.4632	12.062	71.9683	132.469
alopecia areata	1365	5	5	1360	21815	16970840	2.86009	1.18839	6.88332	2.85966	1.18822	6.88229	6.0251
amniotic fluid volume decreased	503	5	5	498	21815	16971702	7.81108	3.23657	18.8511	7.80951	3.23592	18.8473	29.3936
benign neoplasm of thyroid gland	636	5	5	631	21815	16971569	6.16464	2.55672	14.8639	6.16345	2.55623	14.861	21.4593
blood catecholamines decreased	41	5	5	36	21815	16972164	108.056	42.399	275.387	108.032	42.3894	275.324	465.546
blood creatine phosphokinase mb increased	1212	5	5	1207	21815	16970993	3.22266	1.33878	7.7575	3.22215	1.33856	7.75628	7.63145
carbohydrate intolerance	48	5	5	43	21815	16972157	90.4656	35.8296	228.415	90.4451	35.8215	228.363	396.211
cephalo-pelvic disproportion	190	5	5	185	21815	16972015	21.027	8.64863	51.1217	21.0224	8.64675	51.1106	92.8415
cerebellar atrophy	751	5	5	746	21815	16971454	5.21429	2.16372	12.5657	5.21332	2.16332	12.5634	16.9131
cftr gene mutation	18	5	5	13	21815	16972187	299.233	106.667	839.434	299.164	106.643	839.242	1073.11
chronic spontaneous urticaria	610	5	5	605	21815	16971595	6.42957	2.6662	15.505	6.42833	2.66568	15.502	22.7324
claustrophobia	924	5	5	919	21815	16971281	4.23267	1.75736	10.1945	4.23192	1.75705	10.1928	12.275
coloboma	174	5	5	169	21815	16972031	23.0177	9.45699	56.0236	23.0127	9.45491	56.0113	102.256
colour blindness acquired	329	5	5	324	21815	16971876	12.006	4.96311	29.0432	12.0035	4.96207	29.0371	49.6686
colour blindness acquired	329	5	5	324	21815	16971876	12.006	4.96311	29.0432	12.0035	4.96207	29.0371	49.6686
craniofacial deformity	198	5	5	193	21815	16972007	20.1554	8.29416	48.9789	20.151	8.29235	48.9683	88.706
cutis laxa	257	5	5	252	21815	16971948	15.4364	6.36896	37.413	15.4331	6.3676	37.405	66.1774
deafness congenital	160	5	5	155	21815	16972045	25.0967	10.2993	61.1543	25.0912	10.297	61.1409	112.042
decerebrate posture	96	5	5	91	21815	16972109	42.7474	17.3729	105.183	42.7378	17.369	105.16	193.192
distributive shock	1098	5	5	1093	21815	16971107	3.55881	1.47814	8.56829	3.55822	1.4779	8.56688	9.15503
drug exposure before pregnancy	935	5	5	930	21815	16971270	4.1826	1.73662	10.0737	4.18187	1.73632	10.0719	12.0409
duodenal stenosis	389	5	5	384	21815	16971816	10.1301	4.19201	24.4794	10.128	4.19114	24.4744	40.6057
electric shock	771	5	5	766	21815	16971434	5.07814	2.10739	12.2367	5.0772	2.107	12.2345	16.2654
electrocardiogram repolarisation abnormality	664	5	5	659	21815	16971541	5.9027	2.44844	14.2302	5.90158	2.44798	14.2275	20.2026
failure to suspend medication	168	5	5	163	21815	16972037	23.865	9.80049	58.1132	23.8597	9.79834	58.1004	106.25
fear of crowded places	51	5	5	46	21815	16972154	84.5656	33.5986	212.847	84.5465	33.591	212.798	372.323
flight of ideas	492	5	5	487	21815	16971713	7.98751	3.30935	19.2788	7.98591	3.30869	19.2749	30.246
gambling	1033	5	5	1028	21815	16971172	3.78385	1.57141	9.11124	3.78321	1.57114	9.10971	10.1887
gastrointestinal candidiasis	329	5	5	324	21815	16971876	12.006	4.96311	29.0432	12.0035	4.96207	29.0371	49.6686
gastrointestinal candidiasis	329	5	5	324	21815	16971876	12.006	4.96311	29.0432	12.0035	4.96207	29.0371	49.6686
gastroschisis	450	5	5	445	21815	16971755	8.74141	3.62017	21.1073	8.73964	3.61944	21.1031	33.8904
genital burning sensation	653	5	5	648	21815	16971552	6.0029	2.48987	14.4726	6.00176	2.48939	14.4698	20.6831
hemianopia	815	5	5	810	21815	16971390	4.80228	1.99322	11.5702	4.80141	1.99286	11.5681	14.9568
iatrogenic injury	1200	5	5	1195	21815	16971005	3.25503	1.3522	7.83555	3.25451	1.35198	7.83431	7.77689
impaired reasoning	322	5	5	317	21815	16971883	12.2712	5.07196	29.689	12.2686	5.07089	29.6827	50.9478
iris coloboma	90	5	5	85	21815	16972115	45.7648	18.5685	112.794	45.7546	18.5644	112.769	206.723
judgement impaired	1338	5	5	1333	21815	16970867	2.91802	1.21243	7.02298	2.91758	1.21225	7.02192	6.27861
kidney malformation	324	5	5	319	21815	16971881	12.1942	5.04038	29.5016	12.1917	5.03932	29.4954	50.5766
lip ulceration	934	5	5	929	21815	16971271	4.1871	1.73848	10.0845	4.18637	1.73818	10.0828	12.062
locked-in syndrome	391	5	5	386	21815	16971814	10.0776	4.17041	24.3519	10.0755	4.16955	24.3469	40.3519
meningorrhagia	216	5	5	211	21815	16971989	18.4359	7.59385	44.7577	18.4319	7.5922	44.748	80.5238
micropenis	73	5	5	68	21815	16972132	57.2061	23.0663	141.876	57.1932	23.0611	141.844	257.147
micropenis	73	5	5	68	21815	16972132	57.2061	23.0663	141.876	57.1932	23.0611	141.844	257.147
myocardial depression	187	5	5	182	21815	16972018	21.3736	8.7895	51.9744	21.3689	8.78758	51.9631	94.4838
nail ridging	395	5	5	390	21815	16971810	9.97421	4.12788	24.1007	9.97215	4.12702	24.0958	39.8522
neonatal respiratory distress	603	5	5	598	21815	16971602	6.50484	2.6973	15.6871	6.50358	2.69677	15.6841	23.0944
neonatal seizure	146	5	5	141	21815	16972059	27.5886	11.3063	67.3193	27.5825	11.3038	67.3045	123.708
neuromyopathy	905	5	5	900	21815	16971300	4.32203	1.79437	10.4103	4.32126	1.79405	10.4085	12.6936
night blindness	1430	5	5	1425	21815	16970775	2.72962	1.13427	6.56884	2.72922	1.1341	6.56788	5.45943
nocturnal emission	23	5	5	18	21815	16972182	216.113	80.2287	582.144	216.063	80.2104	582.011	837.658
obstructed labour	153	5	5	148	21815	16972052	26.2838	10.7793	64.089	26.278	10.777	64.0748	117.608
otorrhoea	1470	5	5	1465	21815	16970735	2.65508	1.10334	6.3892	2.6547	1.10318	6.38829	5.13986
oxygen therapy	1082	5	5	1077	21815	16971123	3.61168	1.50006	8.69584	3.61108	1.49981	8.6944	9.39702
pickwickian syndrome	162	5	5	157	21815	16972043	24.777	10.1699	60.3646	24.7716	10.1677	60.3513	110.54
po2 increased	475	5	5	470	21815	16971730	8.27643	3.4285	19.9794	8.27476	3.42781	19.9754	31.6423
post procedural haematoma	1486	5	5	1481	21815	16970719	2.62639	1.09144	6.32006	2.62602	1.09128	6.31917	5.01763
prinzmetal angina	785	5	5	780	21815	16971420	4.98699	2.06967	12.0164	4.98607	2.06929	12.0142	15.8324
product used for unknown indication	979	5	5	974	21815	16971226	3.99364	1.65834	9.61755	3.99296	1.65806	9.6159	11.1603
prolonged labour	553	5	5	548	21815	16971652	7.09837	2.94243	17.1242	7.09697	2.94185	17.1208	25.9534
rhythm idioventricular	267	5	5	262	21815	16971938	14.8472	6.12788	35.9732	14.844	6.12657	35.9655	63.3491
right aortic arch	165	5	5	160	21815	16972040	24.3125	9.98177	59.2175	24.3071	9.97958	59.2045	108.356
schizoaffective disorder	1455	5	5	1450	21815	16970750	2.68255	1.11474	6.4554	2.68216	1.11458	6.45447	5.25731
sepsis neonatal	716	5	5	711	21815	16971489	5.47098	2.26991	13.1862	5.46996	2.26949	13.1838	18.1371
serum serotonin increased	302	5	5	297	21815	16971903	13.0975	5.41101	31.7029	13.0947	5.40987	31.6962	54.9318
sexual inhibition	73	5	5	68	21815	16972132	57.2061	23.0663	141.876	57.1932	23.0611	141.844	257.147
sexual inhibition	73	5	5	68	21815	16972132	57.2061	23.0663	141.876	57.1932	23.0611	141.844	257.147
shone complex	67	5	5	62	21815	16972138	62.7422	25.2226	156.074	62.728	25.2169	156.039	281.055
sinus arrhythmia	1131	5	5	1126	21815	16971074	3.4545	1.4349	8.31667	3.45394	1.43467	8.31532	8.67937
sinus node dysfunction	1340	5	5	1335	21815	16970865	2.91365	1.21061	7.01244	2.91321	1.21043	7.01139	6.25943
spermatozoa abnormal	228	5	5	223	21815	16971977	17.4439	7.18918	42.3258	17.4401	7.18763	42.3167	75.7888
stereotypy	742	5	5	737	21815	16971463	5.27797	2.19007	12.7196	5.27699	2.18966	12.7173	17.2164
threatened labour	399	5	5	394	21815	16971806	9.87294	4.0862	23.8547	9.87091	4.08536	23.8498	39.3625
thyroxine free increased	541	5	5	536	21815	16971664	7.25729	3.00804	17.5092	7.25586	3.00745	17.5057	26.72
tongue pruritus	592	5	5	587	21815	16971613	6.62674	2.74766	15.9822	6.62545	2.74712	15.9791	23.681
truncus arteriosus persistent	177	5	5	172	21815	16972028	22.6162	9.29411	55.0342	22.6113	9.29207	55.0221	100.361
truncus arteriosus persistent	177	5	5	172	21815	16972028	22.6162	9.29411	55.0342	22.6113	9.29207	55.0221	100.361
vascular encephalopathy	229	5	5	224	21815	16971976	17.366	7.15739	42.135	17.3622	7.15585	42.1259	75.4167
weight decrease neonatal	177	5	5	172	21815	16972028	22.6162	9.29411	55.0342	22.6113	9.29207	55.0221	100.361
weight decrease neonatal	177	5	5	172	21815	16972028	22.6162	9.29411	55.0342	22.6113	9.29207	55.0221	100.361
white blood cells urine positive	1544	5	5	1539	21815	16970661	2.52741	1.05036	6.08152	2.52706	1.05021	6.08068	4.59934
abortion threatened	452	4	4	448	21816	16971752	6.94598	2.59532	18.5899	6.94489	2.59491	18.587	20.1759
acquired haemophilia	699	4	4	695	21816	16971505	4.47734	1.67552	11.9644	4.47671	1.67528	11.9627	10.739
agitated depression	222	4	4	218	21816	16971982	14.2745	5.30917	38.3791	14.2721	5.30827	38.3726	48.4796
allergic sinusitis	692	4	4	688	21816	16971512	4.5229	1.69252	12.0865	4.52225	1.69228	12.0848	10.9105
amnestic disorder	399	4	4	395	21816	16971805	7.878	2.94184	21.0966	7.87674	2.94137	21.0932	23.7746
amnestic disorder	399	4	4	395	21816	16971805	7.878	2.94184	21.0966	7.87674	2.94137	21.0932	23.7746
anhidrosis	296	4	4	292	21816	16971908	10.6569	3.97265	28.5881	10.6552	3.97199	28.5834	34.5238
anhidrosis	296	4	4	292	21816	16971908	10.6569	3.97265	28.5881	10.6552	3.97199	28.5834	34.5238
asocial behaviour	303	4	4	299	21816	16971901	10.4074	3.88025	27.9144	10.4057	3.8796	27.9098	33.5589
blindness cortical	407	4	4	403	21816	16971797	7.72161	2.88372	20.6758	7.72037	2.88326	20.6725	23.1702
blindness cortical	407	4	4	403	21816	16971797	7.72161	2.88372	20.6758	7.72037	2.88326	20.6725	23.1702
brachydactyly	158	4	4	154	21816	16972046	20.2068	7.48789	54.5302	20.2033	7.48658	54.5207	71.1635
bulimia nervosa	388	4	4	384	21816	16971816	8.10367	3.02568	21.704	8.10237	3.0252	21.7005	24.647
cardiac hypertrophy	943	4	4	939	21816	16971261	3.31385	1.24102	8.84884	3.31343	1.24087	8.84771	6.43388
cerebral microhaemorrhage	199	4	4	195	21816	16972005	15.9582	5.92916	42.951	15.9554	5.92814	42.9437	54.946
cervical incompetence	481	4	4	477	21816	16971723	6.52368	2.43817	17.455	6.52266	2.43779	17.4523	18.5489
chromatopsia	680	4	4	676	21816	16971524	4.60319	1.72248	12.3017	4.60253	1.72223	12.2999	11.2133
coagulation factor v level decreased	276	4	4	272	21816	16971928	11.4406	4.26267	30.7052	11.4386	4.26196	30.7001	37.5526
congenital aortic atresia	47	4	4	43	21816	16972157	72.3691	25.9748	201.63	72.3561	25.9701	201.593	257.525
congenital mitral valve incompetence	120	4	4	116	21816	16972084	26.8264	9.90009	72.6917	26.8216	9.89834	72.6789	96.1219
congenital thrombocytopenia	29	4	4	25	21816	16972175	124.475	43.3163	357.695	124.452	43.3084	357.63	422.278
crystalluria	344	4	4	340	21816	16971860	9.15241	3.41501	24.529	9.15091	3.41445	24.525	28.7037
cystitis noninfective	1046	4	4	1042	21816	16971158	2.98627	1.11857	7.97246	2.9859	1.11844	7.97149	5.26336
deafness transitory	765	4	4	761	21816	16971439	4.08902	1.53057	10.924	4.08845	1.53036	10.9225	9.28379
dermoid cyst	274	4	4	270	21816	16971930	11.5253	4.29402	30.9343	11.5234	4.2933	30.9292	37.88
documented hypersensitivity to administered product	590	4	4	586	21816	16971614	5.31019	1.98615	14.1974	5.3094	1.98586	14.1953	13.8966
ehlers-danlos syndrome	282	4	4	278	21816	16971922	11.1936	4.17131	30.0379	11.1918	4.17062	30.0329	36.5985
electrolyte substitution therapy	20	4	4	16	21816	16972184	194.492	65.0164	581.812	194.457	65.0045	581.706	615.879
epilepsy congenital	46	4	4	42	21816	16972158	74.0922	26.5657	206.645	74.0788	26.5608	206.608	263.294
epileptic aura	214	4	4	210	21816	16971990	14.8183	5.50956	39.8547	14.8158	5.50862	39.8479	50.5704
factor v leiden mutation	338	4	4	334	21816	16971866	9.31683	3.476	24.9722	9.3153	3.47543	24.9681	29.3398
grimacing	691	4	4	687	21816	16971513	4.52948	1.69498	12.1041	4.52884	1.69474	12.1024	10.9354
hallucination, olfactory	335	4	4	331	21816	16971869	9.40127	3.50732	25.1998	9.39973	3.50674	25.1957	29.6665
head deformity	281	4	4	277	21816	16971923	11.234	4.18627	30.1471	11.2322	4.18557	30.1421	36.7547
head titubation	1140	4	4	1136	21816	16971064	2.73915	1.02617	7.31159	2.73883	1.02605	7.31074	4.4006
head titubation	1140	4	4	1136	21816	16971064	2.73915	1.02617	7.31159	2.73883	1.02605	7.31074	4.4006
hiv peripheral neuropathy	18	4	4	14	21816	16972186	222.277	73.1586	675.342	222.236	73.1452	675.219	685.195
hyperemesis gravidarum	326	4	4	322	21816	16971878	9.66404	3.60476	25.9085	9.66246	3.60417	25.9042	30.6832
hypermetabolism	399	4	4	395	21816	16971805	7.878	2.94184	21.0966	7.87674	2.94137	21.0932	23.7746
hypermetabolism	399	4	4	395	21816	16971805	7.878	2.94184	21.0966	7.87674	2.94137	21.0932	23.7746
hypermobility syndrome	407	4	4	403	21816	16971797	7.72161	2.88372	20.6758	7.72037	2.88326	20.6725	23.1702
hypermobility syndrome	407	4	4	403	21816	16971797	7.72161	2.88372	20.6758	7.72037	2.88326	20.6725	23.1702
hypocoagulable state	660	4	4	656	21816	16971544	4.74354	1.77484	12.6778	4.74285	1.77458	12.676	11.7436
hypocoagulable state	660	4	4	656	21816	16971544	4.74354	1.77484	12.6778	4.74285	1.77458	12.676	11.7436
hypoventilation neonatal	57	4	4	53	21816	16972147	58.7146	21.2486	162.241	58.704	21.2448	162.212	210.963
inadequate lubrication	59	4	4	55	21816	16972145	56.5795	20.5025	156.139	56.5693	20.4988	156.11	203.545
inadequate lubrication	59	4	4	55	21816	16972145	56.5795	20.5025	156.139	56.5693	20.4988	156.11	203.545
infertility male	410	4	4	406	21816	16971794	7.66455	2.86251	20.5223	7.66333	2.86206	20.519	22.9497
intestinal dilatation	1049	4	4	1045	21816	16971155	2.97769	1.11537	7.94953	2.97733	1.11523	7.94856	5.2331
intraocular pressure test	166	4	4	162	21816	16972038	19.209	7.12253	51.8052	19.2056	7.12129	51.7962	67.368
lip pruritus	614	4	4	610	21816	16971590	5.10126	1.90826	13.637	5.10051	1.90798	13.635	13.1008
loss of bladder sensation	118	4	4	114	21816	16972086	27.297	10.0708	73.9886	27.2922	10.0691	73.9755	97.8816
meconium aspiration syndrome	161	4	4	157	21816	16972043	19.8207	7.34657	53.4754	19.8173	7.34529	53.4661	69.6959
meningocele	148	4	4	144	21816	16972056	21.6101	8.0009	58.368	21.6063	7.9995	58.3578	76.4865
meningomyelocele	550	4	4	546	21816	16971654	5.69923	2.13114	15.2412	5.69837	2.13082	15.2389	15.3832
menstrual discomfort	92	4	4	88	21816	16972112	35.3621	12.9815	96.3275	35.3558	12.9792	96.3103	127.731
muscle mass	378	4	4	374	21816	16971826	8.32035	3.10616	22.2874	8.31901	3.10566	22.2838	25.4849
muscle tone disorder	270	4	4	266	21816	16971934	11.6986	4.35812	31.4029	11.6967	4.35739	31.3977	38.5495
naevus flammeus	129	4	4	125	21816	16972075	24.8949	9.19828	67.3772	24.8905	9.19666	67.3653	88.8792
nail growth abnormal	929	4	4	925	21816	16971275	3.36401	1.25977	8.98306	3.36358	1.25961	8.98191	6.61528
nasal odour	137	4	4	133	21816	16972067	23.3974	8.65303	63.2656	23.3933	8.65151	63.2545	83.2414
neurosis	375	4	4	371	21816	16971829	8.38764	3.13115	22.4686	8.38628	3.13064	22.4649	25.7451
obliterative bronchiolitis	1140	4	4	1136	21816	16971064	2.73915	1.02617	7.31159	2.73883	1.02605	7.31074	4.4006
obliterative bronchiolitis	1140	4	4	1136	21816	16971064	2.73915	1.02617	7.31159	2.73883	1.02605	7.31074	4.4006
oropharyngeal spasm	324	4	4	320	21816	16971880	9.72445	3.62715	26.0714	9.72285	3.62655	26.0671	30.9169
palatal oedema	871	4	4	867	21816	16971333	3.58907	1.34386	9.58539	3.58859	1.34368	9.58413	7.4351
pancreatitis haemorrhagic	427	4	4	423	21816	16971777	7.35651	2.748	19.6937	7.35534	2.74756	19.6906	21.76
pancreatitis relapsing	660	4	4	656	21816	16971544	4.74354	1.77484	12.6778	4.74285	1.77458	12.676	11.7436
pancreatitis relapsing	660	4	4	656	21816	16971544	4.74354	1.77484	12.6778	4.74285	1.77458	12.676	11.7436
parathyroid tumour benign	631	4	4	627	21816	16971573	4.96294	1.85668	13.2661	4.96222	1.85641	13.2641	12.5752
paternal exposure during pregnancy	585	4	4	581	21816	16971619	5.35589	2.00319	14.32	5.3551	2.00289	14.3178	14.0709
perforated ulcer	622	4	4	618	21816	16971582	5.03522	1.88363	13.4599	5.03448	1.88336	13.4579	12.8498
pharyngeal ulceration	1094	4	4	1090	21816	16971110	2.85475	1.0694	7.62073	2.85441	1.06927	7.61982	4.80168
phimosis	561	4	4	557	21816	16971643	5.58668	2.0892	14.9392	5.58584	2.08889	14.9369	14.9526
pleural adhesion	182	4	4	178	21816	16972022	17.4823	6.48927	47.0979	17.4793	6.48815	47.0897	60.7807
pleural disorder	548	4	4	544	21816	16971656	5.72019	2.13895	15.2975	5.71932	2.13863	15.2952	15.4635
polydipsia psychogenic	142	4	4	138	21816	16972062	22.5497	8.3439	60.9413	22.5457	8.34244	60.9306	80.041
positive end-expiratory pressure	11	4	4	7	21816	16972193	444.554	130.126	1518.74	444.473	130.102	1518.47	1126.3
postmortem blood drug level abnormal	121	4	4	117	21816	16972083	26.5971	9.81687	72.0602	26.5924	9.81514	72.0475	95.2638
pressure of speech	565	4	4	561	21816	16971639	5.54684	2.07436	14.8323	5.54601	2.07405	14.8301	14.8002
product measured potency issue	925	4	4	921	21816	16971279	3.37862	1.26523	9.02216	3.37819	1.26507	9.021	6.66822
prothrombin level abnormal	147	4	4	143	21816	16972057	21.7612	8.0561	58.7817	21.7574	8.05469	58.7714	77.0587
q fever	174	4	4	170	21816	16972030	18.305	6.79117	49.3395	18.3018	6.78999	49.331	63.9225
rabbit syndrome	124	4	4	120	21816	16972080	25.9322	9.57539	70.2297	25.9276	9.5737	70.2174	92.7729
reduced facial expression	666	4	4	662	21816	16971538	4.70054	1.7588	12.5626	4.69987	1.75855	12.5608	11.581
retinal coloboma	59	4	4	55	21816	16972145	56.5795	20.5025	156.139	56.5693	20.4988	156.11	203.545
retinal coloboma	59	4	4	55	21816	16972145	56.5795	20.5025	156.139	56.5693	20.4988	156.11	203.545
salt craving	179	4	4	175	21816	16972025	17.782	6.59928	47.9142	17.7789	6.59814	47.9059	61.9259
schizoaffective disorder bipolar type	180	4	4	176	21816	16972024	17.681	6.5622	47.639	17.6779	6.56106	47.6307	61.5399
sexual relationship change	61	4	4	57	21816	16972143	54.5942	19.8071	150.478	54.5844	19.8035	150.451	196.614
single functional kidney	555	4	4	551	21816	16971649	5.64751	2.11187	15.1024	5.64666	2.11155	15.1002	15.1853
somnolence neonatal	175	4	4	171	21816	16972029	18.198	6.7519	49.0477	18.1948	6.75073	49.0392	63.514
sperm concentration decreased	296	4	4	292	21816	16971908	10.6569	3.97265	28.5881	10.6552	3.97199	28.5834	34.5238
sperm concentration decreased	296	4	4	292	21816	16971908	10.6569	3.97265	28.5881	10.6552	3.97199	28.5834	34.5238
sternal fracture	997	4	4	993	21816	16971207	3.13363	1.17367	8.36666	3.13324	1.17352	8.36562	5.78664
stress urinary incontinence	965	4	4	961	21816	16971239	3.23799	1.21267	8.64585	3.23758	1.21252	8.64475	6.16051
systemic mastocytosis	215	4	4	211	21816	16971989	14.7481	5.48369	39.6641	14.7455	5.48275	39.6573	50.3005
systolic hypertension	376	4	4	372	21816	16971828	8.36509	3.12278	22.4078	8.36374	3.12227	22.4042	25.6579
tachyphylaxis	306	4	4	302	21816	16971898	10.3041	3.84195	27.6354	10.3024	3.84131	27.6308	33.1591
thyrotoxic crisis	781	4	4	777	21816	16971423	4.00481	1.49913	10.6985	4.00426	1.49893	10.6971	8.97022
tongue dry	1127	4	4	1123	21816	16971077	2.77086	1.03803	7.39638	2.77053	1.03791	7.39552	4.51014
trisomy 21	1132	4	4	1128	21816	16971072	2.75858	1.03344	7.36354	2.75825	1.03332	7.36268	4.46767
umbilical cord abnormality	501	4	4	497	21816	16971703	6.26115	2.34044	16.7498	6.26018	2.34008	16.7473	17.5391
urine osmolarity increased	134	4	4	130	21816	16972070	23.9374	8.84975	64.7473	23.9332	8.8482	64.7359	85.2766
verbal abuse	421	4	4	417	21816	16971783	7.46236	2.78736	19.9784	7.46118	2.78691	19.9752	22.1687
vessel puncture site haemorrhage	233	4	4	229	21816	16971971	13.5888	5.05631	36.5199	13.5865	5.05545	36.5137	45.8404
victim of chemical submission	200	4	4	196	21816	16972004	15.8768	5.89921	42.7297	15.874	5.89819	42.7224	54.6338
abdominal compartment syndrome	486	3	3	483	21817	16971717	4.83175	1.55273	15.0353	4.83123	1.55256	15.0337	9.05864
abdominal symptom	633	3	3	630	21817	16971570	3.70431	1.19139	11.5176	3.70394	1.19127	11.5164	5.89393
abdominal wall anomaly	85	3	3	82	21817	16972118	28.4609	8.99198	90.0827	28.4571	8.99079	90.0707	76.6721
aborted pregnancy	41	3	3	38	21817	16972162	61.4158	18.9568	198.973	61.4074	18.9543	198.946	165.227
acalculia	50	3	3	47	21817	16972153	49.6553	15.454	159.548	49.6486	15.4519	159.526	134.426
activated partial thromboplastin time abnormal	204	3	3	201	21817	16971999	11.6108	3.713	36.3079	11.6094	3.71254	36.3033	28.6591
acute myopia	99	3	3	96	21817	16972104	24.3103	7.70348	76.7175	24.3071	7.70247	76.7074	65.0135
alanine aminotransferase decreased	557	3	3	554	21817	16971646	4.2125	1.35434	13.1025	4.21206	1.3542	13.1011	7.30909
alanine aminotransferase decreased	557	3	3	554	21817	16971646	4.2125	1.35434	13.1025	4.21206	1.3542	13.1011	7.30909
amimia	89	3	3	86	21817	16972114	27.1371	8.58186	85.8116	27.1335	8.58073	85.8002	72.9662
amimia	89	3	3	86	21817	16972114	27.1371	8.58186	85.8116	27.1335	8.58073	85.8002	72.9662
anoxia	329	3	3	326	21817	16971874	7.15877	2.29667	22.3141	7.15792	2.2964	22.3114	15.7483
anti-neuronal antibody positive	6	3	3	3	21817	16972197	777.935	157.001	3854.63	777.828	156.98	3854.1	1163.74
anti-neuronal antibody positive	6	3	3	3	21817	16972197	777.935	157.001	3854.63	777.828	156.98	3854.1	1163.74
anti-neuronal antibody positive	6	3	3	3	21817	16972197	777.935	157.001	3854.63	777.828	156.98	3854.1	1163.74
antidepressant drug level below therapeutic	25	3	3	22	21817	16972178	106.082	31.7484	354.455	106.067	31.744	354.406	274.763
aortic injury	97	3	3	94	21817	16972106	24.8276	7.86447	78.3788	24.8243	7.86344	78.3685	66.4726
atrophic vulvovaginitis	593	3	3	590	21817	16971610	3.95546	1.27194	12.3007	3.95506	1.27181	12.2994	6.59041
basilar artery thrombosis	157	3	3	154	21817	16972046	15.1544	4.83384	47.5103	15.1525	4.83322	47.5042	38.8981
basilar artery thrombosis	157	3	3	154	21817	16972046	15.1544	4.83384	47.5103	15.1525	4.83322	47.5042	38.8981
bisexuality	6	3	3	3	21817	16972197	777.935	157.001	3854.63	777.828	156.98	3854.1	1163.74
bisexuality	6	3	3	3	21817	16972197	777.935	157.001	3854.63	777.828	156.98	3854.1	1163.74
bisexuality	6	3	3	3	21817	16972197	777.935	157.001	3854.63	777.828	156.98	3854.1	1163.74
bladder trabeculation	60	3	3	57	21817	16972143	40.9438	12.8215	130.749	40.9383	12.8197	130.732	111.044
bladder trabeculation	60	3	3	57	21817	16972143	40.9438	12.8215	130.749	40.9383	12.8197	130.732	111.044
blood albumin increased	752	3	3	749	21817	16971451	3.11576	1.00253	9.68347	3.11546	1.00243	9.68256	4.29233
blood copper decreased	58	3	3	55	21817	16972145	42.4327	13.2737	135.647	42.427	13.2719	135.628	115.075
blood fibrinogen increased	722	3	3	719	21817	16971481	3.24577	1.04426	10.0885	3.24546	1.04416	10.0875	4.64157
blood follicle stimulating hormone increased	344	3	3	341	21817	16971859	6.84386	2.19614	21.3276	6.84306	2.19588	21.3251	14.8373
blood ph increased	519	3	3	516	21817	16971684	4.52274	1.45375	14.0706	4.52225	1.4536	14.0691	8.18282
brachial plexopathy	175	3	3	172	21817	16972028	13.5685	4.33291	42.4896	13.5668	4.33236	42.4842	34.3231
brachial plexopathy	175	3	3	172	21817	16972028	13.5685	4.33291	42.4896	13.5668	4.33236	42.4842	34.3231
bronchopulmonary aspergillosis allergic	636	3	3	633	21817	16971567	3.68676	1.18576	11.4628	3.68639	1.18564	11.4617	5.84548
cerebellar haematoma	236	3	3	233	21817	16971967	10.0162	3.20675	31.2853	10.0149	3.20635	31.2814	24.0353
ceruloplasmin decreased	37	3	3	34	21817	16972166	68.6412	21.0804	223.507	68.6319	21.0775	223.477	183.728
ceruloplasmin decreased	37	3	3	34	21817	16972166	68.6412	21.0804	223.507	68.6319	21.0775	223.477	183.728
chronic hepatitis	691	3	3	688	21817	16971512	3.39202	1.0912	10.5442	3.39169	1.09109	10.5432	5.03782
chronic hepatitis	691	3	3	688	21817	16971512	3.39202	1.0912	10.5442	3.39169	1.09109	10.5432	5.03782
clitoral engorgement	37	3	3	34	21817	16972166	68.6412	21.0804	223.507	68.6319	21.0775	223.477	183.728
clitoral engorgement	37	3	3	34	21817	16972166	68.6412	21.0804	223.507	68.6319	21.0775	223.477	183.728
compulsions	504	3	3	501	21817	16971699	4.65815	1.49713	14.4933	4.65765	1.49697	14.4917	8.56602
congenital aortic anomaly	174	3	3	171	21817	16972029	13.6478	4.358	42.7406	13.6461	4.35745	42.7351	34.5523
congenital coronary artery malformation	139	3	3	136	21817	16972064	17.1602	5.46572	53.8762	17.158	5.46501	53.8692	44.6639
congenital eye disorder	237	3	3	234	21817	16971966	9.97338	3.19314	31.1506	9.97215	3.19275	31.1468	23.9111
congenital hypercoagulation	6	3	3	3	21817	16972197	777.935	157.001	3854.63	777.828	156.98	3854.1	1163.74
congenital hypercoagulation	6	3	3	3	21817	16972197	777.935	157.001	3854.63	777.828	156.98	3854.1	1163.74
congenital hypercoagulation	6	3	3	3	21817	16972197	777.935	157.001	3854.63	777.828	156.98	3854.1	1163.74
congenital vesicoureteric reflux	62	3	3	59	21817	16972141	39.5559	12.399	126.193	39.5506	12.3974	126.176	107.273
congestive hepatopathy	293	3	3	290	21817	16971910	8.04746	2.58012	25.1003	8.04649	2.57981	25.0973	18.3231
convulsive threshold lowered	307	3	3	304	21817	16971896	7.67685	2.46195	23.9379	7.67593	2.46166	23.935	17.2487
corneal reflex decreased	323	3	3	320	21817	16971880	7.293	2.3395	22.7347	7.29213	2.33923	22.732	16.1368
crime	242	3	3	239	21817	16971961	9.76473	3.12681	30.4943	9.76353	3.12642	30.4906	23.3056
crime	242	3	3	239	21817	16971961	9.76473	3.12681	30.4943	9.76353	3.12642	30.4906	23.3056
decerebration	116	3	3	113	21817	16972087	20.653	6.56173	65.0052	20.6503	6.56087	64.9967	54.6458
dental restoration failure	536	3	3	533	21817	16971667	4.37848	1.40753	13.6204	4.37802	1.40738	13.6189	7.77577
diet refusal	687	3	3	684	21817	16971516	3.41186	1.09756	10.606	3.41152	1.09746	10.605	5.09182
electrocardiogram pr prolongation	614	3	3	611	21817	16971589	3.81951	1.22834	11.8767	3.81912	1.22821	11.8755	6.21261
electrocardiogram st-t segment depression	52	3	3	49	21817	16972151	47.6285	14.8444	152.817	47.6221	14.8424	152.796	129.03
electrocardiogram st-t segment depression	52	3	3	49	21817	16972151	47.6285	14.8444	152.817	47.6221	14.8424	152.796	129.03
electrocardiogram st-t segment depression	52	3	3	49	21817	16972151	47.6285	14.8444	152.817	47.6221	14.8424	152.796	129.03
encephalocele	212	3	3	209	21817	16971991	11.1664	3.57202	34.9069	11.165	3.57157	34.9025	27.3711
erosive duodenitis	688	3	3	685	21817	16971515	3.40688	1.09597	10.5905	3.40654	1.09586	10.5894	5.07826
exposure to allergen	157	3	3	154	21817	16972046	15.1544	4.83384	47.5103	15.1525	4.83322	47.5042	38.8981
exposure to allergen	157	3	3	154	21817	16972046	15.1544	4.83384	47.5103	15.1525	4.83322	47.5042	38.8981
faecal vomiting	380	3	3	377	21817	16971823	6.19032	1.98737	19.2819	6.18961	1.98714	19.2796	12.9507
fibroadenoma of breast	388	3	3	385	21817	16971815	6.06169	1.94625	18.8794	6.06099	1.94603	18.8773	12.5802
finnegan score increased	10	3	3	7	21817	16972193	333.4	86.2069	1289.41	333.355	86.1951	1289.23	695.852
foetal cardiac disorder	279	3	3	276	21817	16971924	8.45567	2.71019	26.3813	8.45465	2.70987	26.3781	19.5071
forced expiratory volume	34	3	3	31	21817	16972169	75.2839	23.0138	246.272	75.2736	23.0107	246.239	200.462
forced expiratory volume	34	3	3	31	21817	16972169	75.2839	23.0138	246.272	75.2736	23.0107	246.239	200.462
genital discomfort	444	3	3	441	21817	16971759	5.29193	1.70005	16.4728	5.29134	1.69986	16.471	10.3707
glare	426	3	3	423	21817	16971777	5.51713	1.7721	17.1766	5.51651	1.77191	17.1747	11.0155
glomerular filtration rate increased	605	3	3	602	21817	16971598	3.87661	1.24665	12.0548	3.87622	1.24652	12.0536	6.37108
haemophilia	182	3	3	179	21817	16972021	13.0379	4.16506	40.8124	13.0362	4.16453	40.8072	32.7896
helicobacter test positive	481	3	3	478	21817	16971722	4.8823	1.56892	15.1932	4.88176	1.56875	15.1915	9.20233
holoprosencephaly	145	3	3	142	21817	16972058	16.4351	5.2375	51.5728	16.433	5.23683	51.5661	42.5822
hyalosis asteroid	33	3	3	30	21817	16972170	77.7933	23.7396	254.925	77.7828	23.7363	254.89	206.716
hyperaesthesia teeth	753	3	3	750	21817	16971450	3.1116	1.00119	9.67053	3.11131	1.0011	9.66962	4.28122
hyperchloraemia	563	3	3	560	21817	16971640	4.16737	1.33987	12.9617	4.16693	1.33973	12.9603	7.18252
ideas of reference	83	3	3	80	21817	16972120	29.1724	9.2121	92.3817	29.1685	9.21088	92.3694	78.6591
implantation complication	166	3	3	163	21817	16972037	14.3177	4.56969	44.8599	14.3158	4.5691	44.8542	36.4859
implantation complication	166	3	3	163	21817	16972037	14.3177	4.56969	44.8599	14.3158	4.5691	44.8542	36.4859
infant irritability	64	3	3	61	21817	16972139	38.2589	12.0035	121.943	38.2538	12.0019	121.927	103.738
infantile colic	52	3	3	49	21817	16972151	47.6285	14.8444	152.817	47.6221	14.8424	152.796	129.03
infantile colic	52	3	3	49	21817	16972151	47.6285	14.8444	152.817	47.6221	14.8424	152.796	129.03
infantile colic	52	3	3	49	21817	16972151	47.6285	14.8444	152.817	47.6221	14.8424	152.796	129.03
infected dermal cyst	311	3	3	308	21817	16971892	7.57715	2.43016	23.6253	7.57624	2.42987	23.6225	16.9598
infective exacerbation of bronchiectasis	188	3	3	185	21817	16972015	12.615	4.03121	39.4767	12.6134	4.0307	39.4717	31.5666
insulin-requiring type 2 diabetes mellitus	280	3	3	277	21817	16971923	8.42515	2.70047	26.2855	8.42413	2.70014	26.2823	19.4185
joint ankylosis	496	3	3	493	21817	16971707	4.73374	1.52134	14.7293	4.73323	1.52118	14.7277	8.78034
joint hyperextension	372	3	3	369	21817	16971831	6.32453	2.03026	19.7018	6.3238	2.03002	19.6995	13.3377
lactation disorder	431	3	3	428	21817	16971772	5.45268	1.75148	16.9751	5.45206	1.75129	16.9732	10.8308
lipoedema	242	3	3	239	21817	16971961	9.76473	3.12681	30.4943	9.76353	3.12642	30.4906	23.3056
lipoedema	242	3	3	239	21817	16971961	9.76473	3.12681	30.4943	9.76353	3.12642	30.4906	23.3056
lipomatosis	169	3	3	166	21817	16972034	14.0589	4.48794	44.041	14.0571	4.48737	44.0354	35.7393
long qt syndrome congenital	72	3	3	69	21817	16972131	33.8231	10.6453	107.465	33.8186	10.6439	107.451	91.5639
meningitis streptococcal	111	3	3	108	21817	16972092	21.6092	6.8608	68.0614	21.6063	6.85991	68.0524	57.3647
mental disability	511	3	3	508	21817	16971692	4.59396	1.47657	14.2929	4.59347	1.47641	14.2914	8.38425
myoclonic dystonia	21	3	3	18	21817	16972182	129.656	38.1885	440.2	129.638	38.1833	440.14	328.232
neonatal dyspnoea	43	3	3	40	21817	16972160	58.345	18.0478	188.618	58.3371	18.0454	188.592	157.268
neonatal tachypnoea	350	3	3	347	21817	16971853	6.72552	2.15835	20.957	6.72473	2.1581	20.9546	14.4953
neural tube defect	689	3	3	686	21817	16971514	3.40191	1.09437	10.575	3.40158	1.09427	10.574	5.06474
neuropathy, ataxia, retinitis pigmentosa syndrome	4	3	3	1	21817	16972199	2333.8	242.743	22437.9	2333.48	242.71	22434.8	1748.61
neutrophil pelger-huet anomaly present	173	3	3	170	21817	16972030	13.7281	4.38339	42.9945	13.7264	4.38283	42.989	34.7842
non-24-hour sleep-wake disorder	113	3	3	110	21817	16972090	21.2163	6.73796	66.805	21.2135	6.73708	66.7963	56.2482
non-cardiogenic pulmonary oedema	718	3	3	715	21817	16971485	3.26392	1.05009	10.1451	3.26361	1.04999	10.1441	4.69058
occult blood	462	3	3	459	21817	16971741	5.0844	1.63362	15.8244	5.08384	1.63344	15.8227	9.77799
oesophageal perforation	660	3	3	657	21817	16971543	3.55208	1.14256	11.043	3.55172	1.14244	11.0419	5.47505
oesophageal perforation	660	3	3	657	21817	16971543	3.55208	1.14256	11.043	3.55172	1.14244	11.0419	5.47505
open angle glaucoma	518	3	3	515	21817	16971685	4.53152	1.45657	14.098	4.53104	1.45641	14.0965	8.20765
optic disc disorder	193	3	3	190	21817	16972010	12.283	3.92606	38.4286	12.2815	3.92557	38.4238	30.6058
oral mucosal discolouration	577	3	3	574	21817	16971626	4.06572	1.30729	12.6446	4.0653	1.30715	12.6433	6.89804
oral neoplasm benign	34	3	3	31	21817	16972169	75.2839	23.0138	246.272	75.2736	23.0107	246.239	200.462
oral neoplasm benign	34	3	3	31	21817	16972169	75.2839	23.0138	246.272	75.2736	23.0107	246.239	200.462
oromandibular dystonia	550	3	3	547	21817	16971653	4.26641	1.37162	13.2707	4.26597	1.37147	13.2693	7.46046
painful erection	642	3	3	639	21817	16971561	3.65214	1.17466	11.3549	3.65177	1.17454	11.3538	5.75006
paramnesia	63	3	3	60	21817	16972140	38.8966	12.1981	124.031	38.8914	12.1965	124.015	105.478
parathyroid gland enlargement	133	3	3	130	21817	16972070	17.9522	5.71473	56.3949	17.9499	5.71399	56.3876	46.934
peak expiratory flow rate decreased	404	3	3	401	21817	16971799	5.81982	1.86892	18.1229	5.81916	1.86871	18.1209	11.8844
peak expiratory flow rate decreased	404	3	3	401	21817	16971799	5.81982	1.86892	18.1229	5.81916	1.86871	18.1209	11.8844
pelvic adhesions	202	3	3	199	21817	16972001	11.7275	3.75	36.6759	11.726	3.74953	36.6713	28.9972
periorbital haematoma	737	3	3	734	21817	16971466	3.17943	1.02297	9.88182	3.17913	1.02287	9.88089	4.463
periorbital haemorrhage	166	3	3	163	21817	16972037	14.3177	4.56969	44.8599	14.3158	4.5691	44.8542	36.4859
periorbital haemorrhage	166	3	3	163	21817	16972037	14.3177	4.56969	44.8599	14.3158	4.5691	44.8542	36.4859
persistent depressive disorder	283	3	3	280	21817	16971920	8.33488	2.67171	26.0021	8.33387	2.67139	25.999	19.1567
persistent left superior vena cava	88	3	3	85	21817	16972115	27.4564	8.68085	86.8409	27.4527	8.6797	86.8294	73.861
phonophobia	368	3	3	365	21817	16971835	6.39385	2.0524	19.9187	6.3931	2.05216	19.9164	13.5376
polymenorrhagia	60	3	3	57	21817	16972143	40.9438	12.8215	130.749	40.9383	12.8197	130.732	111.044
polymenorrhagia	60	3	3	57	21817	16972143	40.9438	12.8215	130.749	40.9383	12.8197	130.732	111.044
poor personal hygiene	425	3	3	422	21817	16971778	5.5302	1.77629	17.2175	5.52958	1.77609	17.2155	11.053
postmortem blood drug level	57	3	3	54	21817	16972146	43.2185	13.512	138.235	43.2126	13.5102	138.217	117.197
proctitis ulcerative	453	3	3	450	21817	16971750	5.18609	1.66618	16.1421	5.18552	1.66599	16.1403	10.0682
prothrombin level increased	295	3	3	292	21817	16971908	7.99234	2.56255	24.9274	7.99138	2.56224	24.9244	18.1633
psychological abuse	31	3	3	28	21817	16972172	83.35	25.3376	274.187	83.3387	25.3341	274.149	220.435
pulmonary artery stenosis	328	3	3	325	21817	16971875	7.1808	2.3037	22.3831	7.17995	2.30343	22.3804	15.812
pulmonary oedema neonatal	98	3	3	95	21817	16972105	24.5662	7.78314	77.5392	24.563	7.78212	77.529	65.7356
pulpitis dental	707	3	3	704	21817	16971496	3.31492	1.06646	10.304	3.31461	1.06635	10.303	4.82853
pulse pressure decreased	493	3	3	490	21817	16971710	4.76273	1.53063	14.8198	4.76221	1.53046	14.8182	8.86259
punctate keratitis	691	3	3	688	21817	16971512	3.39202	1.0912	10.5442	3.39169	1.09109	10.5432	5.03782
punctate keratitis	691	3	3	688	21817	16971512	3.39202	1.0912	10.5442	3.39169	1.09109	10.5432	5.03782
qrs axis abnormal	648	3	3	645	21817	16971555	3.61816	1.16376	11.249	3.6178	1.16364	11.2479	5.65655
radicular pain	316	3	3	313	21817	16971887	7.45611	2.39154	23.2459	7.45522	2.39126	23.2431	16.6092
renal aplasia	620	3	3	617	21817	16971583	3.78236	1.21643	11.7609	3.78198	1.2163	11.7597	6.1097
renal papillary necrosis	198	3	3	195	21817	16972005	11.9681	3.82626	37.4347	11.9666	3.82578	37.43	29.694
respiratory tract haemorrhage	507	3	3	504	21817	16971696	4.63043	1.48825	14.4067	4.62993	1.48809	14.4052	8.48747
retinal vein thrombosis	629	3	3	626	21817	16971574	3.72798	1.19898	11.5914	3.72761	1.19886	11.5902	5.95929
retroperitoneal fibrosis	487	3	3	484	21817	16971716	4.82177	1.54954	15.0042	4.82125	1.54937	15.0025	9.03027
scleral hyperaemia	660	3	3	657	21817	16971543	3.55208	1.14256	11.043	3.55172	1.14244	11.0419	5.47505
scleral hyperaemia	660	3	3	657	21817	16971543	3.55208	1.14256	11.043	3.55172	1.14244	11.0419	5.47505
sebaceous gland disorder	107	3	3	104	21817	16972096	22.4403	7.12044	70.7213	22.4373	7.1195	70.712	59.7233
shock symptom	251	3	3	248	21817	16971952	9.41036	3.01411	29.3801	9.40921	3.01374	29.3765	22.2773
spermatozoa morphology abnormal	48	3	3	45	21817	16972155	51.8622	16.1157	166.898	51.8552	16.1136	166.876	140.272
sputum abnormal	557	3	3	554	21817	16971646	4.2125	1.35434	13.1025	4.21206	1.3542	13.1011	7.30909
sputum abnormal	557	3	3	554	21817	16971646	4.2125	1.35434	13.1025	4.21206	1.3542	13.1011	7.30909
substance abuser	89	3	3	86	21817	16972114	27.1371	8.58186	85.8116	27.1335	8.58073	85.8002	72.9662
substance abuser	89	3	3	86	21817	16972114	27.1371	8.58186	85.8116	27.1335	8.58073	85.8002	72.9662
superior semicircular canal dehiscence	17	3	3	14	21817	16972186	166.7	47.902	580.121	166.677	47.8954	580.042	406.865
suspiciousness	568	3	3	565	21817	16971635	4.13049	1.32805	12.8466	4.13006	1.32791	12.8453	7.07921
thirst decreased	468	3	3	465	21817	16971735	5.0188	1.61262	15.6195	5.01824	1.61244	15.6178	9.59094
thought blocking	499	3	3	496	21817	16971704	4.70511	1.51217	14.6399	4.7046	1.51201	14.6383	8.69912
tooth hypoplasia	147	3	3	144	21817	16972056	16.2068	5.16561	50.8481	16.2047	5.16494	50.8416	41.9263
traumatic intracranial haemorrhage	728	3	3	725	21817	16971475	3.2189	1.03564	10.0048	3.2186	1.03554	10.0038	4.56916
trichotillomania	516	3	3	513	21817	16971687	4.54919	1.46223	14.1531	4.5487	1.46207	14.1516	8.25759
tumour necrosis factor receptor-associated periodic syndrome	52	3	3	49	21817	16972151	47.6285	14.8444	152.817	47.6221	14.8424	152.796	129.03
tumour necrosis factor receptor-associated periodic syndrome	52	3	3	49	21817	16972151	47.6285	14.8444	152.817	47.6221	14.8424	152.796	129.03
tumour necrosis factor receptor-associated periodic syndrome	52	3	3	49	21817	16972151	47.6285	14.8444	152.817	47.6221	14.8424	152.796	129.03
upper respiratory fungal infection	170	3	3	167	21817	16972033	13.9747	4.46134	43.7746	13.973	4.46077	43.769	35.4963
ureteric dilatation	233	3	3	230	21817	16971970	10.1468	3.24827	31.6964	10.1456	3.24787	31.6924	24.4143
urethral haemorrhage	490	3	3	487	21817	16971713	4.79207	1.54002	14.9114	4.79155	1.53986	14.9098	8.94589
urge incontinence	723	3	3	720	21817	16971480	3.24126	1.04281	10.0744	3.24095	1.04271	10.0735	4.62941
urine sodium decreased	119	3	3	116	21817	16972084	20.1189	6.39448	63.2997	20.1162	6.39364	63.2914	53.1243
vacterl syndrome	123	3	3	120	21817	16972080	19.4482	6.18431	61.1602	19.4457	6.1835	61.1523	51.2114
vacuum extractor delivery	79	3	3	76	21817	16972124	30.7078	9.68633	97.3505	30.7037	9.68504	97.3376	82.9355
vascular access site infection	75	3	3	72	21817	16972128	32.4138	10.212	102.884	32.4095	10.2107	102.87	87.6686
vascular access site thrombosis	36	3	3	33	21817	16972167	70.7212	21.6877	230.614	70.7116	21.6848	230.583	188.996
vertigo cns origin	67	3	3	64	21817	16972136	36.4655	11.4555	116.079	36.4607	11.4539	116.063	98.832
vessel puncture site haematoma	175	3	3	172	21817	16972028	13.5685	4.33291	42.4896	13.5668	4.33236	42.4842	34.3231
vessel puncture site haematoma	175	3	3	172	21817	16972028	13.5685	4.33291	42.4896	13.5668	4.33236	42.4842	34.3231
victim of sexual abuse	404	3	3	401	21817	16971799	5.81982	1.86892	18.1229	5.81916	1.86871	18.1209	11.8844
victim of sexual abuse	404	3	3	401	21817	16971799	5.81982	1.86892	18.1229	5.81916	1.86871	18.1209	11.8844

## Sheet: special PTS
Var1	Freq.x	Freq.y	a	b	c	d	ROR	ROR_low	ROR_high	PRR	PRR_low	PRR_high	chi
gestational diabetes	3927	49	49	3878	21771	16968322	9.84802	7.42753	13.0573	9.82815	7.41254	13.0309	383.805
diabetic hyperosmolar coma	377	9	9	368	21811	16971832	19.0304	9.82205	36.8717	19.023	9.81821	36.8573	150.014
insulin-requiring type 2 diabetes mellitus	280	3	3	277	21817	16971923	8.42515	2.70047	26.2855	8.42413	2.70014	26.2823	19.4185
hypertensive heart disease	1776	13	13	1763	21807	16970437	5.73836	3.32479	9.90404	5.73554	3.32315	9.89917	50.4618
systolic hypertension	376	4	4	372	21816	16971828	8.36509	3.12278	22.4078	8.36374	3.12227	22.4042	25.6579
arteriosclerosis coronary artery	5634	26	26	5608	21794	16966592	3.6093	2.45471	5.30697	3.60619	2.45259	5.3024	48.761
aortic arteriosclerosis	2128	8	8	2120	21812	16970080	2.93591	1.46612	5.87917	2.9352	1.46577	5.87774	10.17
hepatic steatosis	15239	54	54	15185	21766	16957015	2.77045	2.12014	3.62022	2.76606	2.11679	3.6145	60.7285
lipoedema	242	3	3	239	21817	16971961	9.76473	3.12681	30.4943	9.76353	3.12642	30.4906	23.3056
lipomatosis	169	3	3	166	21817	16972034	14.0589	4.48794	44.041	14.0571	4.48737	44.0354	35.7393
cholestasis	13073	39	39	13034	21781	16959166	2.32977	1.70092	3.19112	2.3274	1.69919	3.18786	29.46
hyperbilirubinaemia neonatal	515	21	21	494	21799	16971706	33.0964	21.3814	51.2303	33.0655	21.3614	51.1825	626.403
hepatitis cholestatic	4152	12	12	4140	21808	16968060	2.25526	1.27952	3.97508	2.25457	1.27913	3.97386	8.35522
ocular icterus	3705	10	10	3695	21810	16968505	2.10559	1.1318	3.91722	2.10508	1.13153	3.91627	5.78683
jaundice neonatal	1683	8	8	1675	21812	16970525	3.71599	1.85503	7.44387	3.715	1.85453	7.44187	15.7995
abnormal weight gain	11511	59	59	11452	21761	16960748	4.01547	3.10801	5.18789	4.00732	3.1017	5.17736	132.562
abnormal loss of weight	5243	19	19	5224	21801	16966976	2.8306	1.80367	4.44223	2.82901	1.80265	4.43973	22.3927
low birth weight baby	6698	19	19	6679	21801	16965521	2.21377	1.41087	3.47359	2.21272	1.4102	3.47193	12.5975
weight decrease neonatal	177	5	5	172	21815	16972028	22.6162	9.29411	55.0342	22.6113	9.29207	55.0221	100.361

## Sheet: Sheet2
	Female	Male
gestational diabetes	40	0
diabetic hyperosmolar coma	2	6
insulin-requiring type 2 diabetes mellitus	0	3
hypertensive heart disease	12	1
systolic hypertension	2	2
arteriosclerosis coronary artery	10	15
aortic arteriosclerosis	6	1
hepatic steatosis	32	20
lipoedema	2	0
lipomatosis	0	3
cholestasis	33	7
hyperbilirubinaemia neonatal	2	15
hepatitis cholestatic	6	5
ocular icterus	9	1
jaundice neonatal	3	4
abnormal weight gain	34	15
abnormal loss of weight	15	2
low birth weight baby	5	8
weight decrease neonatal	0	3
