# Supplementary material for: Overweight and glucose/lipid metabolism abnormality associated with SSRIs: a pharmacovigilance study based on the FDA adverse event reporting system
Source: Front Pharmacol. 2025 Jan 10;15:1517546. doi: 10.3389/fphar.2024.1517546 (PMC11759304; doi:10.3389/fphar.2024.1517546)
Supplement: Supplementary file 6 [file Table5.xlsx]

## Sheet: Sheet 1
Var1	Freq.x	Freq.y	a	b	c	d	ROR	ROR_low	ROR_high	PRR	PRR_low	PRR_high	chi
drug withdrawal syndrome	84528	6542	6542	77986	30440	16879052	46.5155	45.2482	47.8182	38.4639	37.416	39.5411	221343
dizziness	413632	3428	3428	410204	33554	16546834	4.12108	3.97822	4.26908	3.83178	3.69895	3.96938	7292
anxiety	243022	3094	3094	239928	33888	16717110	6.36143	6.13017	6.60141	5.91288	5.69793	6.13594	12649.8
nausea	649247	3005	3005	646242	33977	16310796	2.23223	2.15032	2.31726	2.13211	2.05387	2.21332	1869.44
suicidal ideation	75773	2555	2555	73218	34427	16883820	17.1137	16.4289	17.8271	16.0005	15.3602	16.6674	34874.8
foetal exposure during pregnancy	67325	2447	2447	64878	34535	16892160	18.4486	17.6947	19.2345	17.294	16.5874	18.0308	36344.6
headache	523287	2304	2304	520983	34678	16436055	2.09605	2.00932	2.18653	2.02777	1.94386	2.1153	1232.88
insomnia	225770	2140	2140	223630	34842	16733408	4.59584	4.39867	4.80185	4.38776	4.19952	4.58445	5619.13
paraesthesia	133073	2111	2111	130962	34871	16826076	7.77788	7.44109	8.12992	7.39099	7.07095	7.72551	11571.5
tremor	140015	2050	2050	137965	34932	16819073	7.15424	6.84043	7.48245	6.8131	6.51425	7.12566	10102.1
depression	199194	1976	1976	197218	35006	16759820	4.79697	4.58343	5.02046	4.5941	4.38959	4.80813	5566.18
hyperhidrosis	108716	1804	1804	106912	35178	16850126	8.08243	7.70599	8.47727	7.73695	7.37659	8.11491	10474
agitation	62104	1775	1775	60329	35207	16896709	14.1203	13.4539	14.8198	13.4906	12.8539	14.1589	20013.9
aggression	42687	1711	1711	40976	35271	16916062	20.0264	19.0596	21.0422	19.1461	18.2218	20.1172	28318
confusional state	131612	1569	1569	130043	35413	16826995	5.73297	5.44869	6.03209	5.53217	5.25784	5.82081	5801.07
weight increased	183932	1467	1467	182465	35515	16774573	3.79743	3.60349	4.00182	3.68647	3.49819	3.88487	2880.25
feeling abnormal	210260	1356	1356	208904	35626	16748134	3.05149	2.88992	3.2221	2.97627	2.81868	3.14267	1790.1
atrial septal defect	7180	1294	1294	5886	35688	16951152	104.422	98.2357	110.997	100.803	94.8314	107.151	104864
disturbance in attention	45585	1247	1247	44338	35735	16912700	13.311	12.5706	14.0949	12.8958	12.1786	13.6554	13345.3
somnolence	164297	1187	1187	163110	35795	16793928	3.41429	3.22179	3.61828	3.3368	3.14867	3.53616	1947.3
congenital anomaly	6763	1173	1173	5590	35809	16951448	99.3347	93.1955	105.878	96.2157	90.2693	102.554	91393.3
irritability	52214	1139	1139	51075	35843	16905963	10.5184	9.90958	11.1647	10.2253	9.63339	10.8535	9301.76
completed suicide	72321	1136	1136	71185	35846	16885853	7.51748	7.08307	7.97853	7.31728	6.89444	7.76605	6124.42
suicide attempt	48130	1096	1096	47034	35886	16910004	10.9804	10.3329	11.6685	10.6846	10.0545	11.3541	9428.52
nightmare	28974	1095	1095	27879	35887	16929159	18.5283	17.4272	19.6989	18.0093	16.9391	19.1471	16955.1
drug interaction	124813	1007	1007	123806	35975	16833232	3.80587	3.57396	4.05284	3.72947	3.50221	3.97148	2010.12
sleep disorder	54761	969	969	53792	36013	16903246	8.45506	7.928	9.01717	8.25973	7.74484	8.80884	6093.22
panic attack	30223	967	967	29256	36015	16927782	15.5356	14.5595	16.5772	15.1555	14.2033	16.1716	12398.2
withdrawal syndrome	35997	946	946	35051	36036	16921987	12.6738	11.8714	13.5303	12.3751	11.5917	13.2115	9651.83
memory impairment	116243	940	940	115303	36042	16841735	3.80948	3.56968	4.06538	3.73806	3.50277	3.98917	1882.88
ventricular septal defect	5055	845	845	4210	36137	16952828	94.1596	87.3908	101.453	92.031	85.4153	99.1592	63385.7
anger	29493	823	823	28670	36159	16928368	13.4391	12.5298	14.4144	13.1623	12.2717	14.1175	9006.63
vertigo	50403	797	797	49606	36185	16907432	7.50712	6.99442	8.05739	7.36688	6.86377	7.90688	4329.08
crying	32138	783	783	31355	36199	16925683	11.6763	10.8688	12.5437	11.4502	10.6584	12.3009	7299.78
patent ductus arteriosus	3529	717	717	2812	36265	16954226	119.205	109.749	129.475	116.913	107.639	126.986	65671.2
cardiac murmur	7828	716	716	7112	36266	16949926	47.0532	43.5428	50.8467	46.1616	42.7177	49.8832	28754.9
lethargy	48243	692	692	47551	36290	16909487	6.78094	6.28625	7.31456	6.67277	6.18597	7.19788	3298.76
nervousness	47010	686	686	46324	36296	16910714	6.89956	6.39408	7.445	6.79012	6.29266	7.32692	3346.89
palpitations	96252	677	677	95575	36305	16861463	3.28983	3.04817	3.55064	3.24791	3.00933	3.5054	1051.83
serotonin syndrome	14427	673	673	13754	36309	16943284	22.8333	21.1187	24.6871	22.436	20.7512	24.2576	13151.6
mood swings	27578	659	659	26919	36323	16930119	11.4105	10.5547	12.3357	11.225	10.3831	12.1351	6001.05
adverse event	77391	623	623	76768	36359	16880270	3.76769	3.47971	4.0795	3.72107	3.43665	4.02902	1235.3
depressed mood	41956	619	619	41337	36363	16915701	6.96598	6.43021	7.54639	6.86612	6.33803	7.43821	3064.08
abnormal dreams	24554	592	592	23962	36390	16933076	11.4962	10.5891	12.4809	11.3281	10.4343	12.2985	5447.98
hyponatraemia	43216	572	572	42644	36410	16914394	6.23123	5.73413	6.77143	6.15032	5.65967	6.6835	2440.54
abnormal behaviour	35653	555	555	35098	36427	16921940	7.34577	6.75069	7.99331	7.25054	6.66317	7.88968	2950.23
heart disease congenital	3380	545	545	2835	36437	16954203	89.4496	81.5672	98.0936	88.1461	80.3786	96.6642	39392.4
dependence	52818	508	508	52310	36474	16904728	4.50095	4.12186	4.9149	4.45286	4.07782	4.86239	1351.25
tinnitus	37480	496	496	36984	36486	16920054	6.21933	5.68865	6.7995	6.14932	5.62462	6.72297	2115.09
restlessness	30549	471	471	30078	36511	16926960	7.25984	6.62443	7.9562	7.18012	6.55168	7.86883	2471.25
amnesia	56023	468	468	55555	36514	16901483	3.89931	3.55815	4.27319	3.86262	3.52467	4.23298	987.831
hallucination	58277	441	441	57836	36541	16899202	3.52636	3.20918	3.87488	3.49623	3.18176	3.84177	782.71
migraine	76264	417	417	75847	36565	16881191	2.53825	2.30409	2.79622	2.52091	2.28835	2.77711	382.259
drug abuse	64395	412	412	63983	36570	16893055	2.97451	2.69842	3.27886	2.95252	2.67846	3.25461	530.585
disorientation	33497	411	411	33086	36571	16923952	5.74861	5.21292	6.33934	5.69583	5.16506	6.28115	1574.73
intentional overdose	46230	404	404	45826	36578	16911212	4.07591	3.69365	4.49772	4.0423	3.6632	4.46064	919.451
sexual dysfunction	9263	402	402	8861	36580	16948177	21.0195	19.0102	23.2412	20.8019	18.8134	23.0005	7252.78
talipes	2840	401	401	2439	36581	16954599	76.2017	68.5298	84.7324	75.3863	67.7965	83.8257	25281.5
intentional self-injury	13745	397	397	13348	36585	16943690	13.7746	12.4595	15.2286	13.6375	12.3354	15.077	4518.56
balance disorder	73180	390	390	72790	36592	16884248	2.47223	2.23687	2.73235	2.4567	2.22282	2.71519	336.517
influenza	86017	390	390	85627	36592	16871411	2.1	1.90015	2.32086	2.0884	1.88966	2.30804	221.339
mania	13851	375	375	13476	36607	16943562	12.8799	11.6178	14.279	12.7594	11.5092	14.1454	3957.35
sensory disturbance	14070	371	371	13699	36611	16943339	12.5335	11.2996	13.9021	12.4178	11.1953	13.7738	3795.32
dyskinesia	33691	370	370	33321	36612	16923717	5.13282	4.63059	5.68952	5.09147	4.59328	5.64369	1205.54
libido decreased	10468	367	367	10101	36615	16946937	16.8164	15.1454	18.6718	16.6595	15.0041	18.4975	5215.88
influenza like illness	72332	358	358	71974	36624	16885064	2.29321	2.06598	2.54544	2.28069	2.0547	2.53155	257.279
emotional disorder	26541	347	347	26194	36635	16930844	6.12224	5.50424	6.80961	6.07417	5.46103	6.75616	1453.91
depressed level of consciousness	31986	336	336	31650	36646	16925388	4.90318	4.40131	5.46227	4.86772	4.36948	5.42276	1023.66
dry mouth	65736	327	327	65409	36655	16891629	2.30382	2.06561	2.5695	2.29229	2.05528	2.55664	237.967
maternal drugs affecting foetus	7452	323	323	7129	36659	16949909	20.9489	18.7298	23.4309	20.7746	18.574	23.236	5818.79
hot flush	58259	322	322	57937	36660	16899101	2.56195	2.29507	2.85987	2.54835	2.28288	2.84469	302.288
ill-defined disorder	49619	309	309	49310	36673	16907728	2.8891	2.58216	3.23252	2.87331	2.56805	3.21486	376.143
thinking abnormal	16453	308	308	16145	36674	16940893	8.81233	7.86911	9.8686	8.74726	7.81101	9.79574	2075.82
night sweats	25342	303	303	25039	36679	16931999	5.5862	4.98562	6.25912	5.54862	4.95209	6.21702	1118
mood altered	22523	299	299	22224	36683	16934814	6.21104	5.5387	6.965	6.16891	5.50113	6.91775	1279.48
paranoia	14569	298	298	14271	36684	16942767	9.64427	8.59507	10.8216	9.57462	8.53299	10.7434	2243.48
premature baby	26617	290	290	26327	36692	16930711	5.08277	4.52527	5.70896	5.05075	4.49676	5.673	933.333
fear	24524	283	283	24241	36699	16932797	5.38655	4.78875	6.05897	5.35298	4.75891	6.02121	991.632
tearfulness	3540	274	274	3266	36708	16953772	38.7472	34.2388	43.8492	38.4675	33.9916	43.5327	9227.19
developmental delay	8638	251	251	8387	36731	16948651	13.8092	12.1748	15.6631	13.7223	12.0982	15.5645	2876.02
mental disorder	36639	243	243	36396	36739	16920642	3.07498	2.70941	3.48987	3.06134	2.69739	3.4744	335.771
erectile dysfunction	20316	242	242	20074	36740	16936964	5.55748	4.89386	6.31109	5.52766	4.8676	6.27722	887.844
inappropriate antidiuretic hormone secretion	7531	242	242	7289	36740	16949749	15.3169	13.4702	17.4168	15.2232	13.3878	17.3103	3113.96
hallucination, auditory	13021	233	233	12788	36749	16944250	8.40098	7.37707	9.56701	8.35435	7.33613	9.51391	1482.6
muscle twitching	19072	232	232	18840	36750	16938198	5.67567	4.98441	6.4628	5.64634	4.95865	6.4294	877.233
product substitution issue	48909	231	231	48678	36751	16908360	2.18329	1.91777	2.48557	2.1759	1.91128	2.47716	146.524
apathy	11784	229	229	11555	36753	16945483	9.13749	8.01398	10.4185	9.0871	7.96979	10.361	1617.24
treatment noncompliance	42034	229	229	41805	36753	16915233	2.52111	2.21316	2.87191	2.51169	2.2049	2.86118	207.73
disability	16422	226	226	16196	36756	16940842	6.43143	5.63792	7.33662	6.39824	5.60882	7.29876	1016.14
speech disorder	44092	223	223	43869	36759	16913169	2.33888	2.0497	2.66887	2.33081	2.04262	2.65966	169.027
electrocardiogram qt prolonged	27530	221	221	27309	36761	16929729	3.72691	3.26353	4.25609	3.71062	3.24926	4.23748	434.797
loss of libido	6882	219	219	6663	36763	16950375	15.1545	13.2409	17.3448	15.0707	13.1676	17.2489	2786.59
multiple congenital abnormalities	1385	216	216	1169	36766	16955869	85.2144	73.674	98.5625	84.7225	73.2488	97.9935	15084.8
delirium	27303	215	215	27088	36767	16929950	3.65476	3.19453	4.18129	3.63933	3.18104	4.16364	408.949
performance status decreased	3954	211	211	3743	36771	16953295	25.9903	22.6161	29.8679	25.8477	22.4921	29.704	4772.19
pulmonary valve stenosis	729	205	205	524	36777	16956514	180.378	153.433	212.054	179.383	152.587	210.885	26139.8
persistent foetal circulation	596	204	204	392	36778	16956646	239.936	202.524	284.26	238.618	201.411	282.699	31749.8
psychotic disorder	24679	204	204	24475	36778	16932563	3.83744	3.3422	4.40607	3.82179	3.32857	4.3881	422.123
coarctation of the aorta	886	203	203	683	36779	16956355	137.028	117.116	160.324	136.281	116.478	159.45	21015.7
respiratory distress	22928	203	203	22725	36779	16934313	4.11301	3.58085	4.72426	4.09592	3.56597	4.70464	471.464
mydriasis	10121	200	200	9921	36782	16947117	9.28827	8.07196	10.6879	9.24345	8.03301	10.6363	1442.13
psychomotor hyperactivity	14128	199	199	13929	36783	16943109	6.58081	5.71934	7.57202	6.55078	5.69324	7.53747	923.566
feeling jittery	16646	198	198	16448	36784	16940590	5.54398	4.8173	6.38028	5.51965	4.79616	6.35229	724.757
personality change	8137	197	197	7940	36785	16949098	11.432	9.92125	13.1728	11.3764	9.87303	13.1087	1820.2
pulmonary artery stenosis congenital	663	197	197	466	36785	16956572	194.871	164.92	230.262	193.838	164.046	229.042	26564.6
akathisia	11336	195	195	11141	36787	16945897	8.0627	6.99572	9.29242	8.02546	6.96341	9.2495	1179.42
dissociation	3887	195	195	3692	36787	16953346	24.3408	21.0683	28.1214	24.2177	20.9618	27.9793	4123.69
coma	37013	190	190	36823	36792	16920215	2.37294	2.05691	2.73753	2.36589	2.05079	2.72939	149.383
myoclonus	9606	188	188	9418	36794	16947620	9.19456	7.95565	10.6264	9.1529	7.91961	10.5783	1339.32
altered state of consciousness	16162	186	186	15976	36796	16941062	5.36025	4.63715	6.1961	5.33832	4.61818	6.17075	648.84
hallucination, visual	16030	186	186	15844	36796	16941194	5.40495	4.67579	6.24781	5.38279	4.65662	6.2222	656.672
mental impairment	20312	186	186	20126	36796	16936912	4.25392	3.6807	4.91641	4.23755	3.66654	4.8975	456.411
obsessive-compulsive disorder	7124	183	183	6941	36799	16950097	12.1441	10.4824	14.0691	12.089	10.4348	14.0053	1814.36
tricuspid valve incompetence	6395	179	179	6216	36803	16950822	13.2632	11.4278	15.3934	13.2039	11.3767	15.3245	1963.28
dysarthria	30927	177	177	30750	36805	16926288	2.64718	2.28278	3.06974	2.63929	2.27598	3.0606	179.514
extrapyramidal disorder	22826	177	177	22649	36805	16934389	3.59573	3.10029	4.17034	3.58331	3.08958	4.15593	327.525
fallot's tetralogy	953	173	173	780	36809	16956258	102.171	86.6274	120.504	101.698	86.2261	119.945	14118.9
cognitive disorder	38057	170	170	37887	36812	16919151	2.06228	1.77323	2.39845	2.0574	1.76903	2.39277	92.18
homicidal ideation	3772	169	169	3603	36813	16953435	21.6013	18.507	25.2129	21.5071	18.4263	25.103	3157.2
neuroleptic malignant syndrome	9547	169	169	9378	36813	16947660	8.29631	7.12312	9.66273	8.26297	7.09449	9.62389	1060.39
hypersomnia	23690	166	166	23524	36816	16933514	3.24569	2.78522	3.7823	3.23561	2.77657	3.77055	254.974
affect lability	8411	165	165	8246	36817	16948792	9.21151	7.89327	10.7499	9.17488	7.86188	10.7072	1178.85
impulsive behaviour	3158	161	161	2997	36821	16954041	24.7353	21.1013	28.995	24.6319	21.0132	28.8739	3464.83
psychiatric symptom	6235	160	160	6075	36822	16950963	12.1244	10.3596	14.1899	12.0763	10.3184	14.1336	1584.32
bicuspid aortic valve	522	159	159	363	36823	16956675	201.703	167.355	243.1	200.84	166.639	242.06	21986.8
blood creatine phosphokinase increased	24972	157	157	24815	36825	16932223	2.90909	2.48578	3.40448	2.90098	2.47886	3.39499	194.63
tension	5186	156	156	5030	36826	16952008	14.2765	12.1697	16.7481	14.2205	12.122	16.6824	1860.27
impaired work ability	18823	155	155	18668	36827	16938370	3.81891	3.25943	4.47443	3.80709	3.24934	4.46058	318.524
social avoidant behaviour	5192	154	154	5038	36828	16952000	14.0704	11.982	16.5227	14.0159	11.9357	16.4588	1806.78
panic reaction	6072	153	153	5919	36829	16951119	11.8974	10.13	13.9731	11.8523	10.0916	13.9202	1482.53
cleft palate	1736	152	152	1584	36830	16955454	44.177	37.3921	52.193	43.9995	37.2419	51.9833	5828.71
muscle rigidity	9590	152	152	9438	36830	16947600	7.41089	6.31149	8.70178	7.38454	6.28905	8.67084	826.201
feeling of despair	3747	149	149	3598	36833	16953440	19.061	16.175	22.462	18.9882	16.1132	22.3762	2438.66
poor quality sleep	17100	149	149	16951	36833	16940087	4.04268	3.43945	4.75171	4.03042	3.42902	4.73731	336.882
self-injurious ideation	3237	147	147	3090	36835	16953948	21.8962	18.5513	25.8442	21.8132	18.4809	25.7462	2787.23
delusion	12470	145	145	12325	36837	16944713	5.41167	4.59291	6.37638	5.39437	4.57823	6.35599	513.405
transposition of the great vessels	740	144	144	596	36838	16956442	111.213	92.6807	133.451	110.784	92.3231	132.936	12618.2
cardiomegaly	11389	143	143	11246	36839	16945792	5.84914	4.95817	6.90022	5.83039	4.94227	6.8781	565.466
nervous system disorder	27801	140	140	27661	36842	16929377	2.32572	1.96924	2.74674	2.3207	1.96499	2.74081	104.867
electric shock	771	139	139	632	36843	16956406	101.222	84.2187	121.659	100.846	83.9053	121.206	11264.2
drug withdrawal syndrome neonatal	14242	134	134	14108	36848	16942930	4.36731	3.68297	5.1788	4.35511	3.67268	5.16434	343.382
cyanosis	13144	133	133	13011	36849	16944027	4.70037	3.96107	5.57764	4.68706	3.94986	5.56185	382.147
anorgasmia	2079	131	131	1948	36851	16955090	30.9409	25.9164	36.9396	30.8349	25.8275	36.813	3543.76
urinary retention	26746	130	130	26616	36852	16930422	2.24392	1.88815	2.66672	2.23955	1.88447	2.66152	88.895
hypomania	3136	129	129	3007	36853	16954031	19.7359	16.5421	23.5462	19.6705	16.4874	23.4682	2192.42
craniosynostosis	808	127	127	681	36855	16956357	85.8011	70.9737	103.726	85.5099	70.7328	103.374	8940.44
hyperacusis	3025	126	126	2899	36856	16954139	19.9935	16.7225	23.9045	19.9288	16.6683	23.8271	2171.38
parkinsonism	7570	126	126	7444	36856	16949594	7.78422	6.52552	9.28572	7.76111	6.50614	9.25815	730.107
eating disorder	18190	123	123	18067	36859	16938971	3.12869	2.61952	3.73683	3.12161	2.6136	3.72837	176.35
epilepsy	23318	123	123	23195	36859	16933843	2.43625	2.04005	2.90941	2.43148	2.03605	2.90371	103.253
mitral valve incompetence	9676	122	122	9554	36860	16947484	5.87117	4.90955	7.02114	5.8551	4.89611	7.00192	485.242
coordination abnormal	12290	117	117	12173	36865	16944865	4.41786	3.68142	5.30162	4.40705	3.67241	5.28865	305.46
hypoplastic left heart syndrome	625	117	117	508	36865	16956530	105.936	86.6251	129.553	105.604	86.3537	129.147	9853.79
hyperreflexia	3026	116	116	2910	36866	16954128	18.3322	15.223	22.0765	18.2778	15.1778	22.011	1822.27
sedation	19880	114	114	19766	36868	16937272	2.6496	2.20345	3.18608	2.64451	2.19922	3.17996	116.05
hypertonia	5064	112	112	4952	36870	16952086	10.3989	8.62044	12.5443	10.3704	8.59684	12.5099	927.592
sopor	7523	112	112	7411	36870	16949627	6.94749	5.76327	8.37505	6.92948	5.74833	8.35334	560.053
agoraphobia	1145	111	111	1034	36871	16956004	49.3675	40.5794	60.0588	49.2223	40.46	59.8822	4735.89
restless legs syndrome	15235	110	110	15125	36872	16941913	3.34167	2.76941	4.03217	3.3347	2.76364	4.02377	178.666
flat affect	1791	109	109	1682	36873	16955356	29.7988	24.5443	36.1783	29.7139	24.4743	36.0752	2840.72
photosensitivity reaction	13557	109	109	13448	36873	16943590	3.72448	3.08378	4.49829	3.71645	3.07714	4.48859	214.854
aortic valve incompetence	3631	108	108	3523	36874	16953515	14.0945	11.6353	17.0735	14.0563	11.6037	17.0272	1271.08
neonatal respiratory distress syndrome	3146	107	107	3039	36875	16953999	16.188	13.3459	19.6353	16.1441	13.3097	19.582	1468.61
spina bifida	1976	106	106	1870	36876	16955168	26.0629	21.4249	31.7049	25.9911	21.3658	31.6175	2410.77
speech disorder developmental	2616	104	104	2512	36878	16954526	19.0341	15.64	23.1647	18.9834	15.5984	23.103	1701.57
homicide	1282	103	103	1179	36879	16955859	40.1665	32.8316	49.1401	40.0574	32.7424	49.0067	3607.61
hypotonia	8456	103	103	8353	36879	16948685	5.66698	4.66495	6.88425	5.65398	4.65425	6.86846	389.965
tachypnoea	10723	103	103	10620	36879	16946418	4.45668	3.66958	5.41261	4.44705	3.66165	5.40092	272.736
increased appetite	13914	102	102	13812	36880	16943226	3.39273	2.79151	4.12343	3.38613	2.78608	4.11541	170.39
pulmonary hypertension	18078	97	97	17981	36885	16939057	2.47741	2.02872	3.02532	2.47353	2.02555	3.02059	84.7811
bruxism	4330	95	95	4235	36887	16952803	10.3095	8.41046	12.6374	10.2856	8.39095	12.6081	779.095
physical assault	1779	95	95	1684	36887	16955354	25.9307	21.0835	31.8924	25.8667	21.0314	31.8136	2149.96
pulmonary valve stenosis congenital	407	95	95	312	36887	16956726	139.971	111.222	176.15	139.614	110.939	175.701	10022.6
caesarean section	10689	94	94	10595	36888	16946443	4.07587	3.32601	4.99479	4.06805	3.31963	4.9852	215.727
gamma-glutamyltransferase increased	18924	94	94	18830	36888	16938208	2.29224	1.87125	2.80793	2.28895	1.86857	2.80391	67.9653
suicidal behaviour	3522	94	94	3428	36888	16953610	12.6027	10.2651	15.4727	12.5732	10.241	15.4365	974.836
drug level increased	13532	92	92	13440	36890	16943598	3.14402	2.56051	3.86051	3.13869	2.55617	3.85396	133.266
encephalopathy	19370	92	92	19278	36890	16937760	2.19116	1.78487	2.68993	2.18819	1.78245	2.68629	59.143
bipolar disorder	9732	91	91	9641	36891	16947397	4.33613	3.52647	5.33167	4.32792	3.51979	5.32158	230.821
derealisation	1540	91	91	1449	36891	16955589	28.8646	23.349	35.6832	28.796	23.2935	35.5984	2297.53
euphoric mood	8944	91	91	8853	36891	16948185	4.7223	3.84021	5.80701	4.71314	3.83276	5.79575	263.634
dysmorphism	2193	90	90	2103	36892	16954935	19.6683	15.9233	24.2941	19.6229	15.8865	24.238	1525.56
logorrhoea	3073	90	90	2983	36892	16954055	13.8653	11.2397	17.1044	13.834	11.2143	17.0658	1040.37
photophobia	14694	89	89	14605	36893	16942433	2.79847	2.27148	3.44772	2.79414	2.26796	3.44239	101.998
yawning	2269	89	89	2180	36893	16954858	18.7622	15.1749	23.1976	18.7195	15.1403	23.1447	1434.42
alcoholism	3968	87	87	3881	36895	16953157	10.3005	8.32674	12.7421	10.2786	8.30905	12.7151	712.894
congenital cardiovascular anomaly	811	87	87	724	36895	16956314	55.2261	44.2033	68.9976	55.0986	44.1012	68.8383	4125.62
alcohol use	3480	85	85	3395	36897	16953643	11.5041	9.27406	14.2703	11.4799	9.2546	14.2403	793.497
bedridden	11187	84	84	11103	36898	16945935	3.47457	2.80266	4.30758	3.46895	2.79812	4.30061	146.595
congenital aortic stenosis	200	83	83	117	36899	16956921	326.005	246.029	431.98	325.276	245.478	431.013	15697
failure to thrive	4590	83	83	4507	36899	16952531	8.46078	6.80795	10.5149	8.44404	6.79448	10.4941	534.98
pregnancy	18372	83	83	18289	36899	16938749	2.08331	1.67882	2.58526	2.08088	1.67686	2.58225	46.4399
affective disorder	6362	82	82	6280	36900	16950758	5.99815	4.82281	7.45991	5.98706	4.8139	7.44613	336.371
dystonia	16992	81	81	16911	36901	16940127	2.19884	1.7672	2.73592	2.19622	1.76509	2.73266	52.5762
impaired driving ability	9722	81	81	9641	36901	16947397	3.85858	3.0999	4.80294	3.85232	3.09487	4.79515	169.736
decreased interest	5106	79	79	5027	36903	16952011	7.21901	5.77906	9.01776	7.20573	5.76842	9.00116	415.808
sinus tachycardia	11798	79	79	11719	36903	16945319	3.09546	2.48045	3.86295	3.09098	2.47686	3.85736	111.074
supraventricular tachycardia	8031	78	78	7953	36904	16949085	4.50439	3.60315	5.63107	4.497	3.59724	5.62183	210.15
cleft lip and palate	1031	77	77	954	36905	16956084	37.0837	29.3928	46.7869	37.0085	29.3333	46.6921	2496.41
orthostatic hypotension	13950	77	77	13873	36905	16943165	2.54818	2.03636	3.18863	2.54495	2.03378	3.1846	71.8778
ejaculation failure	1737	76	76	1661	36906	16955377	21.0211	16.6996	26.4608	20.9799	16.6669	26.409	1382.96
poisoning deliberate	4278	76	76	4202	36906	16952836	8.30812	6.62038	10.4261	8.2931	6.60841	10.4073	478.901
right ventricular hypertrophy	825	76	76	749	36906	16956289	46.6193	36.8124	59.0387	46.5255	36.7384	58.92	3073.84
muscle tightness	13778	74	74	13704	36908	16943334	2.47892	1.97217	3.11588	2.47596	1.96982	3.11216	64.8114
activation syndrome	316	73	73	243	36909	16956795	138.016	106.226	179.319	137.745	106.018	178.967	7620.75
clonus	2243	73	73	2170	36909	16954868	15.4534	12.236	19.5169	15.4249	12.2134	19.4809	952.828
hyperventilation	4909	73	73	4836	36909	16952202	6.93315	5.50118	8.73786	6.92144	5.49189	8.7231	364.418
bradyphrenia	4857	70	70	4787	36912	16952251	6.71575	5.30295	8.50494	6.70493	5.29441	8.49124	334.984
incoherent	5666	70	70	5596	36912	16951442	5.74459	4.53721	7.27327	5.73561	4.53012	7.2619	270.406
obsessive thoughts	1527	70	70	1457	36912	16955581	22.069	17.3594	28.0565	22.0292	17.328	28.0058	1340.92
hydrocephalus	4554	69	69	4485	36913	16952553	7.06549	5.56913	8.96391	7.05418	5.56021	8.94955	353.182
cholestasis	13073	68	68	13005	36914	16944033	2.40007	1.89075	3.04659	2.3975	1.88872	3.04332	55.147
hyperthermia	6082	68	68	6014	36914	16951024	5.19219	4.08741	6.59557	5.18448	4.08134	6.58578	227.174
respiratory depression	10262	68	68	10194	36914	16946844	3.0624	2.41212	3.888	3.05861	2.40913	3.88318	93.6499
arnold-chiari malformation	842	67	67	775	36915	16956263	39.71	30.9325	50.9784	39.6399	30.8779	50.8883	2322.87
depressive symptom	2749	67	67	2682	36915	16954356	11.4735	9.00155	14.6242	11.4545	8.98667	14.6	623.819
hypospadias	1717	67	67	1650	36915	16955388	18.6507	14.6056	23.8161	18.6187	14.5806	23.7753	1073.57
blood lactate dehydrogenase increased	14170	66	66	14104	36916	16942934	2.14771	1.68601	2.73585	2.14566	1.6844	2.73324	40.2189
cold sweat	14620	66	66	14554	36916	16942484	2.08125	1.63386	2.65114	2.07932	1.63235	2.64868	36.841
apnoea	6786	64	64	6722	36918	16950316	4.37141	3.41682	5.59269	4.36557	3.41226	5.58522	164.556
negative thoughts	2392	64	64	2328	36918	16954710	12.6255	9.84698	16.1881	12.6054	9.83129	16.1623	665.62
self esteem decreased	2239	64	64	2175	36918	16954863	13.5138	10.5373	17.331	13.4921	10.5204	17.3032	719.175
major depression	6034	63	63	5971	36919	16951067	4.84441	3.7787	6.21068	4.83786	3.77359	6.20229	189.872
motor dysfunction	8254	63	63	8191	36919	16948847	3.53097	2.75517	4.52522	3.52666	2.7518	4.5197	113.228
autism spectrum disorder	3238	62	62	3176	36920	16953862	8.96434	6.97065	11.5282	8.95098	6.96027	11.5111	429.585
hypotonia neonatal	1274	61	61	1213	36921	16955825	23.0948	17.8539	29.8742	23.0584	17.8257	29.8271	1225.67
ventricular hypertrophy	2434	61	61	2373	36921	16954665	11.8045	9.15334	15.2236	11.7867	9.13952	15.2006	587.156
aortic stenosis	2943	60	60	2883	36922	16954155	9.55647	7.39911	12.3428	9.54259	7.38837	12.3249	449.566
hostility	2400	60	60	2340	36922	16954698	11.7744	9.11088	15.2167	11.757	9.09735	15.1941	575.839
disinhibition	1357	59	59	1298	36923	16955740	20.8736	16.0768	27.1015	20.8419	16.0524	27.0603	1066.13
formication	6065	59	59	6006	36923	16951032	4.50989	3.48912	5.8293	4.50429	3.48479	5.82206	159.344
plagiocephaly	422	59	59	363	36923	16956675	74.643	56.6788	98.3009	74.5255	56.5896	98.1462	3681.53
hepatocellular injury	10362	58	58	10304	36924	16946734	2.58345	1.99539	3.34481	2.58096	1.99347	3.3416	55.8878
incontinence	8866	56	56	8810	36926	16948228	2.91745	2.24289	3.7949	2.91455	2.24066	3.79112	70.0205
eye movement disorder	5615	55	55	5560	36927	16951478	4.541	3.48114	5.92354	4.53573	3.47711	5.91667	150.156
neonatal disorder	1519	55	55	1464	36927	16955574	17.25	13.1762	22.5834	17.2259	13.1578	22.5517	810.251
gun shot wound	1747	54	54	1693	36928	16955345	14.6449	11.167	19.2061	14.625	11.1518	19.18	664.324
quality of life decreased	11264	54	54	11210	36928	16945828	2.21052	1.69159	2.88865	2.20876	1.69024	2.88634	35.5733
abortion induced	8333	53	53	8280	36929	16948758	2.93776	2.242	3.84943	2.93498	2.23988	3.8458	67.2149
dilatation ventricular	2059	53	53	2006	36929	16955032	12.1304	9.23283	15.9374	12.1145	9.22069	15.9164	526.594
poisoning	10586	53	53	10533	36929	16946505	2.30907	1.76252	3.02509	2.30719	1.76109	3.02263	39.0806
asphyxia	6587	52	52	6535	36930	16950503	3.65225	2.7795	4.79905	3.64853	2.77666	4.79415	99.2249
small for dates baby	3799	52	52	3747	36930	16953291	6.37081	4.84454	8.37791	6.36325	4.8388	8.36798	231.895
cleft lip	823	51	51	772	36931	16956266	30.3314	22.8425	40.2754	30.2909	22.812	40.2217	1355.07
loss of employment	2796	51	51	2745	36931	16954293	8.52936	6.46455	11.2537	8.51898	6.45668	11.24	332.336
pulmonary valve incompetence	1045	51	51	994	36931	16956044	23.5569	17.7755	31.2185	23.5257	17.7521	31.1772	1046.36
communication disorder	3184	50	50	3134	36932	16953904	7.32382	5.53758	9.68625	7.31527	5.53112	9.67494	268.368
feeling drunk	6369	50	50	6319	36932	16950719	3.63167	2.74897	4.79782	3.62812	2.74628	4.79312	94.4752
hypoglycaemia neonatal	1330	50	50	1280	36932	16955758	17.9339	13.5172	23.7938	17.911	13.4999	23.7634	768.388
screaming	5327	50	50	5277	36932	16951761	4.34906	3.29128	5.74679	4.34453	3.28785	5.74081	127.567
alcohol abuse	2288	49	49	2239	36933	16954799	10.0466	7.56858	13.336	10.0346	7.55955	13.3201	390.097
ejaculation delayed	468	49	49	419	36933	16956619	53.6916	39.9313	72.1937	53.6218	39.8794	72.0999	2265.51
exomphalos	495	49	49	446	36933	16956592	50.4412	37.5492	67.7595	50.3757	37.5004	67.6715	2136.7
initial insomnia	8031	49	49	7982	36933	16949056	2.81718	2.12696	3.73139	2.81478	2.12514	3.7282	57.0093
legal problem	638	49	49	589	36933	16956449	38.1945	28.5341	51.1256	38.1452	28.4973	51.0596	1636.34
congenital hydrocephalus	476	48	48	428	36934	16956610	51.4885	38.2002	69.3993	51.423	38.1515	69.311	2133.98
gastroschisis	450	48	48	402	36934	16956636	54.8187	40.6314	73.9597	54.7488	40.5796	73.8654	2262.71
hydronephrosis	6192	48	48	6144	36934	16950894	3.58555	2.69858	4.76406	3.5822	2.69605	4.75961	88.6848
microcephaly	1017	48	48	969	36934	16956069	22.7414	17.0165	30.3923	22.7131	16.9953	30.3546	949.375
congenital aortic anomaly	174	47	47	127	36935	16956911	169.904	121.563	237.467	169.689	121.41	237.167	5752.77
double outlet right ventricle	286	47	47	239	36935	16956799	90.2829	66.0252	123.453	90.1695	65.9422	123.298	3463.46
mitral valve disease	1559	47	47	1512	36935	16955526	14.2698	10.6724	19.0799	14.253	10.6598	19.0573	561.778
psychomotor retardation	2125	47	47	2078	36935	16954960	10.3827	7.77452	13.8659	10.3708	7.76559	13.85	389.206
tachyphrenia	2893	47	47	2846	36935	16954192	7.58057	5.68119	10.115	7.57221	5.67493	10.1038	263.79
congenital central nervous system anomaly	925	46	46	879	36936	16956159	24.0241	17.8576	32.3199	23.9954	17.8363	32.2814	963.348
live birth	5913	46	46	5867	36936	16951171	3.59825	2.69164	4.81023	3.59502	2.68923	4.80591	85.5258
premature labour	5282	46	46	5236	36936	16951802	4.03203	3.01572	5.39085	4.02826	3.0129	5.38581	103.84
alcohol poisoning	2162	45	45	2117	36937	16954921	9.75721	7.26132	13.111	9.74656	7.25339	13.0967	345.904
brain injury	8287	45	45	8242	36937	16948796	2.50528	1.86871	3.35871	2.50345	1.86734	3.35625	40.4297
bundle branch block right	4020	45	45	3975	36937	16953063	5.19591	3.87237	6.97184	5.19081	3.86856	6.96499	150.587
cryptorchism	909	45	45	864	36937	16956174	23.9092	17.7147	32.2697	23.8813	17.6941	32.2321	937.755
panic disorder	3321	45	45	3276	36937	16953762	6.30483	4.69716	8.46273	6.29837	4.69235	8.45407	197.892
photopsia	5247	45	45	5202	36937	16951836	3.97006	2.95992	5.32493	3.96645	2.95723	5.32008	99.0097
bradykinesia	3923	44	44	3879	36938	16953159	5.20607	3.86707	7.00871	5.20107	3.86336	7.00197	147.666
congenital aortic valve incompetence	134	44	44	90	36938	16956948	224.432	156.473	321.907	224.166	156.287	321.526	6565.69
galactorrhoea	5973	44	44	5929	36938	16951109	3.40562	2.53115	4.58219	3.40276	2.52903	4.57834	74.1281
left ventricular hypertrophy	3663	44	44	3619	36938	16953419	5.58018	4.14446	7.51325	5.57473	4.14042	7.50591	163.232
libido increased	1785	44	44	1741	36938	16955297	11.6007	8.5995	15.6494	11.5881	8.59015	15.6324	415.226
aspiration	8738	43	43	8695	36939	16948343	2.26903	1.68126	3.06229	2.26756	1.68017	3.0603	30.3338
foot deformity	9159	43	43	9116	36939	16947922	2.16419	1.60363	2.92069	2.16284	1.60263	2.91887	26.7715
jaundice neonatal	1683	43	43	1640	36939	16955398	12.035	8.8894	16.2938	12.0222	8.87993	16.2764	423.471
persecutory delusion	1915	43	43	1872	36939	16955166	10.5434	7.79135	14.2674	10.5323	7.78315	14.2524	362.682
post-traumatic stress disorder	5549	43	43	5506	36939	16951532	3.5839	2.65439	4.8389	3.5809	2.65217	4.83484	79.3928
alcohol interaction	1519	42	42	1477	36940	16955561	13.0522	9.60307	17.7402	13.0385	9.593	17.7216	453.972
anomalous pulmonary venous connection	226	42	42	184	36940	16956854	104.78	74.9283	146.526	104.662	74.844	146.361	3510.89
tic	4652	42	42	4610	36940	16952428	4.18103	3.08508	5.66631	4.17742	3.08241	5.66142	100.617
violence-related symptom	1353	42	42	1311	36940	16955727	14.705	10.8133	19.9974	14.6895	10.8019	19.9762	519.225
ejaculation disorder	2596	41	41	2555	36941	16954483	7.36493	5.40873	10.0286	7.35788	5.40355	10.019	221.722
electroencephalogram abnormal	2779	41	41	2738	36941	16954300	6.87261	5.04799	9.35674	6.8661	5.04321	9.34787	202.483
foetal growth restriction	4881	41	41	4840	36941	16952198	3.88737	2.85813	5.28724	3.88417	2.85578	5.28289	87.094
personality disorder	2201	41	41	2160	36941	16954878	8.71197	6.39513	11.8681	8.70342	6.38885	11.8565	274.379
pyloric stenosis	753	41	41	712	36941	16956326	26.4318	19.2905	36.2168	26.4036	19.2699	36.1782	947.58
salivary hypersecretion	7973	41	41	7932	36941	16949106	2.37159	1.74455	3.22399	2.37007	1.74344	3.22192	32.32
strabismus	2471	41	41	2430	36941	16954608	7.74385	5.68629	10.5459	7.73637	5.6808	10.5357	236.535
tension headache	3320	41	41	3279	36941	16953759	5.73852	4.21658	7.80979	5.73327	4.21272	7.80264	158.267
congenital heart valve disorder	234	40	40	194	36942	16956844	94.6418	67.3289	133.034	94.5405	67.2569	132.892	3069.26
depersonalisation/derealisation disorder	973	40	40	933	36942	16956105	19.6781	14.3373	27.0084	19.6579	14.3226	26.9807	679.271
hunger	9036	40	40	8996	36942	16948042	2.0399	1.49503	2.78337	2.03878	1.4942	2.78183	21.0882
listless	2745	40	40	2705	36942	16954333	6.78661	4.96592	9.27484	6.78035	4.96134	9.26628	194.273
nystagmus	4529	40	40	4489	36942	16952549	4.08907	2.99478	5.58323	4.08573	2.99233	5.57866	92.4208
agitation neonatal	745	39	39	706	36943	16956332	25.3548	18.3642	35.0064	25.3291	18.3456	34.971	863.702
atelectasis	8515	39	39	8476	36943	16948562	2.11093	1.54094	2.89177	2.10976	1.54008	2.89016	22.6733
emotional poverty	1259	39	39	1220	36943	16955818	14.6721	10.6649	20.1849	14.6577	10.6544	20.1651	480.971
parosmia	6160	39	39	6121	36943	16950917	2.9235	2.13351	4.00601	2.92147	2.13203	4.00323	48.9926
weight loss poor	2746	39	39	2707	36943	16954331	6.61188	4.81916	9.07149	6.60596	4.81484	9.06337	182.931
energy increased	5223	38	38	5185	36944	16951853	3.36285	2.44369	4.62775	3.36043	2.44193	4.62441	62.5651
imprisonment	1602	38	38	1564	36944	16955474	11.151	8.08145	15.3864	11.1405	8.07389	15.372	342.464
muscle contractions involuntary	2958	38	38	2920	36944	16954118	5.97217	4.33591	8.22591	5.96706	4.3322	8.21887	155.125
stupor	2814	38	38	2776	36944	16954262	6.28202	4.56038	8.65361	6.27659	4.55644	8.64613	166.316
syndactyly	753	38	38	715	36944	16956323	24.393	17.599	33.8098	24.369	17.5817	33.7765	808.641
bronchopulmonary dysplasia	674	37	37	637	36945	16956401	26.6588	19.1349	37.1411	26.6331	19.1165	37.1053	862.739
cerebral haematoma	2612	37	37	2575	36945	16954463	6.59406	4.76587	9.12354	6.58846	4.76182	9.1158	172.931
flight of ideas	492	37	37	455	36945	16956583	37.3227	26.6924	52.1865	37.2864	26.6664	52.1357	1208.36
food craving	3128	37	37	3091	36945	16953947	5.4931	3.97168	7.59735	5.48861	3.96843	7.59113	134.238
judgement impaired	1338	37	37	1301	36945	16955737	13.0523	9.41241	18.0996	13.0402	9.40372	18.0829	399.982
neural tube defect	689	37	37	652	36945	16956386	26.0454	18.6986	36.279	26.0204	18.6806	36.2441	842.407
sluggishness	8519	37	37	8482	36945	16948556	2.00115	1.44866	2.76436	2.00015	1.44793	2.76298	18.4331
cerebral atrophy	3538	36	36	3502	36946	16953536	4.71714	3.39636	6.55156	4.71353	3.39375	6.54654	104.275
cerebral palsy	802	36	36	766	36946	16956272	21.5693	15.4385	30.1349	21.5493	15.4241	30.1069	673.812
flashback	482	36	36	446	36946	16956592	37.0458	26.3747	52.0343	37.0107	26.3498	51.985	1167.18
polydactyly	1004	36	36	968	36946	16956070	17.0681	12.2358	23.8087	17.0524	12.2246	23.7869	524.524
cardiac septal defect	621	35	35	586	36947	16956452	27.4111	19.4869	38.5575	27.3861	19.4692	38.5224	839.673
congenital hydronephrosis	593	35	35	558	36947	16956480	28.7866	20.4549	40.5119	28.7603	20.4363	40.4749	882.506
hypertonia neonatal	392	35	35	357	36947	16956681	44.9947	31.7926	63.6791	44.9531	31.7632	63.6202	1369.87
marital problem	542	35	35	507	36947	16956531	31.6824	22.4898	44.6323	31.6534	22.4692	44.5914	971.912
meningomyelocele	550	35	35	515	36947	16956523	31.1902	22.1443	43.9314	31.1616	22.124	43.8912	956.789
morbid thoughts	1015	35	35	980	36947	16956058	16.3903	11.6975	22.9659	16.3758	11.6871	22.9455	487.894
pulmonary malformation	326	35	35	291	36947	16956747	55.1999	38.8673	78.3957	55.1486	38.8312	78.3228	1661.09
ventricular hypoplasia	227	35	35	192	36947	16956846	83.6629	58.3475	119.962	83.5846	58.293	119.85	2415.58
vesicoureteric reflux	371	35	35	336	36947	16956702	47.8069	33.747	67.7246	47.7626	33.7158	67.6618	1451.28
blepharospasm	4050	34	34	4016	36948	16953022	3.88456	2.77125	5.44512	3.8819	2.76935	5.4414	72.1498
congenital pulmonary hypertension	184	34	34	150	36948	16956888	104.026	71.6802	150.969	103.932	71.6149	150.831	2825.57
hydrocele	932	34	34	898	36948	16956140	17.3756	12.3354	24.4751	17.3605	12.3247	24.4539	505.119
anal atresia	492	33	33	459	36949	16956579	32.9941	23.1718	46.98	32.9656	23.1518	46.9393	954.286
dizziness postural	7226	33	33	7193	36949	16949845	2.10459	1.4948	2.96313	2.1036	1.4941	2.96174	19.0271
hangover	3098	33	33	3065	36949	16953973	4.94029	3.5052	6.96292	4.93677	3.50271	6.95797	102.513
menstrual disorder	6927	33	33	6894	36949	16950144	2.1959	1.55961	3.0918	2.19484	1.55885	3.0903	21.3714
torticollis	1743	33	33	1710	36949	16955328	8.85567	6.27415	12.4994	8.84866	6.26918	12.4895	225.409
pulmonary artery stenosis	328	32	32	296	36950	16956742	49.6119	34.4448	71.4576	49.5699	34.4156	71.3971	1374.33
anxiety disorder	2832	31	31	2801	36951	16954237	5.07809	3.56377	7.23588	5.07467	3.56137	7.23101	100.33
appetite disorder	5039	31	31	5008	36951	16952030	2.83983	1.99468	4.04308	2.83829	1.9936	4.04089	36.6929
atrioventricular septal defect	417	31	31	386	36951	16956652	36.8543	25.5578	53.1439	36.8243	25.5369	53.1006	1000.1
blood chloride decreased	2330	31	31	2299	36951	16954739	6.18711	4.34024	8.81986	6.18276	4.33719	8.81367	132.906
colitis microscopic	3365	31	31	3334	36951	16953704	4.26613	2.99487	6.07702	4.2634	2.99295	6.07312	76.7383
congenital aortic valve stenosis	146	31	31	115	36951	16956923	123.704	83.1891	183.951	123.601	83.12	183.798	2969.46
cytogenetic abnormality	994	31	31	963	36951	16956075	14.7718	10.3287	21.1262	14.7603	10.3207	21.1097	385.29
ecchymosis	5896	31	31	5865	36951	16951173	2.42475	1.7034	3.45158	2.42356	1.70256	3.44988	25.794
head titubation	1140	31	31	1109	36951	16955929	12.827	8.97547	18.3313	12.8171	8.96853	18.3172	328.586
neonatal asphyxia	578	31	31	547	36951	16956491	26.0066	18.1078	37.351	25.9857	18.0932	37.3209	704.83
pre-eclampsia	3978	31	31	3947	36951	16953091	3.60344	2.53029	5.13173	3.60126	2.52876	5.12862	57.8067
respiratory disorder neonatal	1092	31	31	1061	36951	16955977	13.4073	9.37949	19.1649	13.3969	9.37221	19.15	345.546
wolff-parkinson-white syndrome	416	31	31	385	36951	16956653	36.95	25.6232	53.2839	36.9199	25.6023	53.2404	1002.65
apgar score low	1172	30	30	1142	36952	16955896	12.0542	8.38759	17.3236	12.0452	8.38135	17.3107	296.09
illusion	1371	30	30	1341	36952	16955697	10.2653	7.14774	14.7425	10.2577	7.1425	14.7317	245.192
sensory loss	6731	30	30	6701	36952	16950337	2.05363	1.4345	2.93997	2.05277	1.43391	2.93875	16.1318
cogwheel rigidity	857	29	29	828	36953	16956210	16.0711	11.0962	23.2766	16.0593	11.088	23.2595	395.688
dysphoria	4443	29	29	4414	36953	16952624	3.01407	2.09173	4.3431	3.01249	2.09063	4.34083	38.7444
feelings of worthlessness	1202	29	29	1173	36953	16955865	11.3441	7.84693	16.3999	11.336	7.84132	16.3882	266.727
immobile	3606	29	29	3577	36953	16953461	3.71953	2.58059	5.36113	3.71739	2.57911	5.35805	57.1545
micrognathia	485	29	29	456	36953	16956582	29.1825	20.0468	42.4813	29.1604	20.0316	42.4491	741.51
orgasm abnormal	664	29	29	635	36953	16956403	20.956	14.4415	30.4092	20.9403	14.4307	30.3865	526.626
respiratory acidosis	3038	29	29	3009	36953	16954029	4.4218	3.06698	6.37511	4.41912	3.06511	6.37124	75.998
right aortic arch	165	29	29	136	36953	16956902	97.8489	65.5229	146.123	97.7729	65.4721	146.01	2289.53
torsade de pointes	6478	29	29	6449	36953	16950589	2.06272	1.43204	2.97115	2.06189	1.43147	2.96995	15.7946
aortic valve stenosis	1527	28	28	1499	36954	16955539	8.57051	5.89638	12.4574	8.56478	5.89244	12.4491	183.669
cerebral disorder	5990	28	28	5962	36954	16951076	2.15428	1.48593	3.12324	2.1534	1.48533	3.12197	17.2232
congenital tricuspid valve atresia	147	28	28	119	36954	16956919	107.968	71.5237	162.983	107.887	71.4701	162.861	2400.34
conversion disorder	1647	28	28	1619	36954	16955419	7.93521	5.46069	11.531	7.92996	5.45708	11.5234	166.703
indifference	605	28	28	577	36954	16956461	22.2667	15.2361	32.5415	22.2506	15.2251	32.518	541.994
premature rupture of membranes	2187	28	28	2159	36954	16954879	5.9503	4.09801	8.63981	5.94655	4.09543	8.63436	113.752
pulmonary hypoplasia	689	28	28	661	36954	16956377	19.437	13.3147	28.3743	19.423	13.3051	28.3539	469.421
shock haemorrhagic	5993	28	28	5965	36954	16951073	2.15319	1.48518	3.12166	2.15232	1.48458	3.1204	17.1996
trismus	4141	28	28	4113	36954	16952925	3.12308	2.15333	4.52955	3.12147	2.15222	4.52722	40.108
cerebral ventricle dilatation	1027	27	27	1000	36955	16956038	12.3884	8.45166	18.1588	12.3801	8.44599	18.1466	275.034
congenital coronary artery malformation	139	27	27	112	36955	16956926	110.616	72.6555	168.411	110.536	72.6029	168.289	2361.47
congenital scoliosis	144	27	27	117	36955	16956921	105.889	69.6721	160.933	105.813	69.6218	160.816	2277.62
drug abuser	6056	27	27	6029	36955	16951009	2.05419	1.40734	2.99836	2.05342	1.40681	2.99724	14.5313
feeling guilty	1195	27	27	1168	36955	16955870	10.6064	7.24118	15.5355	10.5994	7.23639	15.5253	229.443
hallucinations, mixed	3118	27	27	3091	36955	16953947	4.0074	2.74329	5.854	4.0052	2.74179	5.85079	60.3655
hyperprolactinaemia	5685	27	27	5658	36955	16951380	2.18893	1.49957	3.19521	2.18807	1.49897	3.19395	17.3405
inappropriate affect	1386	27	27	1359	36955	16955679	9.11562	6.22717	13.3439	9.1097	6.22312	13.3352	191.144
phobia	1057	27	27	1030	36955	16956008	12.0275	8.20668	17.6273	12.0195	8.20119	17.6155	265.821
bradycardia neonatal	971	26	26	945	36956	16956093	12.6236	8.54882	18.6406	12.6154	8.54328	18.6285	270.631
hypoplastic right heart syndrome	127	26	26	101	36956	16956937	118.118	76.7479	181.787	118.035	76.6944	181.66	2399.47
neurological symptom	4580	26	26	4554	36956	16952484	2.61896	1.78097	3.85124	2.61782	1.7802	3.84957	25.8547
opisthotonus	679	26	26	653	36956	16956385	18.2687	12.343	27.0392	18.2566	12.3348	27.0213	407.873
sleep terror	2831	26	26	2805	36956	16954233	4.2524	2.88979	6.25751	4.25011	2.88823	6.25415	64.0375
social problem	3289	26	26	3263	36956	16953775	3.65542	2.48472	5.37771	3.65356	2.48345	5.37497	49.7223
stillbirth	4422	26	26	4396	36956	16952642	2.71311	1.84493	3.98986	2.71191	1.84411	3.98808	27.9391
weight gain poor	1811	26	26	1785	36956	16955253	6.68274	4.53677	9.84378	6.67874	4.53406	9.83789	123.751
abnormal sensation in eye	3710	25	25	3685	36957	16953353	3.11216	2.09983	4.61253	3.11073	2.09887	4.61041	35.5714
aortic valve disease	1416	25	25	1391	36957	16955647	8.24576	5.55146	12.2477	8.24086	5.54816	12.2404	156.26
congenital diaphragmatic hernia	345	25	25	320	36957	16956718	35.8455	23.8567	53.8591	35.822	23.8411	53.8237	784.941
macrocephaly	325	25	25	300	36957	16956738	38.2353	25.4222	57.5062	38.2101	25.4055	57.4684	836.238
mitral valve stenosis	602	25	25	577	36957	16956461	19.8794	13.3185	29.6723	19.8666	13.3099	29.6533	429.337
motion sickness	1607	25	25	1582	36957	16955456	7.25014	4.88321	10.7643	7.24591	4.88037	10.7581	132.517
retinopathy of prematurity	485	25	25	460	36957	16956578	24.9358	16.6709	37.2982	24.9196	16.6601	37.274	544.422
adjustment disorder	1023	24	24	999	36958	16956039	11.022	7.35152	16.5252	11.0155	7.34718	16.5154	213.437
aorta hypoplasia	237	24	24	213	36958	16956825	51.6973	33.8947	78.8502	51.6644	33.8732	78.8001	1071.67
bipolar i disorder	1930	24	24	1906	36958	16955132	5.77672	3.86172	8.64135	5.77362	3.85964	8.63672	93.5564
dextrocardia	166	24	24	142	36958	16956896	77.5462	50.3088	119.53	77.4966	50.2766	119.454	1550.23
dysphemia	3708	24	24	3684	36958	16953354	2.9884	2.00015	4.46493	2.98711	1.99929	4.463	31.5267
impatience	1665	24	24	1641	36958	16955397	6.70969	4.48359	10.041	6.70598	4.48112	10.0355	114.854
impulse-control disorder	1694	24	24	1670	36958	16955368	6.59316	4.40595	9.86615	6.58953	4.40352	9.86072	112.19
left ventricular dysfunction	5289	24	24	5265	36958	16951773	2.09083	1.39995	3.12267	2.09013	1.39948	3.12161	13.5879
nonspecific reaction	4450	24	24	4426	36958	16952612	2.4873	1.66513	3.71543	2.48633	1.66448	3.71399	21.2153
polyhydramnios	856	24	24	832	36958	16956206	13.2345	8.81881	19.8612	13.2266	8.81352	19.8493	263.66
psychomotor skills impaired	2039	24	24	2015	36958	16955023	5.46419	3.65329	8.17275	5.4613	3.65135	8.16841	86.4465
renal aplasia	620	24	24	596	36958	16956442	18.4753	12.2834	27.7885	18.4639	12.2758	27.7714	381.103
right ventricle outflow tract obstruction	104	24	24	80	36958	16956958	137.645	87.217	217.23	137.556	87.1608	217.09	2502.73
scoliosis	5386	24	24	5362	36958	16951676	2.053	1.37464	3.06611	2.05232	1.37419	3.06509	12.8961
staring	2044	24	24	2020	36958	16955018	5.45067	3.64427	8.15247	5.44778	3.64234	8.14815	86.1392
antisocial behaviour	877	23	23	854	36959	16956184	12.356	8.16503	18.6981	12.3489	8.16037	18.6874	233.609
autonomic nervous system imbalance	2217	23	23	2194	36959	16954844	4.80911	3.18853	7.25335	4.80674	3.18696	7.24978	68.6296
congenital genitourinary abnormality	154	23	23	131	36959	16956907	80.5532	51.7118	125.481	80.5038	51.68	125.404	1536.18
depression suicidal	2783	23	23	2760	36959	16954278	3.82277	2.53568	5.76318	3.82101	2.53451	5.76053	47.5145
dyssomnia	160	23	23	137	36959	16956901	77.0253	49.5188	119.811	76.978	49.4884	119.738	1476.87
electric shock sensation	1318	23	23	1295	36959	16955743	8.14807	5.39436	12.3075	8.14362	5.39141	12.3008	141.623
feeling of body temperature change	4859	23	23	4836	36959	16952202	2.18146	1.44804	3.28636	2.18073	1.44755	3.28525	14.6382
heart valve incompetence	2449	23	23	2426	36959	16954612	4.34915	2.88416	6.55828	4.34707	2.88278	6.55514	58.7253
hypervigilance	791	23	23	768	36959	16956270	13.7397	9.07388	20.8047	13.7318	9.06865	20.7927	263.623
neurogenic bladder	1858	23	23	1835	36959	16955203	5.75009	3.81083	8.6762	5.74713	3.80887	8.67174	89.0794
partner stress	888	23	23	865	36959	16956173	12.1989	8.06175	18.459	12.1919	8.05715	18.4485	230.192
priapism	2976	23	23	2953	36959	16954085	3.57288	2.37019	5.38585	3.57128	2.36912	5.38344	42.258
respiration abnormal	5297	23	23	5274	36959	16951764	2.00024	1.32785	3.01311	1.99962	1.32744	3.01217	11.4471
transient tachypnoea of the newborn	333	23	23	310	36959	16956728	34.0399	22.2832	51.9995	34.0193	22.2697	51.9681	686.222
abulia	729	22	22	707	36960	16956331	14.2759	9.3383	21.8242	14.268	9.33313	21.8121	263.257
blood osmolarity decreased	556	22	22	534	36960	16956504	18.901	12.3382	28.9547	18.8904	12.3313	28.9384	358.016
body temperature fluctuation	1799	22	22	1777	36960	16955261	5.67947	3.72953	8.64891	5.67669	3.7277	8.64468	83.7349
cardiac valve disease	5024	22	22	5002	36960	16952036	2.01729	1.32689	3.06691	2.01669	1.3265	3.06599	11.23
congenital aortic atresia	47	22	22	25	36960	16957013	403.738	227.629	716.098	403.499	227.494	715.673	4698.43
congenital inguinal hernia	167	22	22	145	36960	16956893	69.6096	44.4485	109.014	69.5688	44.4224	108.95	1290.97
foetal distress syndrome	1908	22	22	1886	36960	16955152	5.35119	3.51448	8.14779	5.34861	3.51278	8.14385	76.8943
motor developmental delay	478	22	22	456	36960	16956582	22.1342	14.428	33.9565	22.1216	14.4198	33.9373	423.263
neonatal behavioural syndrome	229	22	22	207	36960	16956831	48.7602	31.4147	75.6828	48.7317	31.3964	75.6387	929.75
oesophageal atresia	553	22	22	531	36960	16956507	19.0078	12.4073	29.1197	18.9971	12.4003	29.1033	360.184
otitis media	2797	22	22	2775	36960	16954263	3.63669	2.39031	5.53297	3.63512	2.38928	5.53059	41.7011
renal dysplasia	338	22	22	316	36960	16956722	31.9408	20.7301	49.214	31.9224	20.7182	49.1857	616.101
reversible cerebral vasoconstriction syndrome	1210	22	22	1188	36960	16955850	8.4956	5.5717	12.9539	8.49114	5.56877	12.9471	142.763
angle closure glaucoma	2182	21	21	2161	36961	16954877	4.45775	2.90009	6.85203	4.45578	2.89881	6.84901	55.7499
catatonia	4101	21	21	4080	36961	16952958	2.36081	1.53738	3.62528	2.36004	1.53687	3.6241	16.3786
clumsiness	2348	21	21	2327	36961	16954711	4.13971	2.69358	6.36223	4.13792	2.69242	6.35949	49.5313
congenital mitral valve incompetence	120	21	21	99	36961	16956939	97.3168	60.7624	155.862	97.2621	60.7282	155.775	1650.61
growth retardation	2518	21	21	2497	36961	16954541	3.85783	2.5105	5.92824	3.85621	2.50944	5.92575	44.0621
hypochloraemia	861	21	21	840	36961	16956198	11.469	7.43728	17.6862	11.463	7.43343	17.6771	195.674
intraventricular haemorrhage neonatal	411	21	21	390	36961	16956648	24.7031	15.9226	38.3256	24.6896	15.9139	38.3047	452.954
mitral valve prolapse	1513	21	21	1492	36961	16955546	6.45682	4.19674	9.93401	6.45372	4.19473	9.92924	95.4472
polydipsia	3357	21	21	3336	36961	16953702	2.88745	1.87987	4.43508	2.88638	1.87917	4.43343	25.7326
poor sucking reflex	363	21	21	342	36961	16956696	28.1703	18.1289	43.7734	28.1548	18.1189	43.7495	518.19
supraventricular extrasystoles	2953	21	21	2932	36961	16954106	3.28539	2.13855	5.04724	3.28409	2.1377	5.04525	33.1289
trisomy 21	1132	21	21	1111	36961	16955927	8.67128	5.63031	13.3547	8.66692	5.62748	13.348	139.795
akinesia	1736	20	20	1716	36962	16955322	5.34642	3.44008	8.30919	5.34407	3.43856	8.30553	69.8174
anencephaly	526	20	20	506	36962	16956532	18.1326	11.597	28.3514	18.1234	11.5911	28.3369	311.278
bronchial hyperreactivity	1067	20	20	1047	36962	16955991	8.76296	5.62928	13.6411	8.75877	5.62658	13.6346	134.891
foaming at mouth	1666	20	20	1646	36962	16955392	5.57381	3.586	8.66353	5.57134	3.58441	8.65968	74.1233
haemangioma congenital	414	20	20	394	36962	16956644	23.2873	14.8579	36.4987	23.2752	14.8503	36.4798	405.776
haemorrhage subcutaneous	3127	20	20	3107	36962	16953931	2.95259	1.90197	4.58358	2.95154	1.90129	4.58194	25.6465
hepatitis fulminant	2328	20	20	2308	36962	16954730	3.97493	2.55928	6.17365	3.97332	2.55824	6.17115	44.1238
intraventricular haemorrhage	2102	20	20	2082	36962	16954956	4.40647	2.83654	6.84529	4.40462	2.83536	6.84243	52.1388
language disorder	1678	20	20	1658	36962	16955380	5.53347	3.56011	8.60065	5.53102	3.55854	8.59684	73.3588
pulse absent	4154	20	20	4134	36962	16952904	2.21895	1.42988	3.44348	2.21829	1.42945	3.44246	13.3206
somnolence neonatal	175	20	20	155	36962	16956883	59.1955	37.1531	94.3154	59.1641	37.1333	94.2653	1012.93
tethered cord syndrome	184	20	20	164	36962	16956874	55.947	35.1656	89.0093	55.9172	35.1469	88.962	961.463
apraxia	1132	19	19	1113	36963	16955925	7.83092	4.97531	12.3255	7.82741	4.97308	12.32	111.256
congenital hand malformation	659	19	19	640	36963	16956398	13.6188	8.6284	21.4956	13.6124	8.62429	21.4854	215.637
congenital pulmonary artery anomaly	101	19	19	82	36963	16956956	106.297	64.5277	175.104	106.243	64.4948	175.014	1608.18
cyanosis neonatal	554	19	19	535	36963	16956503	16.2918	10.3086	25.7477	16.2839	10.3036	25.7353	263.222
drug use disorder	4102	19	19	4083	36963	16952955	2.13429	1.35977	3.34996	2.1337	1.3594	3.34904	11.3948
family stress	3014	19	19	2995	36963	16954043	2.9098	1.85315	4.56893	2.90882	1.85253	4.56738	23.6536
foetal death	4271	19	19	4252	36963	16952786	2.04944	1.30577	3.21664	2.0489	1.30542	3.2158	10.1595
generalised anxiety disorder	1203	19	19	1184	36963	16955854	7.3613	4.67801	11.5837	7.35803	4.67593	11.5786	102.743
head deformity	281	19	19	262	36963	16956776	33.2681	20.8805	53.005	33.2516	20.8701	52.9785	554.173
large for dates baby	696	19	19	677	36963	16956361	12.8745	8.15975	20.3135	12.8684	8.15588	20.3038	202.307
negativism	668	19	19	649	36963	16956389	13.43	8.50952	21.1956	13.4236	8.50547	21.1855	212.258
neonatal respiratory failure	420	19	19	401	36963	16956637	21.7361	13.7176	34.4418	21.7255	13.7108	34.425	358.673
prescription form tampering	629	19	19	610	36963	16956428	14.2886	9.04984	22.5601	14.2818	9.04551	22.5493	227.604
selective eating disorder	642	19	19	623	36963	16956415	13.9905	8.86227	22.0861	13.9838	8.85804	22.0756	222.281
stress cardiomyopathy	4241	19	19	4222	36963	16952816	2.064	1.31504	3.23953	2.06345	1.31469	3.23867	10.3694
theft	615	19	19	596	36963	16956442	14.6243	9.26093	23.0938	14.6173	9.25649	23.0827	233.59
blood prolactin increased	4109	18	18	4091	36964	16952947	2.01794	1.26995	3.20651	2.01745	1.26964	3.20572	9.19801
choanal atresia	116	18	18	98	36964	16956940	84.2587	50.9667	139.297	84.2182	50.9422	139.23	1250.47
congenital foot malformation	439	18	18	421	36964	16956617	19.6133	12.2356	31.4396	19.6042	12.2299	31.425	304.772
congenital pulmonary valve disorder	103	18	18	85	36964	16956953	97.1454	58.4144	161.557	97.0986	58.3863	161.479	1412.79
congenital tracheomalacia	72	18	18	54	36964	16956984	152.914	89.6879	260.713	152.84	89.6446	260.587	2036.44
disturbance in sexual arousal	723	18	18	705	36964	16956333	11.7121	7.33515	18.7009	11.7069	7.33189	18.6926	171.881
disturbance in social behaviour	2162	18	18	2144	36964	16954894	3.85091	2.42126	6.12473	3.84953	2.42038	6.12252	37.6561
ebstein's anomaly	138	18	18	120	36964	16956918	68.8112	41.9235	112.943	68.7782	41.9034	112.889	1045.46
educational problem	1543	18	18	1525	36964	16955513	5.4142	3.40151	8.61783	5.41206	3.40016	8.61441	63.9935
gestational diabetes	3927	18	18	3909	36964	16953129	2.11192	1.32903	3.356	2.11138	1.32869	3.35514	10.4842
hyperbilirubinaemia neonatal	515	18	18	497	36964	16956541	16.614	10.3799	26.5924	16.6064	10.3751	26.5802	254.78
left atrial dilatation	1161	18	18	1143	36964	16955895	7.22384	4.53432	11.5086	7.22081	4.53242	11.5038	94.9782
long qt syndrome	1886	18	18	1868	36964	16955170	4.41996	2.77825	7.03179	4.4183	2.77721	7.02914	47.1543
otitis media chronic	371	18	18	353	36964	16956685	23.3916	14.5655	37.5658	23.3807	14.5588	37.5483	366.921
oxygen saturation abnormal	2069	18	18	2051	36964	16954987	4.02555	2.53084	6.40304	4.02408	2.52991	6.4007	40.5555
right atrial dilatation	470	18	18	452	36964	16956586	18.2681	11.404	29.2638	18.2597	11.3987	29.2504	282.422
social anxiety disorder	503	18	18	485	36964	16956553	17.0251	10.6345	27.2559	17.0173	10.6297	27.2434	261.666
soliloquy	687	18	18	669	36964	16956369	12.3424	7.72746	19.7135	12.3369	7.72401	19.7047	182.617
truncus arteriosus persistent	177	18	18	159	36964	16956879	51.9329	31.8941	84.5619	51.9081	31.8788	84.5215	807.308
verbal abuse	421	18	18	403	36964	16956635	20.4893	12.7766	32.858	20.4799	12.7707	32.8428	319.265
atrioventricular block second degree	2554	17	17	2537	36965	16954501	3.07343	1.90737	4.95235	3.07247	1.90678	4.95081	23.6104
conduction disorder	1412	17	17	1395	36965	16955643	5.58983	3.46455	9.01883	5.58772	3.46324	9.01543	63.2679
congenital mitral valve stenosis	48	17	17	31	36965	16957007	251.562	139.223	454.547	251.447	139.16	454.339	2738.77
enuresis	3311	17	17	3294	36965	16953744	2.36701	1.4695	3.81268	2.36638	1.46911	3.81167	13.3462
gaze palsy	1422	17	17	1405	36965	16955633	5.55004	3.43996	8.95445	5.54795	3.43866	8.95108	62.6268
helplessness	387	17	17	370	36965	16956668	21.0764	12.9602	34.2755	21.0672	12.9545	34.2605	310.682
hyperkinesia	1570	17	17	1553	36965	16955485	5.02108	3.11295	8.09882	5.01923	3.11181	8.09584	54.1264
hyporeflexia	1718	17	17	1701	36965	16955337	4.58417	2.84272	7.39243	4.58252	2.84169	7.38977	47.1462
hypoventilation	2815	17	17	2798	36965	16954240	2.78669	1.72968	4.48965	2.78587	1.72917	4.48833	19.3477
hypoxic-ischaemic encephalopathy	2140	17	17	2123	36965	16954915	3.67286	2.27867	5.92007	3.67163	2.27791	5.91809	32.7894
muscle contracture	1746	17	17	1729	36965	16955309	4.50992	2.79678	7.27242	4.50831	2.79578	7.26982	45.9649
neurosis	375	17	17	358	36965	16956680	21.7829	13.3898	35.4371	21.7734	13.3839	35.4215	321.661
resting tremor	507	17	17	490	36965	16956548	15.9147	9.81187	25.8135	15.9079	9.80764	25.8024	229.546
slow speech	1780	17	17	1763	36965	16955275	4.42294	2.74296	7.13184	4.42136	2.74199	7.1293	44.583
tremor neonatal	383	17	17	366	36965	16956672	21.3068	13.1003	34.6541	21.2974	13.0945	34.6389	314.265
tricuspid valve disease	348	17	17	331	36965	16956707	23.5598	14.469	38.3622	23.5494	14.4627	38.3453	349.138
accommodation disorder	633	16	16	617	36966	16956421	11.8951	7.24061	19.5415	11.8903	7.23774	19.5338	155.563
anticholinergic syndrome	1178	16	16	1162	36966	16955876	6.31585	3.85586	10.3453	6.31355	3.85446	10.3415	70.5841
antisocial personality disorder	118	16	16	102	36966	16956936	71.9556	42.4751	121.897	71.9249	42.457	121.845	967.296
arterial disorder	1704	16	16	1688	36966	16955350	4.34762	2.65702	7.11391	4.34617	2.65614	7.11154	40.8372
congenital cystic kidney disease	740	16	16	724	36966	16956314	10.137	6.17621	16.6379	10.1331	6.1738	16.6314	128.866
dysaesthesia	2350	16	16	2334	36966	16954704	3.14418	1.92277	5.14145	3.14325	1.92221	5.13993	23.2263
exposure via ingestion	2470	16	16	2454	36966	16954584	2.99041	1.82889	4.8896	2.98954	1.82836	4.88819	21.0505
head banging	461	16	16	445	36966	16956593	16.4929	10.0151	27.1605	16.4862	10.011	27.1495	224.677
hypopnoea	2715	16	16	2699	36966	16954339	2.71891	1.66309	4.44504	2.71817	1.66263	4.44382	17.2774
intestinal malrotation	227	16	16	211	36966	16956827	34.784	20.9223	57.8295	34.7694	20.9135	57.8052	487.789
kidney malformation	324	16	16	308	36966	16956730	23.8292	14.4146	39.3927	23.8193	14.4086	39.3764	332.514
posturing	464	16	16	448	36966	16956590	16.3824	9.94859	26.977	16.3758	9.94455	26.9661	223.03
premenstrual syndrome	1194	16	16	1178	36966	16955860	6.23006	3.80366	10.2043	6.22779	3.80228	10.2006	69.2778
stress at work	902	16	16	886	36966	16956152	8.28345	5.05182	13.5823	8.2803	5.0499	13.5772	100.606
terminal insomnia	1139	16	16	1123	36966	16955915	6.5352	3.98931	10.7058	6.53281	3.98785	10.7019	73.9259
tongue biting	1672	16	16	1656	36966	16955382	4.43164	2.70825	7.25171	4.43016	2.70734	7.24928	42.0916
tracheo-oesophageal fistula	534	16	16	518	36966	16956520	14.1685	8.61416	23.3043	14.1628	8.6107	23.2949	189.876
tracheomalacia	307	16	16	291	36966	16956747	25.2213	15.2456	41.7242	25.2108	15.2393	41.7069	352.626
cleft uvula	78	15	15	63	36967	16956975	109.216	62.186	191.813	109.172	62.161	191.736	1298.54
delivery	565	15	15	550	36967	16956488	12.5098	7.48938	20.8956	12.5051	7.48659	20.8878	154.566
digeorge's syndrome	89	15	15	74	36967	16956964	92.9808	53.3729	161.982	92.9435	53.3515	161.917	1134.38
dilatation atrial	1144	15	15	1129	36967	16955909	6.09402	3.66118	10.1435	6.09196	3.65994	10.14	63.0088
exposure via breast milk	2792	15	15	2777	36967	16954261	2.47731	1.49128	4.11529	2.47671	1.49092	4.1143	13.1383
facial spasm	943	15	15	928	36967	16956110	7.41405	4.45101	12.3496	7.41144	4.44945	12.3452	81.8767
hyperphagia	3113	15	15	3098	36967	16953940	2.22058	1.33692	3.68829	2.22008	1.33663	3.68747	10.0111
infertility male	410	15	15	395	36967	16956643	17.4189	10.4006	29.173	17.4122	10.3966	29.1619	223.56
interruption of aortic arch	57	15	15	42	36967	16956996	163.824	90.8445	295.43	163.758	90.8078	295.311	1787.92
laryngomalacia	299	15	15	284	36967	16956754	24.2271	14.4127	40.7247	24.2177	14.4071	40.7089	317.14
left ventricle outflow tract obstruction	308	15	15	293	36967	16956745	23.4829	13.9756	39.4579	23.4738	13.9701	39.4426	307.033
neonatal respiratory depression	288	15	15	273	36967	16956765	25.2033	14.9856	42.3879	25.1935	14.9797	42.3714	330.352
neonatal tachypnoea	350	15	15	335	36967	16956703	20.5387	12.2428	34.4562	20.5308	12.2381	34.4429	266.754
paradoxical drug reaction	2909	15	15	2894	36967	16954144	2.37714	1.43106	3.94867	2.37658	1.43072	3.94774	11.9006
subdural haemorrhage	2328	15	15	2313	36967	16954725	2.97435	1.79	4.94233	2.97355	1.78952	4.941	19.5238
thought insertion	60	15	15	45	36967	16956993	152.902	85.2297	274.306	152.84	85.1953	274.196	1697.03
velopharyngeal incompetence	99	15	15	84	36967	16956954	81.9116	47.2828	141.902	81.8788	47.2639	141.845	1016.8
anaemia neonatal	434	14	14	420	36968	16956618	15.2895	8.97618	26.0431	15.284	8.97301	26.0339	180.868
apnoeic attack	500	14	14	486	36968	16956552	13.2131	7.76623	22.48	13.2084	7.76351	22.4722	153.559
blunted affect	519	14	14	505	36968	16956533	12.7159	7.47611	21.6282	12.7115	7.47351	21.6206	146.992
breech presentation	1164	14	14	1150	36968	16955888	5.58373	3.29613	9.45901	5.582	3.2951	9.45607	52.0263
claustrophobia	924	14	14	910	36968	16956128	7.05647	4.16202	11.9638	7.05418	4.16066	11.96	71.6448
compartment syndrome	2241	14	14	2227	36968	16954811	2.8832	1.70459	4.87674	2.88249	1.70417	4.87553	17.1065
ear malformation	445	14	14	431	36968	16956607	14.8992	8.749	25.3728	14.894	8.74591	25.3639	175.751
gastrointestinal disorder congenital	92	14	14	78	36968	16956960	82.3295	46.6062	145.434	82.2987	46.5888	145.38	953.26
genitalia external ambiguous	157	14	14	143	36968	16956895	44.9068	25.9357	77.7548	44.8902	25.9261	77.726	547.208
haemorrhagic diathesis	3078	14	14	3064	36968	16953974	2.09549	1.23944	3.54278	2.09507	1.23919	3.54208	7.97835
hypertrophic cardiomyopathy	1241	14	14	1227	36968	16955811	5.23331	3.08988	8.86361	5.2317	3.08893	8.86089	47.3827
learning disorder	2278	14	14	2264	36968	16954774	2.83607	1.67678	4.7969	2.83538	1.67636	4.79572	16.5329
libido disorder	1092	14	14	1078	36968	16955960	5.9567	3.51555	10.093	5.95482	3.51444	10.0898	56.9822
mutism	1187	14	14	1173	36968	16955865	5.47424	3.23169	9.27295	5.47255	3.23069	9.27008	50.5739
pectus excavatum	182	14	14	168	36968	16956870	38.2242	22.157	65.9427	38.2101	22.1488	65.9184	468.289
penis disorder	2239	14	14	2225	36968	16954813	2.88579	1.70612	4.88113	2.88508	1.7057	4.87992	17.1381
posture abnormal	2756	14	14	2742	36968	16954296	2.34161	1.38482	3.95945	2.3411	1.38452	3.95859	10.7026
potentiating drug interaction	2414	14	14	2400	36968	16954638	2.67534	1.58189	4.52462	2.67471	1.58152	4.52355	14.5971
protein total decreased	3174	14	14	3160	36968	16953878	2.03181	1.20182	3.43501	2.03142	1.20159	3.43435	7.30068
pyromania	96	14	14	82	36968	16956956	78.3134	44.4266	138.048	78.2841	44.41	137.996	912.389
tonic convulsion	1011	14	14	997	36968	16956041	6.44067	3.80014	10.916	6.43862	3.79892	10.9125	63.4282
umbilical cord abnormality	501	14	14	487	36968	16956551	13.1859	7.7504	22.4335	13.1813	7.74768	22.4257	153.201
vitamin b12 deficiency	3091	14	14	3077	36968	16953961	2.08663	1.23421	3.52779	2.08622	1.23396	3.5271	7.88336
binge eating	804	13	13	791	36969	16956247	7.53805	4.35713	13.0412	7.53575	4.3558	13.0372	72.5018
blood alcohol increased	740	13	13	727	36969	16956311	8.20168	4.73887	14.1948	8.19914	4.73741	14.1905	80.7343
blood ph decreased	1630	13	13	1617	36969	16955421	3.68726	2.13614	6.3647	3.68632	2.1356	6.36307	25.2482
breast discharge	1535	13	13	1522	36969	16955516	3.91744	2.26918	6.76293	3.91641	2.26859	6.76116	27.9961
brugada syndrome	816	13	13	803	36969	16956235	7.42539	4.2923	12.8454	7.42314	4.29099	12.8415	71.1044
congenital pulmonary valve atresia	211	13	13	198	36969	16956840	30.1152	17.1804	52.7883	30.1049	17.1745	52.7704	343.263
congenital tricuspid valve incompetence	160	13	13	147	36969	16956891	40.5634	23.0034	71.5283	40.5495	22.9955	71.5037	460.725
consciousness fluctuating	826	13	13	813	36969	16956225	7.33406	4.23973	12.6868	7.33183	4.23844	12.6829	69.9715
drug screen false positive	2594	13	13	2581	36969	16954457	2.30994	1.33931	3.98402	2.30948	1.33904	3.98323	9.60535
exophthalmos	1675	13	13	1662	36969	16955376	3.58742	2.07842	6.19199	3.58651	2.0779	6.19042	24.0635
extensor plantar response	849	13	13	836	36969	16956202	7.13227	4.12357	12.3362	7.13012	4.12232	12.3325	67.469
limb reduction defect	524	13	13	511	36969	16956527	11.6687	6.72839	20.2363	11.6649	6.72623	20.2298	123.618
neonatal respiratory distress	603	13	13	590	36969	16956448	10.1062	5.83278	17.5106	10.103	5.83093	17.5051	104.331
oligohydramnios	2888	13	13	2875	36969	16954163	2.07369	1.2025	3.57605	2.07331	1.20228	3.5754	7.19195
optic ischaemic neuropathy	2193	13	13	2180	36969	16954858	2.73491	1.58531	4.71816	2.7343	1.58496	4.71711	14.2174
parasomnia	575	13	13	562	36969	16956476	10.6097	6.12158	18.3885	10.6064	6.11963	18.3826	110.555
parkinsonian gait	490	13	13	477	36969	16956561	12.5004	7.20449	21.6894	12.4964	7.20216	21.6823	133.849
polycythaemia	1478	13	13	1465	36969	16955573	4.06987	2.35727	7.02671	4.06879	2.35664	7.02485	29.8273
poor feeding infant	837	13	13	824	36969	16956214	7.23615	4.18337	12.5167	7.23395	4.1821	12.5129	68.7572
tourette's disorder	708	13	13	695	36969	16956343	8.57932	4.95597	14.8517	8.57666	4.95443	14.8471	85.4182
ventricular dysfunction	2026	13	13	2013	36969	16955025	2.96183	1.71661	5.11032	2.96114	1.71621	5.10913	16.7787
altered visual depth perception	697	12	12	685	36970	16956353	8.03477	4.5401	14.2194	8.03249	4.53881	14.2154	72.6148
areflexia	2292	12	12	2280	36970	16954758	2.41373	1.3686	4.25696	2.41327	1.36834	4.25615	9.88108
cerebral vasoconstriction	642	12	12	630	36970	16956408	8.73625	4.93436	15.4675	8.73374	4.93294	15.463	80.6459
change of bowel habit	1771	12	12	1759	36970	16955279	3.12875	1.77325	5.52043	3.12806	1.77285	5.51921	17.257
chronic fatigue syndrome	1063	12	12	1051	36970	16955987	5.23663	2.96407	9.25158	5.23526	2.96329	9.24915	40.6537
clinodactyly	259	12	12	247	36970	16956791	22.2832	12.4829	39.7778	22.2763	12.479	39.7655	232.56
congenital brain damage	102	12	12	90	36970	16956948	61.1557	33.4815	111.704	61.1362	33.4708	111.668	626.325
congenital choroid plexus cyst	258	12	12	246	36970	16956792	22.3738	12.533	39.9417	22.3669	12.5291	39.9293	233.55
congenital choroid plexus cyst	258	12	12	246	36970	16956792	22.3738	12.533	39.9417	22.3669	12.5291	39.9293	233.55
congenital torticollis	81	12	12	69	36970	16956969	79.7684	43.2073	147.267	79.7429	43.1935	147.219	794.837
craniofacial deformity	198	12	12	186	36970	16956852	29.5913	16.5043	53.0555	29.582	16.4991	53.0389	311.309
dandy-walker syndrome	237	12	12	225	36970	16956813	24.4621	13.6855	43.7245	24.4545	13.6813	43.7109	256.28
deafness neurosensory	2562	12	12	2550	36970	16954488	2.15812	1.22387	3.80556	2.15775	1.22365	3.8049	7.42053
diabetes insipidus	2055	12	12	2043	36970	16954995	2.69377	1.52713	4.75168	2.69322	1.52682	4.75071	12.7013
dissociative disorder	519	12	12	507	36970	16956531	10.8558	6.12358	19.2449	10.8526	6.12177	19.2393	104.858
divorced	437	12	12	425	36970	16956613	12.9504	7.29579	22.9875	12.9465	7.29361	22.9806	128.656
eustachian tube dysfunction	470	12	12	458	36970	16956580	12.0172	6.77394	21.319	12.0137	6.77193	21.3127	118.073
foetal heart rate abnormal	821	12	12	809	36970	16956229	6.80319	3.84709	12.0308	6.80131	3.84602	12.0274	58.5149
genital hypoaesthesia	616	12	12	604	36970	16956434	9.11233	5.14559	16.137	9.1097	5.14411	16.1324	84.949
herbal interaction	258	12	12	246	36970	16956792	22.3738	12.533	39.9417	22.3669	12.5291	39.9293	233.55
herbal interaction	258	12	12	246	36970	16956792	22.3738	12.533	39.9417	22.3669	12.5291	39.9293	233.55
infantile apnoea	549	12	12	537	36970	16956501	10.2493	5.78361	18.1631	10.2463	5.78191	18.1577	97.9412
limb asymmetry	688	12	12	676	36970	16956362	8.14175	4.60025	14.4097	8.13943	4.59894	14.4056	73.8398
meningioma	2617	12	12	2605	36970	16954433	2.11255	1.19806	3.7251	2.11219	1.19785	3.72446	6.99645
metamorphopsia	1506	12	12	1494	36970	16955544	3.68377	2.0871	6.50194	3.6829	2.08661	6.5004	23.2683
necrotising colitis	1084	12	12	1072	36970	16955966	5.13404	2.90618	9.06976	5.1327	2.90542	9.0674	39.4909
prothrombin level decreased	847	12	12	835	36970	16956203	6.59134	3.72777	11.6546	6.58953	3.72675	11.6514	56.0921
scaphocephaly	55	12	12	43	36970	16956995	128.001	67.495	242.746	127.959	67.4733	242.668	1181.81
sepsis neonatal	716	12	12	704	36970	16956334	7.81792	4.41815	13.8338	7.81571	4.4169	13.8299	70.1314
shoplifting	275	12	12	263	36970	16956775	20.9276	11.7331	37.3273	20.9211	11.7294	37.3158	217.698
skull fracture	1370	12	12	1358	36970	16955680	4.05273	2.29561	7.15477	4.05174	2.29505	7.15302	27.3431
spina bifida occulta	94	12	12	82	36970	16956956	67.1221	36.6216	123.025	67.1007	36.6099	122.986	681.639
tachycardia foetal	436	12	12	424	36970	16956614	12.9809	7.31286	23.0421	12.977	7.31067	23.0352	129.001
use of accessory respiratory muscles	312	12	12	300	36970	16956738	18.3465	10.302	32.6726	18.3409	10.2989	32.6626	189.181
accidental death	1667	11	11	1656	36971	16955382	3.04634	1.6836	5.51213	3.04573	1.68326	5.51103	15.0164
antidepressant drug level above therapeutic	217	11	11	206	36971	16956832	24.4911	13.3523	44.9222	24.4842	13.3485	44.9094	235.218
aortic dilatation	861	11	11	850	36971	16956188	5.93527	3.27413	10.7593	5.93381	3.27332	10.7567	44.5514
asplenia	83	11	11	72	36971	16956966	70.0724	37.1493	132.173	70.0519	37.1384	132.134	649.502
avoidant personality disorder	43	11	11	32	36971	16957006	157.663	79.4669	312.806	157.617	79.4435	312.713	1273.94
coma scale abnormal	2255	11	11	2244	36971	16954794	2.24803	1.24303	4.06555	2.24765	1.24283	4.06488	7.58203
congenital eye disorder	237	11	11	226	36971	16956812	22.3238	12.1873	40.891	22.3174	12.1838	40.8794	213.592
congenital neurological disorder	111	11	11	100	36971	16956938	50.4521	27.0672	94.0404	50.4374	27.0593	94.013	480.209
congenital renal disorder	256	11	11	245	36971	16956793	20.5925	11.2544	37.6788	20.5867	11.2512	37.6681	196.183
death of relative	329	11	11	318	36971	16956720	15.8652	8.69673	28.9425	15.8608	8.6943	28.9345	148.044
diffuse alveolar damage	1007	11	11	996	36971	16956042	5.0652	2.79572	9.17698	5.06399	2.79505	9.17479	35.4863
dyslexia	943	11	11	932	36971	16956106	5.41305	2.98705	9.80938	5.41173	2.98632	9.807	39.1024
dyspraxia	478	11	11	467	36971	16956571	10.8032	5.94098	19.6448	10.8003	5.93938	19.6395	95.5732
erosive oesophagitis	1550	11	11	1539	36971	16955499	3.27796	1.81133	5.9321	3.27728	1.81096	5.93088	17.2846
eyelid ptosis congenital	93	11	11	82	36971	16956956	61.527	32.7873	115.459	61.509	32.7777	115.425	577.334
female orgasmic disorder	248	11	11	237	36971	16956801	21.2876	11.6292	38.9677	21.2816	11.6259	38.9566	203.187
gambling	1033	11	11	1022	36971	16956016	4.93633	2.72482	8.94276	4.93516	2.72417	8.94064	34.1502
grandiosity	332	11	11	321	36971	16956717	15.7169	8.61626	28.6694	15.7126	8.61386	28.6614	146.52
hypercapnia	2386	11	11	2375	36971	16954663	2.12401	1.17456	3.84097	2.12368	1.17437	3.84036	6.51091
intellectual disability	1090	11	11	1079	36971	16955959	4.67555	2.5813	8.4689	4.67445	2.58069	8.46692	31.4536
joint hyperextension	372	11	11	361	36971	16956677	13.9754	7.66999	25.4645	13.9716	7.66787	25.4575	128.56
myoglobin blood increased	1234	11	11	1223	36971	16955815	4.125	2.27815	7.46904	4.12407	2.27764	7.46736	25.8018
pco2 increased	655	11	11	644	36971	16956394	7.83392	4.31625	14.2184	7.83189	4.31513	14.2147	64.4568
phimosis	561	11	11	550	36971	16956488	9.17286	5.04965	16.6628	9.17043	5.04831	16.6584	78.5067
premature separation of placenta	1344	11	11	1333	36971	16955705	3.78458	2.0906	6.85115	3.78375	2.09014	6.84965	22.3458
pyelocaliectasis	758	11	11	747	36971	16956291	6.7537	3.72365	12.2494	6.75199	3.72271	12.2463	53.1212
renal tubular acidosis	1680	11	11	1669	36971	16955369	3.02261	1.67051	5.46911	3.02201	1.67017	5.46802	14.7861
single umbilical artery	322	11	11	311	36971	16956727	16.2223	8.89046	29.6007	16.2178	8.88798	29.5924	151.711
tonic clonic movements	913	11	11	902	36971	16956136	5.59309	3.08604	10.1368	5.59172	3.08529	10.1343	40.9786
univentricular heart	100	11	11	89	36971	16956949	56.6877	30.2972	106.066	56.6712	30.2884	106.035	535.407
abnormal palmar/plantar creases	174	10	10	164	36972	16956874	27.9659	14.7683	52.9576	27.9586	14.7644	52.9438	245.007
alcohol problem	224	10	10	214	36972	16956824	21.4318	11.3665	40.41	21.4262	11.3636	40.3996	186.038
alcoholic	191	10	10	181	36972	16956857	25.3393	13.4043	47.9009	25.3327	13.4008	47.8885	221.487
anomaly of external ear congenital	286	10	10	276	36972	16956762	16.6173	8.84125	31.2326	16.6131	8.839	31.2247	141.605
bipolar ii disorder	315	10	10	305	36972	16956733	15.0373	8.00899	28.2333	15.0335	8.00697	28.2261	126.844
blood bicarbonate decreased	1656	10	10	1646	36972	16955392	2.78615	1.49615	5.18843	2.78567	1.49589	5.18754	11.3785
body height below normal	615	10	10	605	36972	16956433	7.58065	4.05766	14.1624	7.57887	4.05671	14.1591	56.1816
bradycardia foetal	704	10	10	694	36972	16956344	6.60845	3.53959	12.3381	6.60694	3.53878	12.3352	46.909
cardiac aneurysm	846	10	10	836	36972	16956202	5.48592	2.94056	10.2346	5.48471	2.93991	10.2323	36.2387
chordee	131	10	10	121	36972	16956917	37.9043	19.8872	72.2444	37.8943	19.8819	72.2254	331.789
congenital hypothyroidism	213	10	10	203	36972	16956835	22.5931	11.9732	42.6324	22.5873	11.9701	42.6214	196.632
congenital nose malformation	511	10	10	501	36972	16956537	9.15433	4.89484	17.1204	9.15212	4.89366	17.1163	71.195
cyclothymic disorder	140	10	10	130	36972	16956908	35.2801	18.542	67.1282	35.2709	18.5371	67.1106	309.21
cyclothymic disorder	140	10	10	130	36972	16956908	35.2801	18.542	67.1282	35.2709	18.5371	67.1106	309.21
drug withdrawal headache	360	10	10	350	36972	16956688	13.1039	6.98823	24.5716	13.1006	6.98649	24.5654	108.667
eyelid function disorder	669	10	10	659	36972	16956379	6.95945	3.72671	12.9964	6.95784	3.72585	12.9934	50.255
heat stroke	1210	10	10	1200	36972	16955838	3.82177	2.05084	7.12195	3.82101	2.05043	7.12053	20.6566
meconium in amniotic fluid	308	10	10	298	36972	16956740	15.3905	8.1952	28.9033	15.3866	8.19313	28.8959	130.151
mucosal dryness	1631	10	10	1621	36972	16955417	2.82913	1.51918	5.26861	2.82863	1.51891	5.26769	11.7503
neurogenic bowel	195	10	10	185	36972	16956853	24.7914	13.1192	46.8483	24.7849	13.1158	46.8362	216.55
oculogyric crisis	1586	10	10	1576	36972	16955462	2.90992	1.56247	5.41936	2.9094	1.5622	5.4184	12.4533
pilonidal cyst congenital	87	10	10	77	36972	16956961	59.5641	30.8195	115.118	59.5482	30.8113	115.087	509.486
prothrombin time ratio decreased	395	10	10	385	36972	16956653	11.9126	6.35797	22.32	11.9096	6.3564	22.3145	97.4084
pulmonary artery atresia	140	10	10	130	36972	16956908	35.2801	18.542	67.1282	35.2709	18.5371	67.1106	309.21
pulmonary artery atresia	140	10	10	130	36972	16956908	35.2801	18.542	67.1282	35.2709	18.5371	67.1106	309.21
single functional kidney	555	10	10	545	36972	16956493	8.41524	4.50188	15.7304	8.41324	4.5008	15.7266	64.1461
sinus arrhythmia	1131	10	10	1121	36972	16955917	4.09112	2.19498	7.62527	4.09029	2.19453	7.62372	23.1428
toxicologic test abnormal	598	10	10	588	36972	16956450	7.79982	4.17437	14.574	7.79798	4.17338	14.5706	58.2733
trichotillomania	516	10	10	506	36972	16956532	9.06387	4.84677	16.9502	9.06169	4.8456	16.9461	70.3326
vacterl syndrome	123	10	10	113	36972	16956925	40.5878	21.2581	77.4939	40.5771	21.2525	77.4734	354.637
abdominal wall anomaly	85	9	9	76	36973	16956962	54.3116	27.2139	108.391	54.2986	27.2074	108.365	421
alcohol intolerance	581	9	9	572	36973	16956466	7.21601	3.73508	13.941	7.2145	3.7343	13.9381	47.4333
amimia	89	9	9	80	36973	16956958	51.596	25.9005	102.783	51.5837	25.8944	102.759	401.285
antidepressant drug level increased	227	9	9	218	36973	16956820	18.9341	9.7202	36.8822	18.9298	9.71795	36.8737	146.786
astigmatism	1258	9	9	1249	36973	16955789	3.30456	1.71522	6.3666	3.304	1.71493	6.36552	14.3576
bilirubin conjugated increased	1974	9	9	1965	36973	16955073	2.10037	1.09112	4.04313	2.1001	1.09098	4.04261	5.16335
bladder dilatation	855	9	9	846	36973	16956192	4.87883	2.52951	9.41011	4.87789	2.52902	9.40829	27.4554
bleeding time prolonged	1094	9	9	1085	36973	16955953	3.80409	1.9738	7.33159	3.8034	1.97344	7.33027	18.4451
compulsions	504	9	9	495	36973	16956543	8.33854	4.3127	16.1225	8.33675	4.31177	16.119	57.0743
diaphragmatic hernia	542	9	9	533	36973	16956505	7.74403	4.0069	14.9667	7.74239	4.00605	14.9635	51.9681
dissociative amnesia	97	9	9	88	36973	16956950	46.9054	23.6208	93.1432	46.8942	23.6152	93.121	366.735
drowning	843	9	9	834	36973	16956204	4.94903	2.56578	9.54598	4.94807	2.56529	9.54413	28.0502
electrocardiogram st segment depression	1951	9	9	1942	36973	16955096	2.12524	1.10402	4.09109	2.12497	1.10388	4.09056	5.33597
fear of death	1834	9	9	1825	36973	16955213	2.26151	1.1747	4.35382	2.2612	1.17454	4.35323	6.30061
feeling of relaxation	624	9	9	615	36973	16956423	6.71146	3.47516	12.9616	6.71007	3.47444	12.9589	43.1027
foetal macrosomia	205	9	9	196	36973	16956842	21.0594	10.7952	41.0829	21.0546	10.7927	41.0734	164.373
fontanelle bulging	101	9	9	92	36973	16956946	44.866	22.6251	88.9702	44.8554	22.6197	88.949	351.514
food aversion	1174	9	9	1165	36973	16955873	3.54284	1.83859	6.82684	3.54223	1.83827	6.82564	16.296
genital labial adhesions	48	9	9	39	36973	16956999	105.838	51.2662	218.501	105.813	51.2538	218.448	759.201
glossoptosis	194	9	9	185	36973	16956853	22.3116	11.4272	43.5636	22.3064	11.4245	43.5535	174.666
haemangioma	1811	9	9	1802	36973	16955236	2.29038	1.18967	4.40949	2.29006	1.1895	4.40888	6.50878
heart sounds abnormal	685	9	9	676	36973	16956362	6.10582	3.16292	11.7869	6.10457	3.16227	11.7845	37.9123
hemivertebra	163	9	9	154	36973	16956884	26.803	13.6848	52.4964	26.7967	13.6816	52.4841	211.167
hypotrichosis	605	9	9	596	36973	16956442	6.92542	3.58541	13.3769	6.92398	3.58466	13.3741	44.9387
inhibitory drug interaction	1301	9	9	1292	36973	16955746	3.19457	1.65826	6.15421	3.19403	1.65798	6.15318	13.4713
inner ear disorder	915	9	9	906	36973	16956132	4.55571	2.36253	8.78488	4.55485	2.36208	8.78321	24.7253
intention tremor	466	9	9	457	36973	16956581	9.03192	4.66903	17.4716	9.02996	4.66802	17.4679	63.0269
menopausal symptoms	1818	9	9	1809	36973	16955229	2.28151	1.18507	4.3924	2.2812	1.18491	4.3918	6.44473
mitral valve atresia	74	9	9	65	36973	16956973	63.5028	31.6238	127.518	63.4876	31.6163	127.487	486.211
noonan syndrome	52	9	9	43	36973	16956995	95.9927	46.7933	196.921	95.9696	46.782	196.874	699.43
oromandibular dystonia	550	9	9	541	36973	16956497	7.62951	3.94796	14.7442	7.6279	3.94713	14.7411	50.9845
phonophobia	368	9	9	359	36973	16956679	11.4975	5.9333	22.2798	11.495	5.93198	22.2749	84.1304
placenta praevia	691	9	9	682	36973	16956356	6.0521	3.13521	11.6828	6.05087	3.13457	11.6804	37.4525
po2 increased	475	9	9	466	36973	16956572	8.85748	4.57941	17.1321	8.85556	4.57842	17.1284	61.5298
poriomania	171	9	9	162	36973	16956876	25.4794	13.0209	49.8582	25.4734	13.0178	49.8465	200.478
psychiatric decompensation	1463	9	9	1454	36973	16955584	2.83861	1.47386	5.46709	2.83817	1.47363	5.46623	10.6496
qrs axis abnormal	648	9	9	639	36973	16956399	6.45938	3.34523	12.4725	6.45805	3.34454	12.47	40.941
rapid eye movements sleep abnormal	354	9	9	345	36973	16956693	11.9641	6.17205	23.1916	11.9614	6.17067	23.1864	88.1087
restrictive cardiomyopathy	259	9	9	250	36973	16956788	16.5105	8.49036	32.1068	16.5068	8.48842	32.0994	126.552
shone complex	67	9	9	58	36973	16956980	71.1669	35.2603	143.638	71.1499	35.2519	143.604	538.861
stereotypy	742	9	9	733	36973	16956305	5.63099	2.91793	10.8666	5.62987	2.91735	10.8645	33.8533
subvalvular aortic stenosis	29	9	9	20	36973	16957018	206.385	93.9683	453.287	206.335	93.9456	453.177	1268.32
suffocation feeling	2059	9	9	2050	36973	16954988	2.01327	1.04594	3.87523	2.01302	1.04581	3.87475	4.56858
threatened labour	399	9	9	390	36973	16956648	10.5836	5.46518	20.4957	10.5813	5.46398	20.4911	76.3225
tunnel vision	1505	9	9	1496	36973	16955542	2.75891	1.43256	5.31329	2.75848	1.43234	5.31247	10.0296
underweight	1609	9	9	1600	36973	16955438	2.57957	1.3396	4.96726	2.57918	1.3394	4.96652	8.65427
urine sodium increased	190	9	9	181	36973	16956857	22.8047	11.6757	44.5416	22.7994	11.673	44.5313	178.706
victim of chemical submission	200	9	9	191	36973	16956847	21.6107	11.0736	42.1745	21.6057	11.071	42.1648	168.911
abortion missed	1127	8	8	1119	36974	16955919	3.27857	1.63541	6.57267	3.27808	1.63517	6.57168	12.576
arterial stenosis	753	8	8	745	36974	16956293	4.92457	2.45343	9.88469	4.92372	2.45301	9.88298	24.7499
arteriovenous malformation	797	8	8	789	36974	16956249	4.64993	2.31708	9.3315	4.64914	2.31669	9.32991	22.6849
atrial tachycardia	1606	8	8	1598	36974	16955440	2.29576	1.14601	4.59898	2.29548	1.14587	4.59842	5.82034
carbon monoxide poisoning	371	8	8	363	36974	16956675	10.1071	5.01587	20.3661	10.1052	5.01489	20.3622	64.219
chloasma	401	8	8	393	36974	16956645	9.33557	4.63565	18.8006	9.33377	4.63475	18.797	58.3411
chylothorax	535	8	8	527	36974	16956511	6.96177	3.46307	13.9952	6.96048	3.46242	13.9926	40.2238
circadian rhythm sleep disorder	666	8	8	658	36974	16956380	5.57572	2.77647	11.1972	5.57473	2.77598	11.1952	29.6733
congenital umbilical hernia	306	8	8	298	36974	16956740	12.3117	6.09992	24.8494	12.3093	6.0987	24.8444	80.9526
cranial nerve disorder	585	8	8	577	36974	16956461	6.35847	3.1644	12.7766	6.35732	3.16382	12.7743	35.6242
death neonatal	1206	8	8	1198	36974	16955840	3.06236	1.52781	6.13822	3.06191	1.52759	6.13733	11.0351
developmental hip dysplasia	668	8	8	660	36974	16956378	5.55882	2.7681	11.1631	5.55784	2.7676	11.1611	29.5451
diaphragmatic paralysis	494	8	8	486	36974	16956552	7.54909	3.75357	15.1826	7.54768	3.75287	15.1797	44.7068
diet refusal	687	8	8	679	36974	16956359	5.40327	2.69095	10.8494	5.40231	2.69047	10.8475	28.3663
distractibility	981	8	8	973	36974	16956065	3.77056	1.88013	7.56177	3.76996	1.87983	7.56057	16.1499
echolalia	252	8	8	244	36974	16956794	15.0365	7.43483	30.4105	15.0335	7.43332	30.4044	101.475
electrocardiogram repolarisation abnormality	664	8	8	656	36974	16956382	5.59272	2.7849	11.2314	5.59172	2.78441	11.2294	29.8022
femoral anteversion	25	8	8	17	36974	16957021	215.821	93.1346	500.124	215.775	93.1145	500.016	1162.96
floppy infant	141	8	8	133	36974	16956905	27.586	13.5141	56.3106	27.5802	13.5113	56.2988	193.306
foetal hypokinesia	595	8	8	587	36974	16956451	6.25015	3.11074	12.5579	6.24901	3.11017	12.5556	34.7993
gastric ph decreased	831	8	8	823	36974	16956215	4.45782	2.22167	8.94468	4.45707	2.2213	8.94318	21.246
gastrointestinal malformation	185	8	8	177	36974	16956861	20.7284	10.206	42.0993	20.7241	10.2039	42.0906	143.686
grief reaction	441	8	8	433	36974	16956605	8.47314	4.21012	17.0528	8.47153	4.20931	17.0495	51.7616
haemorrhagic disorder	906	8	8	898	36974	16956140	4.08549	2.03668	8.1953	4.08482	2.03635	8.19396	18.4735
heterotaxia	151	8	8	143	36974	16956895	25.6569	12.5869	52.2986	25.6515	12.5843	52.2877	179.485
hyponatraemic syndrome	210	8	8	202	36974	16956836	18.163	8.95989	36.8189	18.1593	8.95806	36.8114	124.775
laziness	1416	8	8	1408	36974	16955630	2.60558	1.30037	5.22086	2.60524	1.3002	5.22016	7.86857
oppositional defiant disorder	350	8	8	342	36974	16956696	10.7278	5.3214	21.6267	10.7256	5.32036	21.6225	68.9399
premature ejaculation	540	8	8	532	36974	16956506	6.89633	3.43068	13.863	6.89506	3.43005	13.8604	39.7246
prurigo	829	8	8	821	36974	16956217	4.46868	2.22707	8.96655	4.46793	2.22669	8.96504	21.3272
pulmonary artery dilatation	263	8	8	255	36974	16956783	14.3879	7.11754	29.0847	14.385	7.1161	29.0788	96.6068
quadriplegia	1706	8	8	1698	36974	16955340	2.16054	1.07863	4.32767	2.16029	1.0785	4.32716	4.96264
reflexes abnormal	583	8	8	575	36974	16956463	6.38059	3.17535	12.8213	6.37943	3.17477	12.8189	35.7927
synostosis	106	8	8	98	36974	16956940	37.4382	18.2092	76.9732	37.4303	18.2053	76.957	262.25
tobacco user	1421	8	8	1413	36974	16955625	2.59636	1.29578	5.20235	2.59602	1.29561	5.20165	7.80624
trance	312	8	8	304	36974	16956734	12.0687	5.9806	24.3545	12.0664	5.97942	24.3497	79.1134
unemployment	176	8	8	168	36974	16956870	21.8389	10.744	44.391	21.8344	10.7418	44.3818	151.814
vitello-intestinal duct remnant	104	8	8	96	36974	16956942	38.2182	18.578	78.6214	38.2101	18.5741	78.6048	267.593
abnormal sleep-related event	1155	7	7	1148	36975	16955890	2.7962	1.32993	5.87906	2.79586	1.32977	5.87835	8.02634
abortion threatened	452	7	7	445	36975	16956593	7.21387	3.41891	15.2212	7.2127	3.41835	15.2187	36.8802
anosognosia	671	7	7	664	36975	16956374	4.83454	2.29564	10.1814	4.83381	2.29529	10.1798	21.0636
anterograde amnesia	485	7	7	478	36975	16956560	6.71583	3.18414	14.1647	6.71475	3.18363	14.1624	33.5553
antidepressant discontinuation syndrome	93	7	7	86	36975	16956952	37.3284	17.276	80.6559	37.3215	17.2728	80.641	228.815
asterixis	954	7	7	947	36975	16956091	3.38973	1.61146	7.13038	3.38928	1.61124	7.12943	11.7045
autophobia	195	7	7	188	36975	16956850	17.0756	8.02939	36.3138	17.0726	8.02796	36.3073	102.117
bronchomalacia	116	7	7	109	36975	16956929	29.4517	13.7145	63.247	29.4463	13.712	63.2355	180.755
bronchomalacia	116	7	7	109	36975	16956929	29.4517	13.7145	63.247	29.4463	13.712	63.2355	180.755
cell death	1407	7	7	1400	36975	16955638	2.29285	1.09097	4.81881	2.29261	1.09085	4.81829	5.07658
coloboma	174	7	7	167	36975	16956871	19.2229	9.02372	40.9499	19.2195	9.0221	40.9425	116.038
congenital bladder anomaly	129	7	7	122	36975	16956916	26.3134	12.2833	56.3687	26.3086	12.2811	56.3584	161.18
congenital flat feet	37	7	7	30	36975	16957008	107.008	46.9993	243.638	106.988	46.9905	243.592	595.934
congenital floppy infant	41	7	7	34	36975	16957004	94.4191	41.8535	213.004	94.4015	41.8457	212.964	536.442
congenital gastric anomaly	52	7	7	45	36975	16956993	71.3389	32.1698	158.199	71.3255	32.1638	158.169	420.039
congenital multiplex arthrogryposis	161	7	7	154	36975	16956884	20.8456	9.77293	44.4637	20.8419	9.77117	44.4557	126.481
congenital oral malformation	213	7	7	206	36975	16956832	15.5836	7.33647	33.1015	15.5808	7.33517	33.0956	92.3772
daydreaming	1287	7	7	1280	36975	16955758	2.50782	1.19305	5.27152	2.50754	1.19291	5.27092	6.31032
dysentery	1423	7	7	1416	36975	16955622	2.26694	1.07866	4.76425	2.2667	1.07855	4.76375	4.93114
foetal cardiac disorder	279	7	7	272	36975	16956766	11.8022	5.57302	24.9941	11.8002	5.57205	24.9898	67.4595
foetal damage	73	7	7	66	36975	16956972	48.6401	22.3154	106.019	48.6311	22.3112	106	295.249
foetal damage	73	7	7	66	36975	16956972	48.6401	22.3154	106.019	48.6311	22.3112	106	295.249
foetal heart rate disorder	146	7	7	139	36975	16956899	23.0952	10.8084	49.3495	23.091	10.8064	49.3406	140.848
foetal heart rate disorder	146	7	7	139	36975	16956899	23.0952	10.8084	49.3495	23.091	10.8064	49.3406	140.848
foetal malformation	927	7	7	920	36975	16956118	3.48922	1.65862	7.34024	3.48875	1.65839	7.33925	12.3345
food interaction	1435	7	7	1428	36975	16955610	2.24789	1.06961	4.72414	2.24765	1.0695	4.72365	4.82469
granuloma annulare	580	7	7	573	36975	16956465	5.60235	2.65859	11.8057	5.60148	2.65818	11.8038	26.1416
heart valve stenosis	309	7	7	302	36975	16956736	10.6298	5.0241	22.4902	10.628	5.02323	22.4863	59.6725
hernia congenital	65	7	7	58	36975	16956980	55.3491	25.2633	121.264	55.3388	25.2586	121.241	333.276
high risk sexual behaviour	99	7	7	92	36975	16956946	34.8939	16.1799	75.2531	34.8875	16.1769	75.2392	214.123
hydrops foetalis	527	7	7	520	36975	16956518	6.17338	2.92823	13.0149	6.1724	2.92776	13.0129	29.9388
hypersexuality	1505	7	7	1498	36975	16955540	2.14284	1.01971	4.50299	2.14262	1.01961	4.50253	4.24592
iatrogenic injury	1200	7	7	1193	36975	16955845	2.69072	1.27987	5.65681	2.6904	1.27972	5.65614	7.39181
lipomeningocele	19	7	7	12	36975	16957026	267.521	105.317	679.543	267.471	105.297	679.415	1173.68
macrosomia	170	7	7	163	36975	16956875	19.6946	9.24172	41.9704	19.6911	9.24006	41.9629	119.081
male orgasmic disorder	407	7	7	400	36975	16956638	8.02545	3.80108	16.9447	8.02412	3.80045	16.9418	42.302
metabolic alkalosis	1249	7	7	1242	36975	16955796	2.58456	1.22948	5.43316	2.58426	1.22934	5.43252	6.76091
multiple cardiac defects	116	7	7	109	36975	16956929	29.4517	13.7145	63.247	29.4463	13.712	63.2355	180.755
multiple cardiac defects	116	7	7	109	36975	16956929	29.4517	13.7145	63.247	29.4463	13.712	63.2355	180.755
neonatal seizure	146	7	7	139	36975	16956899	23.0952	10.8084	49.3495	23.091	10.8064	49.3406	140.848
neonatal seizure	146	7	7	139	36975	16956899	23.0952	10.8084	49.3495	23.091	10.8064	49.3406	140.848
neonatal tachycardia	144	7	7	137	36975	16956901	23.4323	10.9632	50.0832	23.4281	10.9613	50.0742	142.991
nose deformity	332	7	7	325	36975	16956713	9.87753	4.67134	20.886	9.87585	4.67055	20.8824	54.6634
ocular hypertension	1436	7	7	1429	36975	16955609	2.24632	1.06887	4.72083	2.24608	1.06875	4.72033	4.81592
periventricular leukomalacia	242	7	7	235	36975	16956803	13.6605	6.44094	28.9723	13.6581	6.43981	28.9672	79.7449
personal relationship issue	598	7	7	591	36975	16956447	5.43172	2.57797	11.4445	5.43088	2.57757	11.4427	25.0097
phaeochromocytoma	591	7	7	584	36975	16956454	5.49683	2.60873	11.5823	5.49598	2.60833	11.5805	25.4414
precocious puberty	480	7	7	473	36975	16956565	6.78682	3.21762	14.3152	6.78573	3.2171	14.3129	34.0291
primary progressive multiple sclerosis	425	7	7	418	36975	16956620	7.67985	3.6384	16.2105	7.67859	3.6378	16.2078	39.993
psychotic behaviour	858	7	7	851	36975	16956187	3.77215	1.7927	7.93724	3.77162	1.79245	7.93613	14.1417
renal ischaemia	419	7	7	412	36975	16956626	7.7917	3.69105	16.448	7.79041	3.69044	16.4453	40.7403
rib deformity	228	7	7	221	36975	16956817	14.5259	6.84426	30.8289	14.5233	6.84305	30.8234	85.44
schizoaffective disorder	1455	7	7	1448	36975	16955590	2.21684	1.05487	4.65877	2.21661	1.05476	4.65829	4.65215
sensation of blood flow	330	7	7	323	36975	16956715	9.93869	4.70004	21.0163	9.937	4.69924	21.0127	55.071
serum serotonin decreased	145	7	7	138	36975	16956900	23.2625	10.8853	49.7137	23.2583	10.8833	49.7047	141.912
sexual inhibition	73	7	7	66	36975	16956972	48.6401	22.3154	106.019	48.6311	22.3112	106	295.249
sexual inhibition	73	7	7	66	36975	16956972	48.6401	22.3154	106.019	48.6311	22.3112	106	295.249
slow response to stimuli	1018	7	7	1011	36975	16956027	3.17514	1.5097	6.67782	3.17473	1.5095	6.67696	10.3569
stab wound	292	7	7	285	36975	16956753	11.2639	5.32109	23.8438	11.2619	5.32017	23.8397	63.887
sudden onset of sleep	1243	7	7	1236	36975	16955802	2.59711	1.23543	5.45959	2.5968	1.23529	5.45895	6.83504
temperature regulation disorder	1472	7	7	1465	36975	16955573	2.19111	1.04265	4.60461	2.19089	1.04254	4.60413	4.51011
twin pregnancy	784	7	7	777	36975	16956261	4.13142	1.96288	8.69571	4.13082	1.96259	8.69446	16.4628
urinary tract malformation	111	7	7	104	36975	16956934	30.8677	14.358	66.3612	30.862	14.3553	66.3491	189.507
visceral congestion	399	7	7	392	36975	16956646	8.18924	3.87814	17.2927	8.18788	3.8775	17.2899	43.3962
abdominal symptom	633	6	6	627	36976	16956411	4.38831	1.96383	9.80602	4.38776	1.96358	9.80479	15.5458
alkalosis	309	6	6	303	36976	16956735	9.08094	4.04735	20.3747	9.07963	4.04677	20.3717	42.3017
amblyopia	484	6	6	478	36976	16956560	5.75627	2.57295	12.8781	5.7555	2.5726	12.8764	23.2839
amniotic band syndrome	103	6	6	97	36976	16956941	28.3666	12.4361	64.7037	28.3621	12.4342	64.6935	149.159
amniotic band syndrome	103	6	6	97	36976	16956941	28.3666	12.4361	64.7037	28.3621	12.4342	64.6935	149.159
anaesthesia	284	6	6	278	36976	16956760	9.89759	4.40822	22.2226	9.89615	4.40758	22.2194	46.9702
anticipatory anxiety	226	6	6	220	36976	16956818	12.507	5.55789	28.1446	12.5051	5.55706	28.1404	61.8253
aortic disorder	711	6	6	705	36976	16956333	3.90278	1.74728	8.71738	3.90231	1.74707	8.71633	12.8427
aortic occlusion	341	6	6	335	36976	16956703	8.21349	3.66348	18.4146	8.21232	3.66296	18.412	37.3366
apallic syndrome	691	6	6	685	36976	16956353	4.01674	1.79812	8.9728	4.01625	1.7979	8.9717	13.4739
blood cholinesterase decreased	239	6	6	233	36976	16956805	11.8092	5.25095	26.5584	11.8074	5.25017	26.5544	57.8635
blood electrolytes abnormal	1041	6	6	1035	36976	16956003	2.65836	1.19144	5.93139	2.6581	1.19132	5.93079	6.17044
blood urea decreased	1077	6	6	1071	36976	16955967	2.569	1.15148	5.73156	2.56875	1.15137	5.73099	5.71659
brief psychotic disorder, with postpartum onset	65	6	6	59	36976	16956979	46.6367	20.135	108.02	46.6293	20.1318	108.003	243.176
cerebellar hypoplasia	154	6	6	148	36976	16956890	18.5916	8.21876	42.0558	18.5887	8.21749	42.0493	95.9654
chemical submission	92	6	6	86	36976	16956952	31.9949	13.9839	73.2039	31.9899	13.9817	73.1923	168.38
cloacal exstrophy	51	6	6	45	36976	16956993	61.1459	26.085	143.332	61.1362	26.0808	143.31	313.161
clonic convulsion	586	6	6	580	36976	16956458	4.74393	2.12231	10.6039	4.74332	2.12204	10.6026	17.544
confabulation	201	6	6	195	36976	16956843	14.1105	6.26181	31.7968	14.1084	6.26087	31.792	70.8949
congenital megacolon	96	6	6	90	36976	16956948	30.5729	13.3784	69.8664	30.5681	13.3763	69.8555	160.88
congenital visual acuity reduced	40	6	6	34	36976	16957004	80.9285	33.9743	192.776	80.9155	33.9688	192.745	402.533
convulsions local	155	6	6	149	36976	16956889	18.4668	8.16447	41.7691	18.4639	8.16321	41.7626	95.2731
delusion of grandeur	334	6	6	328	36976	16956710	8.38879	3.7411	18.8104	8.38759	3.74056	18.8078	38.3403
dreamy state	278	6	6	272	36976	16956766	10.1159	4.50461	22.7171	10.1144	4.50396	22.7138	48.2171
drug-disease interaction	439	6	6	433	36976	16956605	6.35451	2.83888	14.2239	6.35365	2.83849	14.2219	26.697
drug exposure before pregnancy	935	6	6	929	36976	16956109	2.96171	1.32704	6.60995	2.96139	1.3269	6.60924	7.74481
duodenal atresia	103	6	6	97	36976	16956941	28.3666	12.4361	64.7037	28.3621	12.4342	64.6935	149.159
duodenal atresia	103	6	6	97	36976	16956941	28.3666	12.4361	64.7037	28.3621	12.4342	64.6935	149.159
epilepsy congenital	46	6	6	40	36976	16956998	68.7892	29.1631	162.258	68.7782	29.1584	162.233	348.485
epilepsy congenital	46	6	6	40	36976	16956998	68.7892	29.1631	162.258	68.7782	29.1584	162.233	348.485
facial asymmetry	742	6	6	736	36976	16956302	3.73839	1.67392	8.349	3.73795	1.67372	8.34801	11.9361
female sexual dysfunction	168	6	6	162	36976	16956876	16.9849	7.51882	38.3685	16.9823	7.51767	38.3626	87.0247
h1n1 influenza	1228	6	6	1222	36976	16955816	2.25154	1.00946	5.02189	2.25133	1.00937	5.02144	4.15299
haematoma muscle	721	6	6	715	36976	16956323	3.84819	1.72292	8.59504	3.84773	1.72272	8.59401	12.541
haemorrhoid infection	57	6	6	51	36976	16956987	53.9523	23.1527	125.724	53.9437	23.149	125.704	278.956
hirsutism	1152	6	6	1146	36976	16955892	2.40086	1.07627	5.35565	2.40064	1.07617	5.35514	4.87794
holoprosencephaly	145	6	6	139	36976	16956899	19.7953	8.74191	44.8249	19.7923	8.74056	44.818	102.628
housebound	302	6	6	296	36976	16956742	9.2957	4.1423	20.8604	9.29435	4.1417	20.8574	43.5301
hyperthermia malignant	1221	6	6	1215	36976	16955823	2.26451	1.01527	5.05088	2.2643	1.01518	5.05042	4.21513
hyposmia	1167	6	6	1161	36976	16955877	2.36984	1.0624	5.28631	2.36962	1.0623	5.28581	4.72567
hypothermia neonatal	125	6	6	119	36976	16956919	23.1223	10.1822	52.5073	23.1187	10.1806	52.4992	120.878
idiosyncratic alcohol intoxication	8	6	6	2	36976	16957036	1375.79	277.665	6816.81	1375.56	277.62	6815.71	2060.35
intestinal infarction	841	6	6	835	36976	16956203	3.29514	1.47602	7.35624	3.29476	1.47585	7.35541	9.52171
job dissatisfaction	535	6	6	529	36976	16956509	5.2013	2.32601	11.6309	5.20062	2.3257	11.6294	20.1298
joint contracture	952	6	6	946	36976	16956092	2.90848	1.30326	6.49086	2.90817	1.30312	6.49017	7.46524
limb hypoplasia congenital	133	6	6	127	36976	16956911	21.6658	9.55267	49.1387	21.6624	9.55119	49.1311	112.918
liver tenderness	253	6	6	247	36976	16956791	11.1398	4.95618	25.0386	11.1382	4.95544	25.0349	54.0555
moaning	908	6	6	902	36976	16956136	3.05036	1.36666	6.80835	3.05003	1.36651	6.8076	8.21319
myoglobin urine present	242	6	6	236	36976	16956802	11.6591	5.18487	26.2174	11.6573	5.1841	26.2135	57.0101
nasal obstruction	1190	6	6	1184	36976	16955854	2.3238	1.0418	5.1834	2.32359	1.0417	5.18292	4.50125
neuromyopathy	905	6	6	899	36976	16956139	3.06054	1.37121	6.83113	3.06021	1.37106	6.83038	8.26717
nuchal rigidity	782	6	6	776	36976	16956262	3.54568	1.5879	7.91729	3.54527	1.58771	7.91637	10.8804
oculoauriculovertebral dysplasia	71	6	6	65	36976	16956973	42.3318	18.342	97.6981	42.3251	18.3391	97.6826	221.635
perinatal stroke	29	6	6	23	36976	16957015	119.634	48.7098	293.825	119.614	48.702	293.778	559.722
periorbital haematoma	737	6	6	731	36976	16956307	3.76396	1.68533	8.40629	3.76351	1.68513	8.40529	12.0767
postictal state	902	6	6	896	36976	16956142	3.07079	1.37579	6.85406	3.07046	1.37564	6.85331	8.32156
promiscuity	41	6	6	35	36976	16957003	78.6163	33.0651	186.92	78.6037	33.0598	186.89	392.426
pulmonary arteriovenous fistula	37	6	6	31	36976	16957007	88.7603	37.029	212.763	88.7461	37.023	212.729	436.132
pupillary disorder	508	6	6	502	36976	16956536	5.48106	2.45052	12.2595	5.48034	2.45019	12.2578	21.7179
retrognathia	281	6	6	275	36976	16956763	10.0056	4.4559	22.4672	10.0041	4.45525	22.4639	47.5869
rhabdomyoma	46	6	6	40	36976	16956998	68.7892	29.1631	162.258	68.7782	29.1584	162.233	348.485
rhabdomyoma	46	6	6	40	36976	16956998	68.7892	29.1631	162.258	68.7782	29.1584	162.233	348.485
right ventricular dysfunction	823	6	6	817	36976	16956221	3.36774	1.50844	7.51879	3.36735	1.50827	7.51794	9.91362
sexual abuse	322	6	6	316	36976	16956722	8.70735	3.8821	19.5302	8.7061	3.88154	19.5274	40.164
sexually inappropriate behaviour	357	6	6	351	36976	16956687	7.83908	3.49761	17.5695	7.83797	3.49712	17.567	35.1925
strabismus congenital	142	6	6	136	36976	16956902	20.232	8.93142	45.8308	20.2289	8.93004	45.8237	105.037
suspiciousness	568	6	6	562	36976	16956476	4.89588	2.19	10.945	4.89525	2.18972	10.9436	18.4013
sweat gland disorder	380	6	6	374	36976	16956664	7.35699	3.28388	16.4821	7.35596	3.28342	16.4798	32.4319
thrombocytopenia neonatal	324	6	6	318	36976	16956720	8.65259	3.85787	19.4064	8.65135	3.85731	19.4036	39.8505
turner's syndrome	126	6	6	120	36976	16956918	22.9296	10.099	52.0612	22.9261	10.0975	52.0531	119.828
umbilical cord around neck	547	6	6	541	36976	16956497	5.08593	2.27464	11.3718	5.08526	2.27434	11.3703	19.4761
vasoconstriction	692	6	6	686	36976	16956352	4.01088	1.79551	8.95967	4.01039	1.79529	8.95858	13.4414
vasoplegia syndrome	998	6	6	992	36976	16956046	2.7736	1.24296	6.18913	2.77331	1.24284	6.18849	6.76286
vasospasm	759	6	6	753	36976	16956285	3.65399	1.63625	8.1599	3.65356	1.63606	8.15894	11.4727
abdominal transposition	27	5	5	22	36977	16957016	104.223	39.4657	275.239	104.209	39.4604	275.202	416.448
adrenogenital syndrome	119	5	5	114	36977	16956924	20.1132	8.21336	49.2539	20.1106	8.2123	49.2475	86.987
alcohol withdrawal syndrome	750	5	5	745	36977	16956293	3.07761	1.27713	7.41634	3.07732	1.27702	7.41567	6.96498
amniotic fluid volume decreased	503	5	5	498	36977	16956540	4.60412	1.90782	11.111	4.60363	1.90762	11.1098	13.9645
androgen deficiency	313	5	5	308	36977	16956730	7.4444	3.07646	18.0139	7.44353	3.0761	18.0118	27.4444
antipsychotic drug level above therapeutic	722	5	5	717	36977	16956321	3.1978	1.32686	7.70686	3.1975	1.32673	7.70614	7.49924
arachnoid cyst	326	5	5	321	36977	16956717	7.14291	2.95271	17.2794	7.14208	2.95236	17.2774	26.0059
arterial injury	645	5	5	640	36977	16956398	3.58255	1.48596	8.63729	3.5822	1.48581	8.63645	9.23499
arterial injury	645	5	5	640	36977	16956398	3.58255	1.48596	8.63729	3.5822	1.48581	8.63645	9.23499
asocial behaviour	303	5	5	298	36977	16956740	7.69422	3.17894	18.6229	7.69331	3.17857	18.6207	28.6365
atonic seizures	535	5	5	530	36977	16956508	4.32612	1.79311	10.4374	4.32567	1.79292	10.4363	12.6652
blood follicle stimulating hormone increased	344	5	5	339	36977	16956699	6.76363	2.79693	16.3561	6.76285	2.79661	16.3542	24.1972
borderline personality disorder	569	5	5	564	36977	16956474	4.06532	1.68543	9.80573	4.06491	1.68525	9.80473	11.4534
brachycephaly	95	5	5	90	36977	16956948	25.4767	10.3517	62.7012	25.4734	10.3503	62.6931	111.376
brachydactyly	158	5	5	153	36977	16956885	14.9863	6.14924	36.5228	14.9844	6.14846	36.5182	63.191
bulimia nervosa	388	5	5	383	36977	16956655	5.98659	2.47743	14.4663	5.98592	2.47715	14.4647	20.4978
bundle branch block	842	5	5	837	36977	16956201	2.73931	1.13712	6.599	2.73908	1.13702	6.59844	5.4883
burns third degree	929	5	5	924	36977	16956114	2.48138	1.0303	5.97617	2.48118	1.03021	5.97569	4.3975
cardiac ventricular disorder	359	5	5	354	36977	16956684	6.47703	2.67914	15.6587	6.47629	2.67883	15.6569	22.8315
carotid artery thrombosis	622	5	5	617	36977	16956421	3.7161	1.54116	8.96042	3.71573	1.541	8.95953	9.84488
central nervous system vasculitis	332	5	5	327	36977	16956711	7.01184	2.89889	16.9603	7.01103	2.89855	16.9583	25.3807
cerebellar ataxia	826	5	5	821	36977	16956217	2.7927	1.15922	6.72796	2.79246	1.15912	6.72737	5.71828
chronic hepatitis	691	5	5	686	36977	16956352	3.34231	1.38663	8.05625	3.34199	1.3865	8.05549	8.14703
coagulation factor v level decreased	276	5	5	271	36977	16956767	8.46081	3.49313	20.4932	8.4598	3.49271	20.4907	32.2947
congenital abdominal hernia	21	5	5	16	36977	16957022	143.307	52.496	391.21	143.288	52.489	391.157	538.267
congenital abdominal hernia	21	5	5	16	36977	16957022	143.307	52.496	391.21	143.288	52.489	391.157	538.267
congenital aortic dilatation	21	5	5	16	36977	16957022	143.307	52.496	391.21	143.288	52.489	391.157	538.267
congenital aortic dilatation	21	5	5	16	36977	16957022	143.307	52.496	391.21	143.288	52.489	391.157	538.267
congenital knee deformity	67	5	5	62	36977	16956976	36.9824	14.8676	91.9916	36.9775	14.8657	91.9795	161.962
congenital oesophageal anomaly	47	5	5	42	36977	16956996	54.5931	21.5981	137.994	54.5859	21.5952	137.976	235.041
congenital skin dimples	200	5	5	195	36977	16956843	11.7584	4.83947	28.5693	11.757	4.83887	28.5658	47.9804
congenital skin dimples	200	5	5	195	36977	16956843	11.7584	4.83947	28.5693	11.757	4.83887	28.5658	47.9804
cor triatriatum	16	5	5	11	36977	16957027	208.447	72.4205	599.969	208.419	72.4108	599.889	709.582
craniofacial dysostosis	23	5	5	18	36977	16957020	127.384	47.2913	343.123	127.367	47.2849	343.077	490.598
developmental coordination disorder	164	5	5	159	36977	16956879	14.4207	5.92034	35.1259	14.4189	5.9196	35.1215	60.5382
diaphragmatic disorder	668	5	5	663	36977	16956375	3.45826	1.43458	8.33666	3.45793	1.43444	8.33586	8.67055
dysacusis	108	5	5	103	36977	16956935	22.2612	9.07229	54.6235	22.2583	9.07112	54.6165	96.817
dyskinesia neonatal	48	5	5	43	36977	16956995	53.3235	21.12	134.63	53.3164	21.1172	134.612	229.94
dyslalia	645	5	5	640	36977	16956398	3.58255	1.48596	8.63729	3.5822	1.48581	8.63645	9.23499
dyslalia	645	5	5	640	36977	16956398	3.58255	1.48596	8.63729	3.5822	1.48581	8.63645	9.23499
eagle barrett syndrome	49	5	5	44	36977	16956994	52.1116	20.6627	131.426	52.1047	20.6599	131.409	225.047
electrocardiogram st segment abnormal	700	5	5	695	36977	16956343	3.29903	1.36873	7.95159	3.29872	1.3686	7.95084	7.95244
encephalopathy neonatal	76	5	5	71	36977	16956967	32.2945	13.0392	79.9844	32.2902	13.0375	79.9739	141.633
exposure via body fluid	739	5	5	734	36977	16956304	3.12373	1.29622	7.52782	3.12344	1.2961	7.52713	7.16949
exsanguination	188	5	5	183	36977	16956855	12.5295	5.15307	30.4649	12.5279	5.15243	30.4611	51.6286
external auditory canal atresia	147	5	5	142	36977	16956896	16.1472	6.61837	39.395	16.1451	6.61753	39.3901	68.6197
fine motor delay	246	5	5	241	36977	16956797	9.51404	3.92405	23.0672	9.51289	3.92358	23.0644	37.3164
fine motor delay	246	5	5	241	36977	16956797	9.51404	3.92405	23.0672	9.51289	3.92358	23.0644	37.3164
foetal arrhythmia	236	5	5	231	36977	16956807	9.92591	4.09234	24.0752	9.92471	4.09184	24.0723	39.2777
foetal arrhythmia	236	5	5	231	36977	16956807	9.92591	4.09234	24.0752	9.92471	4.09184	24.0723	39.2777
foetal movement disorder	45	5	5	40	36977	16956998	57.3228	22.6222	145.251	57.3152	22.6192	145.232	245.923
frontotemporal dementia	338	5	5	333	36977	16956705	6.8855	2.847	16.6527	6.88471	2.84667	16.6508	24.7782
hallucination, olfactory	335	5	5	330	36977	16956708	6.9481	2.87271	16.8051	6.94729	2.87237	16.8031	25.0767
heart transplant	747	5	5	742	36977	16956296	3.09005	1.28228	7.44642	3.08977	1.28216	7.44574	7.02008
horner's syndrome	428	5	5	423	36977	16956615	5.42047	2.24436	13.0913	5.41987	2.24411	13.0898	17.8118
hypertrophy	489	5	5	484	36977	16956554	4.7373	1.96276	11.4339	4.73679	1.96255	11.4327	14.5892
hypnagogic hallucination	236	5	5	231	36977	16956807	9.92591	4.09234	24.0752	9.92471	4.09184	24.0723	39.2777
hypnagogic hallucination	236	5	5	231	36977	16956807	9.92591	4.09234	24.0752	9.92471	4.09184	24.0723	39.2777
hypochromic anaemia	804	5	5	799	36977	16956239	2.8696	1.19105	6.91372	2.86935	1.19095	6.91311	6.0517
hypotelorism of orbit	54	5	5	49	36977	16956989	46.7941	18.644	117.447	46.7879	18.6416	117.431	203.302
kleptomania	64	5	5	59	36977	16956979	38.8629	15.5967	96.8362	38.8577	15.5946	96.8235	170.01
kyphoscoliosis	233	5	5	228	36977	16956810	10.0565	4.14567	24.395	10.0553	4.14517	24.392	39.8993
labelled drug-drug interaction issue	567	5	5	562	36977	16956476	4.07979	1.6914	9.84076	4.07937	1.69123	9.83976	11.5204
lactation disorder	431	5	5	426	36977	16956612	5.3823	2.22863	12.9986	5.38171	2.22839	12.9972	17.6311
low set ears	400	5	5	395	36977	16956643	5.80472	2.40258	14.0244	5.80407	2.40231	14.0228	19.6337
lung hyperinflation	756	5	5	751	36977	16956287	3.05302	1.26696	7.35692	3.05274	1.26684	7.35625	6.85623
male sexual dysfunction	411	5	5	406	36977	16956632	5.64744	2.33783	13.6424	5.64682	2.33757	13.6409	18.8874
malocclusion	254	5	5	249	36977	16956789	9.20837	3.79908	22.3196	9.20726	3.79862	22.3169	35.8598
microtia	305	5	5	300	36977	16956738	7.64292	3.1579	18.4978	7.64202	3.15753	18.4956	28.3917
microtia	305	5	5	300	36977	16956738	7.64292	3.1579	18.4978	7.64202	3.15753	18.4956	28.3917
myoglobinuria	479	5	5	474	36977	16956564	4.83724	2.00398	11.6762	4.83672	2.00377	11.675	15.059
myoglobinuria	479	5	5	474	36977	16956564	4.83724	2.00398	11.6762	4.83672	2.00377	11.675	15.059
neonatal hypotension	305	5	5	300	36977	16956738	7.64292	3.1579	18.4978	7.64202	3.15753	18.4956	28.3917
neonatal hypotension	305	5	5	300	36977	16956738	7.64292	3.1579	18.4978	7.64202	3.15753	18.4956	28.3917
neonatal hypoxia	629	5	5	624	36977	16956414	3.67441	1.52393	8.85955	3.67405	1.52378	8.85867	9.65415
neonatal pneumonia	200	5	5	195	36977	16956843	11.7584	4.83947	28.5693	11.757	4.83887	28.5658	47.9804
neonatal pneumonia	200	5	5	195	36977	16956843	11.7584	4.83947	28.5693	11.757	4.83887	28.5658	47.9804
neurodegenerative disorder	494	5	5	489	36977	16956549	4.68886	1.94278	11.3164	4.68836	1.94258	11.3152	14.3618
otitis media acute	632	5	5	627	36977	16956411	3.65683	1.51666	8.81701	3.65647	1.51651	8.81614	9.5738
pelvi-ureteric obstruction	197	5	5	192	36977	16956846	11.9421	4.91424	29.0207	11.9407	4.91363	29.0171	48.8505
perseveration	160	5	5	155	36977	16956883	14.7929	6.071	36.045	14.791	6.07023	36.0405	62.2845
persistent depressive disorder	283	5	5	278	36977	16956760	8.24777	3.40586	19.9731	8.24679	3.40546	19.9707	31.2782
pituitary enlargement	186	5	5	181	36977	16956857	12.6679	5.20933	30.8055	12.6663	5.20868	30.8017	52.2827
placental disorder	866	5	5	861	36977	16956177	2.66295	1.1055	6.41458	2.66273	1.1054	6.41404	5.16169
plasmodium vivax infection	19	5	5	14	36977	16957024	163.78	58.988	454.733	163.758	58.9801	454.671	595.972
poland's syndrome	29	5	5	24	36977	16957014	95.5381	36.45	250.412	95.5253	36.4452	250.378	387.045
poor weight gain neonatal	182	5	5	177	36977	16956861	12.9542	5.32562	31.5102	12.9526	5.32495	31.5063	53.6344
porencephaly	53	5	5	48	36977	16956990	47.769	19.0156	120	47.7626	19.0131	119.984	207.323
premature menopause	757	5	5	752	36977	16956286	3.04896	1.26528	7.34711	3.04868	1.26516	7.34644	6.83829
product name confusion	911	5	5	906	36977	16956132	2.53068	1.05072	6.09519	2.53047	1.05063	6.0947	4.60312
prophylaxis	60	5	5	55	36977	16956983	41.6893	16.6877	104.148	41.6838	16.6855	104.134	181.995
pulmonary valve disease	101	5	5	96	36977	16956942	23.8844	9.7191	58.6953	23.8813	9.71784	58.6877	104.19
regressive behaviour	246	5	5	241	36977	16956797	9.51404	3.92405	23.0672	9.51289	3.92358	23.0644	37.3164
regressive behaviour	246	5	5	241	36977	16956797	9.51404	3.92405	23.0672	9.51289	3.92358	23.0644	37.3164
renal hypoplasia	196	5	5	191	36977	16956847	12.0047	4.93967	29.1744	12.0032	4.93906	29.1708	49.1465
respiratory syncytial virus bronchiolitis	479	5	5	474	36977	16956564	4.83724	2.00398	11.6762	4.83672	2.00377	11.675	15.059
respiratory syncytial virus bronchiolitis	479	5	5	474	36977	16956564	4.83724	2.00398	11.6762	4.83672	2.00377	11.675	15.059
respiratory tract haemorrhage	507	5	5	502	36977	16956536	4.56743	1.89269	11.0221	4.56695	1.89249	11.0209	13.7926
retroperitoneal fibrosis	487	5	5	482	36977	16956556	4.75695	1.97087	11.4815	4.75645	1.97066	11.4803	14.6816
scapula fracture	457	5	5	452	36977	16956586	5.07269	2.10105	12.2473	5.07214	2.10083	12.2459	16.1681
schizencephaly	30	5	5	25	36977	16957013	91.7165	35.1087	239.597	91.7043	35.104	239.565	373.814
serum sickness-like reaction	454	5	5	449	36977	16956589	5.10658	2.11502	12.3295	5.10603	2.11479	12.3282	16.328
shoulder dystocia	133	5	5	128	36977	16956910	17.9133	7.3301	43.7764	17.911	7.32917	43.7708	76.8334
spermatozoa abnormal	228	5	5	223	36977	16956815	10.282	4.23772	24.9473	10.2807	4.2372	24.9442	40.972
spontaneous haematoma	560	5	5	555	36977	16956483	4.13125	1.71265	9.96537	4.13082	1.71247	9.96435	11.759
spousal abuse	65	5	5	60	36977	16956978	38.2151	15.3458	95.1657	38.2101	15.3438	95.1532	167.245
stool analysis abnormal	337	5	5	332	36977	16956706	6.90624	2.85551	16.7032	6.90544	2.85518	16.7012	24.8771
subgaleal haematoma	142	5	5	137	36977	16956901	16.7365	6.85612	40.8554	16.7344	6.85525	40.8502	71.3666
supravalvular aortic stenosis	31	5	5	26	36977	16957012	88.189	33.8626	229.672	88.1772	33.858	229.642	361.436
trisomy 18	343	5	5	338	36977	16956700	6.78364	2.80515	16.4048	6.78286	2.80483	16.4029	24.2926
urachal abnormality	42	5	5	37	36977	16957001	61.9706	24.3545	157.686	61.9623	24.3512	157.665	264.192
vascular encephalopathy	229	5	5	224	36977	16956814	10.2361	4.21899	24.8348	10.2349	4.21847	24.8318	40.7537
adenoidal hypertrophy	329	4	4	325	36978	16956713	5.64384	2.10539	15.1293	5.64334	2.1052	15.1279	15.0967
anxiety disorder due to a general medical condition	55	4	4	51	36978	16956987	35.9662	12.9984	99.5179	35.9625	12.997	99.5075	126.073
anxiety disorder due to a general medical condition	55	4	4	51	36978	16956987	35.9662	12.9984	99.5179	35.9625	12.997	99.5075	126.073
anxiety disorder due to a general medical condition	55	4	4	51	36978	16956987	35.9662	12.9984	99.5179	35.9625	12.997	99.5075	126.073
aortic valve atresia	55	4	4	51	36978	16956987	35.9662	12.9984	99.5179	35.9625	12.997	99.5075	126.073
aortic valve atresia	55	4	4	51	36978	16956987	35.9662	12.9984	99.5179	35.9625	12.997	99.5075	126.073
aortic valve atresia	55	4	4	51	36978	16956987	35.9662	12.9984	99.5179	35.9625	12.997	99.5075	126.073
aortic valve prolapse	33	4	4	29	36978	16957009	63.2511	22.2348	179.93	63.2443	22.2324	179.91	215.339
aorticopulmonary septal defect	25	4	4	21	36978	16957017	87.3467	29.9812	254.475	87.3374	29.978	254.448	286.773
arrhythmia neonatal	104	4	4	100	36978	16956938	18.3427	6.75156	49.8338	18.3409	6.75087	49.8287	63.0595
arrhythmia neonatal	104	4	4	100	36978	16956938	18.3427	6.75156	49.8338	18.3409	6.75087	49.8287	63.0595
arrhythmia neonatal	104	4	4	100	36978	16956938	18.3427	6.75156	49.8338	18.3409	6.75087	49.8287	63.0595
arterial rupture	670	4	4	666	36978	16956372	2.75407	1.03055	7.36009	2.75388	1.03048	7.35958	4.44152
atelectasis neonatal	104	4	4	100	36978	16956938	18.3427	6.75156	49.8338	18.3409	6.75087	49.8287	63.0595
atelectasis neonatal	104	4	4	100	36978	16956938	18.3427	6.75156	49.8338	18.3409	6.75087	49.8287	63.0595
atelectasis neonatal	104	4	4	100	36978	16956938	18.3427	6.75156	49.8338	18.3409	6.75087	49.8287	63.0595
belligerence	405	4	4	401	36978	16956637	4.57417	1.7083	12.2479	4.57378	1.70815	12.2468	11.0596
belligerence	405	4	4	401	36978	16956637	4.57417	1.7083	12.2479	4.57378	1.70815	12.2468	11.0596
bicuspid pulmonary valve	17	4	4	13	36978	16957025	141.099	46.0045	432.758	141.084	45.9996	432.712	425.454
bicuspid pulmonary valve	17	4	4	13	36978	16957025	141.099	46.0045	432.758	141.084	45.9996	432.712	425.454
blood antidiuretic hormone increased	83	4	4	79	36978	16956959	23.2187	8.50285	63.4031	23.2163	8.50197	63.3965	80.9396
blood creatine phosphokinase abnormal	356	4	4	352	36978	16956686	5.21093	1.94479	13.9623	5.21047	1.94462	13.9611	13.4569
blood luteinising hormone increased	218	4	4	214	36978	16956824	8.57131	3.18755	23.0483	8.57049	3.18724	23.0461	26.2582
blood luteinising hormone increased	218	4	4	214	36978	16956824	8.57131	3.18755	23.0483	8.57049	3.18724	23.0461	26.2582
brain malformation	310	4	4	306	36978	16956732	5.99428	2.23529	16.0747	5.99374	2.23508	16.0732	16.4279
camptocormia	201	4	4	197	36978	16956841	9.31098	3.45991	25.0568	9.31008	3.45957	25.0544	29.0799
carotid artery aneurysm	287	4	4	283	36978	16956755	6.48146	2.41571	17.3901	6.48087	2.41549	17.3885	18.2826
central nervous system stimulation	150	4	4	146	36978	16956892	12.5635	4.65251	33.926	12.5622	4.65205	33.9226	41.4326
cerebellar haematoma	236	4	4	232	36978	16956806	7.90629	2.94231	21.245	7.90554	2.94203	21.243	23.7195
cerebral atrophy congenital	42	4	4	38	36978	16957000	48.2705	17.2271	135.255	48.2654	17.2252	135.24	167.512
cerebral atrophy congenital	42	4	4	38	36978	16957000	48.2705	17.2271	135.255	48.2654	17.2252	135.24	167.512
cervical incompetence	481	4	4	477	36978	16956561	3.84535	1.43722	10.2884	3.84504	1.43711	10.2876	8.35068
child abuse	171	4	4	167	36978	16956871	10.9836	4.07425	29.6104	10.9825	4.07385	29.6075	35.4458
chlamydial infection	682	4	4	678	36978	16956360	2.70533	1.01236	7.22944	2.70514	1.01229	7.22895	4.27419
complication of pregnancy	675	4	4	671	36978	16956367	2.73355	1.02289	7.30508	2.73336	1.02282	7.30458	4.37096
congenital arterial malformation	169	4	4	165	36978	16956873	11.1168	4.12305	29.9735	11.1157	4.12265	29.9706	35.9514
congenital great vessel anomaly	47	4	4	43	36978	16956995	42.6577	15.3113	118.846	42.6532	15.3096	118.833	148.859
congenital great vessel anomaly	47	4	4	43	36978	16956995	42.6577	15.3113	118.846	42.6532	15.3096	118.833	148.859
congenital great vessel anomaly	47	4	4	43	36978	16956995	42.6577	15.3113	118.846	42.6532	15.3096	118.833	148.859
congenital hearing disorder	139	4	4	135	36978	16956903	13.5872	5.02619	36.7299	13.5858	5.02568	36.7262	45.296
congenital hyperextension of spine	7	4	4	3	36978	16957035	611.428	136.837	2732.05	611.362	136.822	2731.75	1044.62
congenital naevus	126	4	4	122	36978	16956916	15.035	5.5533	40.7058	15.0335	5.55274	40.7016	50.7369
congenital naevus	126	4	4	122	36978	16956916	15.035	5.5533	40.7058	15.0335	5.55274	40.7016	50.7369
congenital tongue anomaly	55	4	4	51	36978	16956987	35.9662	12.9984	99.5179	35.9625	12.997	99.5075	126.073
congenital tongue anomaly	55	4	4	51	36978	16956987	35.9662	12.9984	99.5179	35.9625	12.997	99.5075	126.073
congenital tongue anomaly	55	4	4	51	36978	16956987	35.9662	12.9984	99.5179	35.9625	12.997	99.5075	126.073
csf protein increased	689	4	4	685	36978	16956353	2.67768	1.00204	7.15535	2.6775	1.00197	7.15487	4.17968
deformity thorax	168	4	4	164	36978	16956874	11.1846	4.1479	30.1584	11.1834	4.14749	30.1555	36.2087
delirium tremens	365	4	4	361	36978	16956677	5.08101	1.89656	13.6123	5.08057	1.8964	13.6112	12.9662
dermoid cyst	274	4	4	270	36978	16956768	6.79354	2.53118	18.2334	6.79291	2.53095	18.2318	19.4723
dust allergy	656	4	4	652	36978	16956386	2.81321	1.05261	7.51861	2.81301	1.05254	7.51808	4.6457
ectopia cordis	50	4	4	46	36978	16956992	39.8756	14.3535	110.779	39.8714	14.352	110.767	139.46
electrocardiogram pr shortened	157	4	4	153	36978	16956885	11.9887	4.44234	32.3542	11.9875	4.4419	32.351	39.2577
electrocardiogram pr shortened	157	4	4	153	36978	16956885	11.9887	4.44234	32.3542	11.9875	4.4419	32.351	39.2577
electrocardiogram st-t segment abnormal	366	4	4	362	36978	16956676	5.06697	1.89135	13.5745	5.06653	1.89119	13.5734	12.9132
foetal heart rate deceleration abnormality	548	4	4	544	36978	16956494	3.37174	1.26084	9.01669	3.37148	1.26074	9.016	6.62386
gastroduodenal haemorrhage	94	4	4	90	36978	16956948	20.3808	7.48575	55.4891	20.3787	7.48498	55.4834	70.5749
genital anaesthesia	86	4	4	82	36978	16956956	22.3692	8.19903	61.0294	22.3669	8.19818	61.0231	77.8493
gross motor delay	244	4	4	240	36978	16956798	7.64274	2.84502	20.5311	7.64202	2.84475	20.5292	22.7133
gross motor delay	244	4	4	240	36978	16956798	7.64274	2.84502	20.5311	7.64202	2.84475	20.5292	22.7133
grunting	519	4	4	515	36978	16956523	3.56161	1.33157	9.52637	3.56133	1.33147	9.52563	7.31193
heart block congenital	98	4	4	94	36978	16956944	19.5136	7.17371	53.0797	19.5115	7.17298	53.0743	67.3842
heterophoria	121	4	4	117	36978	16956921	15.6775	5.78672	42.474	15.6759	5.78613	42.4697	53.1425
heterophoria	121	4	4	117	36978	16956921	15.6775	5.78672	42.474	15.6759	5.78613	42.4697	53.1425
holt-oram syndrome	11	4	4	7	36978	16957031	262.04	76.7046	895.19	262.012	76.6963	895.094	661.859
hyperemesis gravidarum	326	4	4	322	36978	16956716	5.69643	2.12489	15.2711	5.69592	2.1247	15.2697	15.2962
hyperemesis gravidarum	326	4	4	322	36978	16956716	5.69643	2.12489	15.2711	5.69592	2.1247	15.2697	15.2962
hypereosinophilic syndrome	379	4	4	375	36978	16956663	4.89132	1.82612	13.1015	4.89089	1.82597	13.1004	12.251
hypometabolism	305	4	4	301	36978	16956737	6.09386	2.27218	16.3434	6.09331	2.27197	16.3419	16.8066
hypoventilation neonatal	57	4	4	53	36978	16956985	34.609	12.5254	95.6288	34.6054	12.524	95.6188	121.377
intermittent explosive disorder	104	4	4	100	36978	16956938	18.3427	6.75156	49.8338	18.3409	6.75087	49.8287	63.0595
intermittent explosive disorder	104	4	4	100	36978	16956938	18.3427	6.75156	49.8338	18.3409	6.75087	49.8287	63.0595
intermittent explosive disorder	104	4	4	100	36978	16956938	18.3427	6.75156	49.8338	18.3409	6.75087	49.8287	63.0595
intestinal atresia	95	4	4	91	36978	16956947	20.1569	7.40522	54.8665	20.1548	7.40446	54.8609	69.752
intrusive thoughts	606	4	4	602	36978	16956436	3.04688	1.13975	8.14513	3.04665	1.13967	8.14454	5.46343
joint ankylosis	496	4	4	492	36978	16956546	3.72811	1.39358	9.97349	3.72782	1.39347	9.9727	7.92012
laevocardia	68	4	4	64	36978	16956974	28.6606	10.4365	78.7072	28.6576	10.4354	78.699	100.49
laryngeal disorder	618	4	4	614	36978	16956424	2.98732	1.11755	7.98543	2.98711	1.11747	7.98485	5.25349
lip erosion	624	4	4	620	36978	16956418	2.95841	1.10677	7.9079	2.9582	1.10669	7.90734	5.15193
lower respiratory tract infection fungal	374	4	4	370	36978	16956668	4.95742	1.85067	13.2795	4.95699	1.85051	13.2783	12.5
mandibulofacial dysostosis	15	4	4	11	36978	16957027	166.753	53.0946	523.718	166.735	53.0889	523.661	483.241
meconium stain	146	4	4	142	36978	16956896	12.9174	4.78179	34.8946	12.9161	4.78131	34.8912	42.7697
meningocele	148	4	4	144	36978	16956894	12.738	4.71627	34.4035	12.7367	4.7158	34.4001	42.092
meningorrhagia	216	4	4	212	36978	16956826	8.65217	3.21734	23.2677	8.65135	3.21704	23.2655	26.5668
mixed anxiety and depressive disorder	167	4	4	163	36978	16956875	11.2532	4.17304	30.3457	11.2521	4.17263	30.3427	36.4691
narcissistic personality disorder	46	4	4	42	36978	16956996	43.6733	15.6596	121.802	43.6687	15.6579	121.789	152.265
neck deformity	405	4	4	401	36978	16956637	4.57417	1.7083	12.2479	4.57378	1.70815	12.2468	11.0596
neck deformity	405	4	4	401	36978	16956637	4.57417	1.7083	12.2479	4.57378	1.70815	12.2468	11.0596
neonatal aspiration	326	4	4	322	36978	16956716	5.69643	2.12489	15.2711	5.69592	2.1247	15.2697	15.2962
neonatal aspiration	326	4	4	322	36978	16956716	5.69643	2.12489	15.2711	5.69592	2.1247	15.2697	15.2962
neurotransmitter level altered	162	4	4	158	36978	16956880	11.6093	4.30348	31.3178	11.6081	4.30306	31.3147	37.82
niemann-pick disease	119	4	4	115	36978	16956923	15.9502	5.88567	43.2251	15.9486	5.88507	43.2207	54.1616
niemann-pick disease	119	4	4	115	36978	16956923	15.9502	5.88567	43.2251	15.9486	5.88507	43.2207	54.1616
ocular retrobulbar haemorrhage	120	4	4	116	36978	16956922	15.8127	5.83577	42.8462	15.8111	5.83518	42.8419	53.6478
orgasmic sensation decreased	252	4	4	248	36978	16956790	7.3962	2.75397	19.8636	7.39551	2.75371	19.8618	21.7721
painful erection	642	4	4	638	36978	16956400	2.87495	1.07564	7.6841	2.87474	1.07556	7.68356	4.86011
palatal disorder	526	4	4	522	36978	16956516	3.51385	1.31378	9.39814	3.51357	1.31368	9.39741	7.13826
paranoid personality disorder	124	4	4	120	36978	16956918	15.2856	5.64437	41.3951	15.284	5.6438	41.3909	51.6758
perfume sensitivity	418	4	4	414	36978	16956624	4.43053	1.6549	11.8615	4.43016	1.65477	11.8605	10.5221
persistent left superior vena cava	88	4	4	84	36978	16956954	21.8366	8.00826	59.5432	21.8344	8.00744	59.537	75.9064
platelet dysfunction	239	4	4	235	36978	16956803	7.80536	2.90505	20.9716	7.80462	2.90478	20.9696	23.3342
platelet function test abnormal	218	4	4	214	36978	16956824	8.57131	3.18755	23.0483	8.57049	3.18724	23.0461	26.2582
platelet function test abnormal	218	4	4	214	36978	16956824	8.57131	3.18755	23.0483	8.57049	3.18724	23.0461	26.2582
postural tremor	214	4	4	210	36978	16956828	8.73458	3.2477	23.4913	8.73374	3.24739	23.4891	26.8813
pregnancy of partner	646	4	4	642	36978	16956396	2.85703	1.06896	7.63608	2.85683	1.06888	7.63554	4.79777
pressure of speech	565	4	4	561	36978	16956477	3.26956	1.22277	8.7425	3.26931	1.22267	8.74184	6.25636
prolonged labour	553	4	4	549	36978	16956489	3.34103	1.2494	8.93428	3.34078	1.2493	8.9336	6.51319
pterygium colli	29	4	4	25	36978	16957013	73.3712	25.5335	210.835	73.3634	25.5308	210.812	246.128
pulmonary arteriopathy	47	4	4	43	36978	16956995	42.6577	15.3113	118.846	42.6532	15.3096	118.833	148.859
pulmonary arteriopathy	47	4	4	43	36978	16956995	42.6577	15.3113	118.846	42.6532	15.3096	118.833	148.859
pulmonary arteriopathy	47	4	4	43	36978	16956995	42.6577	15.3113	118.846	42.6532	15.3096	118.833	148.859
pulmonary sequestration	47	4	4	43	36978	16956995	42.6577	15.3113	118.846	42.6532	15.3096	118.833	148.859
pulmonary sequestration	47	4	4	43	36978	16956995	42.6577	15.3113	118.846	42.6532	15.3096	118.833	148.859
pulmonary sequestration	47	4	4	43	36978	16956995	42.6577	15.3113	118.846	42.6532	15.3096	118.833	148.859
pulmonary vascular disorder	432	4	4	428	36978	16956610	4.2856	1.60102	11.4717	4.28525	1.60088	11.4707	9.98139
renal salt-wasting syndrome	315	4	4	311	36978	16956727	5.89791	2.19957	15.8146	5.89738	2.19938	15.8132	16.0615
respiratory fume inhalation disorder	254	4	4	250	36978	16956788	7.33703	2.7321	19.7035	7.33634	2.73185	19.7016	21.5462
respiratory tract malformation	126	4	4	122	36978	16956916	15.035	5.5533	40.7058	15.0335	5.55274	40.7016	50.7369
respiratory tract malformation	126	4	4	122	36978	16956916	15.035	5.5533	40.7058	15.0335	5.55274	40.7016	50.7369
rib hypoplasia	34	4	4	30	36978	16957008	61.1427	21.5391	173.565	61.1362	21.5368	173.546	208.774
school refusal	161	4	4	157	36978	16956881	11.6832	4.33056	31.5197	11.6821	4.33013	31.5166	38.1004
school refusal	161	4	4	157	36978	16956881	11.6832	4.33056	31.5197	11.6821	4.33013	31.5166	38.1004
scrotal disorder	276	4	4	272	36978	16956766	6.74358	2.5127	18.0984	6.74296	2.51247	18.0967	19.2818
self esteem inflated	122	4	4	118	36978	16956920	15.5447	5.73848	42.1082	15.5431	5.7379	42.1039	52.6455
serum serotonin increased	302	4	4	298	36978	16956740	6.15521	2.2949	16.509	6.15465	2.29469	16.5075	17.0401
shock symptom	251	4	4	247	36978	16956791	7.42614	2.76503	19.9447	7.42545	2.76477	19.9428	21.8864
sickle cell trait	58	4	4	54	36978	16956984	33.9681	12.3015	93.7959	33.9645	12.3002	93.7861	119.15
syringomyelia	246	4	4	242	36978	16956796	7.57958	2.8217	20.3601	7.57887	2.82143	20.3582	22.4721
testicular torsion	119	4	4	115	36978	16956923	15.9502	5.88567	43.2251	15.9486	5.88507	43.2207	54.1616
testicular torsion	119	4	4	115	36978	16956923	15.9502	5.88567	43.2251	15.9486	5.88507	43.2207	54.1616
tibial torsion	37	4	4	33	36978	16957005	55.5843	19.6909	156.906	55.5784	19.6888	156.889	191.209
ureteral disorder	367	4	4	363	36978	16956675	5.05302	1.88617	13.5369	5.05258	1.88601	13.5358	12.8606
ureteric dilatation	233	4	4	229	36978	16956809	8.00987	2.98052	21.5257	8.00911	2.98024	21.5237	24.115
ureterocele	42	4	4	38	36978	16957000	48.2705	17.2271	135.255	48.2654	17.2252	135.24	167.512
ureterocele	42	4	4	38	36978	16957000	48.2705	17.2271	135.255	48.2654	17.2252	135.24	167.512
urethral meatus stenosis	52	4	4	48	36978	16956990	38.2141	13.7789	105.982	38.2101	13.7774	105.971	133.796
urine osmolarity increased	134	4	4	130	36978	16956908	14.1098	5.21663	38.1636	14.1084	5.21611	38.1598	47.2631
urticaria thermal	121	4	4	117	36978	16956921	15.6775	5.78672	42.474	15.6759	5.78613	42.4697	53.1425
urticaria thermal	121	4	4	117	36978	16956921	15.6775	5.78672	42.474	15.6759	5.78613	42.4697	53.1425
uterine contractions abnormal	244	4	4	240	36978	16956798	7.64274	2.84502	20.5311	7.64202	2.84475	20.5292	22.7133
uterine contractions abnormal	244	4	4	240	36978	16956798	7.64274	2.84502	20.5311	7.64202	2.84475	20.5292	22.7133
vascular malformation	157	4	4	153	36978	16956885	11.9887	4.44234	32.3542	11.9875	4.4419	32.351	39.2577
vascular malformation	157	4	4	153	36978	16956885	11.9887	4.44234	32.3542	11.9875	4.4419	32.351	39.2577
velo-cardio-facial syndrome	17	4	4	13	36978	16957025	141.099	46.0045	432.758	141.084	45.9996	432.712	425.454
velo-cardio-facial syndrome	17	4	4	13	36978	16957025	141.099	46.0045	432.758	141.084	45.9996	432.712	425.454
vertical talus	22	4	4	18	36978	16957020	101.905	34.4862	301.122	101.894	34.4825	301.09	326.957
waxy flexibility	161	4	4	157	36978	16956881	11.6832	4.33056	31.5197	11.6821	4.33013	31.5166	38.1004
waxy flexibility	161	4	4	157	36978	16956881	11.6832	4.33056	31.5197	11.6821	4.33013	31.5166	38.1004
williams syndrome	20	4	4	16	36978	16957022	114.643	38.3249	342.935	114.63	38.3208	342.898	360.445
abdominal injury	430	3	3	427	36979	16956611	3.22164	1.03486	10.0293	3.22146	1.03481	10.0287	4.56369
abo haemolytic disease of newborn	8	3	3	5	36979	16957033	275.135	65.749	1151.34	275.113	65.7437	1151.25	512.094
abo haemolytic disease of newborn	8	3	3	5	36979	16957033	275.135	65.749	1151.34	275.113	65.7437	1151.25	512.094
abo haemolytic disease of newborn	8	3	3	5	36979	16957033	275.135	65.749	1151.34	275.113	65.7437	1151.25	512.094
accessory auricle	58	3	3	55	36979	16956983	25.0122	7.8245	79.9553	25.0103	7.82389	79.9491	65.5742
administration site erythema	216	3	3	213	36979	16956825	6.45849	2.06639	20.186	6.45805	2.06625	20.1846	13.6466
aeromonas infection	135	3	3	132	36979	16956906	10.4217	3.3183	32.7312	10.4209	3.31805	32.7288	24.9831
aeromonas infection	135	3	3	132	36979	16956906	10.4217	3.3183	32.7312	10.4209	3.31805	32.7288	24.9831
alcoholic liver disease	313	3	3	310	36979	16956728	4.43758	1.42332	13.8353	4.4373	1.42323	13.8344	7.91158
alopecia universalis	235	3	3	232	36979	16956806	5.92956	1.89839	18.5208	5.92916	1.89826	18.5196	12.1367
ammonia abnormal	319	3	3	316	36979	16956722	4.35332	1.39644	13.5712	4.35305	1.39636	13.5704	7.6756
amyotrophy	351	3	3	348	36979	16956690	3.95301	1.26866	12.3172	3.95277	1.26858	12.3165	6.56085
anoxia	329	3	3	326	36979	16956712	4.21978	1.35383	13.1528	4.21952	1.35374	13.1519	7.30249
antidiuretic hormone abnormality	78	3	3	75	36979	16956963	18.3423	5.78429	58.1642	18.3409	5.78385	58.1597	47.2946
antiphospholipid antibodies	157	3	3	154	36979	16956884	8.93288	2.84943	28.0043	8.93223	2.84922	28.0023	20.729
antiphospholipid antibodies	157	3	3	154	36979	16956884	8.93288	2.84943	28.0043	8.93223	2.84922	28.0023	20.729
antiphospholipid antibodies	157	3	3	154	36979	16956884	8.93288	2.84943	28.0043	8.93223	2.84922	28.0023	20.729
automatism	206	3	3	203	36979	16956835	6.77665	2.16734	21.1886	6.77618	2.16719	21.1872	14.5563
autoscopy	376	3	3	373	36979	16956665	3.68806	1.18401	11.4879	3.68784	1.18394	11.4872	5.83024
aversion	224	3	3	221	36979	16956817	6.2247	1.99216	19.4497	6.22427	1.99202	19.4484	12.9788
aversion	224	3	3	221	36979	16956817	6.2247	1.99216	19.4497	6.22427	1.99202	19.4484	12.9788
bankruptcy	444	3	3	441	36979	16956597	3.11937	1.00214	9.70969	3.11919	1.00208	9.70915	4.29029
bankruptcy	444	3	3	441	36979	16956597	3.11937	1.00214	9.70969	3.11919	1.00208	9.70915	4.29029
binocular eye movement disorder	224	3	3	221	36979	16956817	6.2247	1.99216	19.4497	6.22427	1.99202	19.4484	12.9788
binocular eye movement disorder	224	3	3	221	36979	16956817	6.2247	1.99216	19.4497	6.22427	1.99202	19.4484	12.9788
birth trauma	60	3	3	57	36979	16956981	24.1346	7.55793	77.0685	24.1327	7.55734	77.0625	63.1965
birth trauma	60	3	3	57	36979	16956981	24.1346	7.55793	77.0685	24.1327	7.55734	77.0625	63.1965
blindness cortical	407	3	3	404	36979	16956634	3.40506	1.09353	10.6027	3.40486	1.09347	10.6021	5.05824
blindness cortical	407	3	3	404	36979	16956634	3.40506	1.09353	10.6027	3.40486	1.09347	10.6021	5.05824
blood osmolarity abnormal	35	3	3	32	36979	16957006	42.9898	13.1636	140.396	42.9864	13.1626	140.385	112.484
blood osmolarity abnormal	35	3	3	32	36979	16957006	42.9898	13.1636	140.396	42.9864	13.1626	140.385	112.484
blood uric acid decreased	391	3	3	388	36979	16956650	3.54547	1.13843	11.0418	3.54527	1.13837	11.0412	5.44007
blood uric acid decreased	391	3	3	388	36979	16956650	3.54547	1.13843	11.0418	3.54527	1.13837	11.0412	5.44007
blood uric acid decreased	391	3	3	388	36979	16956650	3.54547	1.13843	11.0418	3.54527	1.13837	11.0412	5.44007
bronchogenic cyst	22	3	3	19	36979	16957019	72.4039	21.4247	244.686	72.3981	21.423	244.666	182.431
bronchogenic cyst	22	3	3	19	36979	16957019	72.4039	21.4247	244.686	72.3981	21.423	244.666	182.431
carcinogenic effect in offspring	4	3	3	1	36979	16957037	1375.68	143.089	13226	1375.56	143.077	13224.9	1030.17
carcinoid tumour pulmonary	211	3	3	208	36979	16956830	6.61374	2.11566	20.6752	6.61329	2.11551	20.6737	14.0904
cardiac asthma	138	3	3	135	36979	16956903	10.1901	3.24547	31.9948	10.1894	3.24524	31.9925	24.3222
cardiac murmur functional	67	3	3	64	36979	16956974	21.4949	6.75271	68.4212	21.4932	6.75219	68.4159	55.9946
cardioactive drug level decreased	165	3	3	162	36979	16956876	8.49174	2.71017	26.6071	8.49114	2.70998	26.6051	19.4664
caudal regression syndrome	134	3	3	131	36979	16956907	10.5013	3.3433	32.9843	10.5005	3.34306	32.9819	25.21
central nervous system haemorrhage	403	3	3	400	36979	16956638	3.43911	1.10442	10.7092	3.43891	1.10436	10.7086	5.15059
central nervous system haemorrhage	403	3	3	400	36979	16956638	3.43911	1.10442	10.7092	3.43891	1.10436	10.7086	5.15059
cephalhaematoma	90	3	3	87	36979	16956951	15.8123	5.00176	49.988	15.8111	5.00138	49.9843	40.2358
cerebral artery thrombosis	438	3	3	435	36979	16956603	3.16239	1.01591	9.84414	3.16222	1.01585	9.84359	4.40509
chemical poisoning	339	3	3	336	36979	16956702	4.09419	1.31374	12.7593	4.09394	1.31366	12.7585	6.95268
clubbing	355	3	3	352	36979	16956686	3.90809	1.25431	12.1766	3.90785	1.25423	12.1758	6.43652
cold type haemolytic anaemia	166	3	3	163	36979	16956875	8.43965	2.69372	26.4421	8.43904	2.69353	26.4402	19.3173
colloid brain cyst	38	3	3	35	36979	16957003	39.3049	12.0878	127.804	39.3018	12.0869	127.794	103.141
conductive deafness	278	3	3	275	36979	16956763	5.00238	1.60337	15.607	5.00205	1.60326	15.606	9.5024
congenital astigmatism	22	3	3	19	36979	16957019	72.4039	21.4247	244.686	72.3981	21.423	244.666	182.431
congenital astigmatism	22	3	3	19	36979	16957019	72.4039	21.4247	244.686	72.3981	21.423	244.666	182.431
congenital epiglottal anomaly	13	3	3	10	36979	16957028	137.567	37.8581	499.888	137.556	37.855	499.848	312.84
congenital epiglottal anomaly	13	3	3	10	36979	16957028	137.567	37.8581	499.888	137.556	37.855	499.848	312.84
congenital genital malformation	145	3	3	142	36979	16956896	9.68778	3.08738	30.399	9.68707	3.08715	30.3967	22.8876
congenital hepatic fibrosis	6	3	3	3	36979	16957035	458.559	92.5475	2272.09	458.521	92.54	2271.9	684.786
congenital hepatic fibrosis	6	3	3	3	36979	16957035	458.559	92.5475	2272.09	458.521	92.54	2271.9	684.786
congenital oculomotor apraxia	7	3	3	4	36979	16957034	343.919	76.9685	1536.73	343.891	76.9623	1536.61	586.104
congenital spinal cord anomaly	82	3	3	79	36979	16956959	17.4135	5.49759	55.1571	17.4122	5.49717	55.1529	44.7112
congenital teratoma	81	3	3	78	36979	16956960	17.6368	5.56657	55.8794	17.6354	5.56614	55.8751	45.3331
congenital teratoma	81	3	3	78	36979	16956960	17.6368	5.56657	55.8794	17.6354	5.56614	55.8751	45.3331
congenital uterine anomaly	97	3	3	94	36979	16956944	14.6348	4.63591	46.1994	14.6337	4.63556	46.1959	36.9277
cor pulmonale chronic	157	3	3	154	36979	16956884	8.93288	2.84943	28.0043	8.93223	2.84922	28.0023	20.729
cor pulmonale chronic	157	3	3	154	36979	16956884	8.93288	2.84943	28.0043	8.93223	2.84922	28.0023	20.729
cor pulmonale chronic	157	3	3	154	36979	16956884	8.93288	2.84943	28.0043	8.93223	2.84922	28.0023	20.729
cross sensitivity reaction	436	3	3	433	36979	16956605	3.177	1.02058	9.88979	3.17682	1.02052	9.88924	4.44413
dairy intolerance	157	3	3	154	36979	16956884	8.93288	2.84943	28.0043	8.93223	2.84922	28.0023	20.729
dairy intolerance	157	3	3	154	36979	16956884	8.93288	2.84943	28.0043	8.93223	2.84922	28.0023	20.729
dairy intolerance	157	3	3	154	36979	16956884	8.93288	2.84943	28.0043	8.93223	2.84922	28.0023	20.729
decerebrate posture	96	3	3	93	36979	16956945	14.7921	4.68486	46.7051	14.791	4.68451	46.7016	37.3706
deja vu	222	3	3	219	36979	16956819	6.28154	2.01021	19.6287	6.28111	2.01007	19.6274	13.1411
delusional disorder, persecutory type	333	3	3	330	36979	16956708	4.16863	1.3375	12.9925	4.16838	1.33742	12.9917	7.15989
dissociative identity disorder	185	3	3	182	36979	16956856	7.55858	2.4151	23.6562	7.55804	2.41493	23.6545	16.7944
electrocardiogram qt shortened	264	3	3	261	36979	16956777	5.27071	1.68882	16.4496	5.27036	1.6887	16.4485	10.2625
electrolyte depletion	391	3	3	388	36979	16956650	3.54547	1.13843	11.0418	3.54527	1.13837	11.0412	5.44007
electrolyte depletion	391	3	3	388	36979	16956650	3.54547	1.13843	11.0418	3.54527	1.13837	11.0412	5.44007
electrolyte depletion	391	3	3	388	36979	16956650	3.54547	1.13843	11.0418	3.54527	1.13837	11.0412	5.44007
endocardial fibroelastosis	35	3	3	32	36979	16957006	42.9898	13.1636	140.396	42.9864	13.1626	140.385	112.484
endocardial fibroelastosis	35	3	3	32	36979	16957006	42.9898	13.1636	140.396	42.9864	13.1626	140.385	112.484
enzyme inhibition	68	3	3	65	36979	16956973	21.1642	6.65147	67.3417	21.1625	6.65096	67.3365	55.0871
eosinophilic pleural effusion	181	3	3	178	36979	16956860	7.72843	2.46886	24.1928	7.72789	2.46869	24.1911	17.2808
epileptic aura	214	3	3	211	36979	16956827	6.51971	2.08582	20.3789	6.51926	2.08568	20.3775	13.8216
eye haematoma	168	3	3	165	36979	16956873	8.33735	2.6614	26.1184	8.33675	2.66121	26.1165	19.0244
eye haematoma	168	3	3	165	36979	16956873	8.33735	2.6614	26.1184	8.33675	2.66121	26.1165	19.0244
factor v leiden mutation	338	3	3	335	36979	16956703	4.10641	1.31764	12.7976	4.10616	1.31756	12.7968	6.98667
fatty liver alcoholic	45	3	3	42	36979	16956996	32.7541	10.1519	105.678	32.7515	10.1511	105.67	86.19
female sexual arousal disorder	81	3	3	78	36979	16956960	17.6368	5.56657	55.8794	17.6354	5.56614	55.8751	45.3331
female sexual arousal disorder	81	3	3	78	36979	16956960	17.6368	5.56657	55.8794	17.6354	5.56614	55.8751	45.3331
femoral pulse decreased	27	3	3	24	36979	16957014	57.3197	17.2593	190.364	57.3152	17.2579	190.349	147.554
femoral pulse decreased	27	3	3	24	36979	16957014	57.3197	17.2593	190.364	57.3152	17.2579	190.349	147.554
foetal growth abnormality	125	3	3	122	36979	16956916	11.2759	3.58655	35.451	11.2751	3.58629	35.4484	27.4174
fracture displacement	407	3	3	404	36979	16956634	3.40506	1.09353	10.6027	3.40486	1.09347	10.6021	5.05824
fracture displacement	407	3	3	404	36979	16956634	3.40506	1.09353	10.6027	3.40486	1.09347	10.6021	5.05824
genital discomfort	444	3	3	441	36979	16956597	3.11937	1.00214	9.70969	3.11919	1.00208	9.70915	4.29029
genital discomfort	444	3	3	441	36979	16956597	3.11937	1.00214	9.70969	3.11919	1.00208	9.70915	4.29029
glare	426	3	3	423	36979	16956615	3.25211	1.04461	10.1245	3.25192	1.04455	10.124	4.64548
haemoconcentration	147	3	3	144	36979	16956894	9.55322	3.045	29.9718	9.55253	3.04478	29.9696	22.503
haemodilution	95	3	3	92	36979	16956946	14.9529	4.73486	47.222	14.9518	4.7345	47.2184	37.8229
head circumference abnormal	141	3	3	138	36979	16956900	9.96858	3.17578	31.2908	9.96786	3.17555	31.2885	23.6897
hemihypertrophy	21	3	3	18	36979	16957020	76.4264	22.5111	259.471	76.4202	22.5093	259.45	191.4
hepatitis chronic active	148	3	3	145	36979	16956893	9.48734	3.02424	29.7627	9.48665	3.02402	29.7606	22.3147
hypergammaglobulinaemia	403	3	3	400	36979	16956638	3.43911	1.10442	10.7092	3.43891	1.10436	10.7086	5.15059
hypergammaglobulinaemia	403	3	3	400	36979	16956638	3.43911	1.10442	10.7092	3.43891	1.10436	10.7086	5.15059
hyponatraemic seizure	169	3	3	166	36979	16956872	8.28712	2.64553	25.9594	8.28653	2.64534	25.9576	18.8806
hyponatraemic seizure	169	3	3	166	36979	16956872	8.28712	2.64553	25.9594	8.28653	2.64534	25.9576	18.8806
inability to crawl	50	3	3	47	36979	16956991	29.2696	9.10972	94.0435	29.2673	9.10901	94.0361	76.9904
infantile back arching	60	3	3	57	36979	16956981	24.1346	7.55793	77.0685	24.1327	7.55734	77.0625	63.1965
infantile back arching	60	3	3	57	36979	16956981	24.1346	7.55793	77.0685	24.1327	7.55734	77.0625	63.1965
inferior vena caval occlusion	93	3	3	90	36979	16956948	15.2852	4.83813	48.2909	15.284	4.83776	48.2872	38.7567
kawasaki's disease	244	3	3	241	36979	16956797	5.70812	1.82799	17.8243	5.70774	1.82787	17.8231	11.5058
kawasaki's disease	244	3	3	241	36979	16956797	5.70812	1.82799	17.8243	5.70774	1.82787	17.8231	11.5058
kawasaki's disease	244	3	3	241	36979	16956797	5.70812	1.82799	17.8243	5.70774	1.82787	17.8231	11.5058
kidney duplex	188	3	3	185	36979	16956853	7.436	2.3763	23.269	7.43548	2.37613	23.2674	16.4435
leucine aminopeptidase increased	34	3	3	31	36979	16957007	44.3766	13.566	145.162	44.373	13.565	145.151	115.965
lividity	292	3	3	289	36979	16956749	4.76004	1.52615	14.8465	4.75974	1.52605	14.8456	8.81812
locked-in syndrome	391	3	3	388	36979	16956650	3.54547	1.13843	11.0418	3.54527	1.13837	11.0412	5.44007
locked-in syndrome	391	3	3	388	36979	16956650	3.54547	1.13843	11.0418	3.54527	1.13837	11.0412	5.44007
locked-in syndrome	391	3	3	388	36979	16956650	3.54547	1.13843	11.0418	3.54527	1.13837	11.0412	5.44007
marcus gunn syndrome	8	3	3	5	36979	16957033	275.135	65.749	1151.34	275.113	65.7437	1151.25	512.094
marcus gunn syndrome	8	3	3	5	36979	16957033	275.135	65.749	1151.34	275.113	65.7437	1151.25	512.094
marcus gunn syndrome	8	3	3	5	36979	16957033	275.135	65.749	1151.34	275.113	65.7437	1151.25	512.094
metanephrine urine increased	52	3	3	49	36979	16956989	28.0749	8.7504	90.0761	28.0727	8.74972	90.069	73.8066
microgenia	53	3	3	50	36979	16956988	27.5134	8.58116	88.2152	27.5113	8.58049	88.2083	72.3048
microphthalmos	244	3	3	241	36979	16956797	5.70812	1.82799	17.8243	5.70774	1.82787	17.8231	11.5058
microphthalmos	244	3	3	241	36979	16956797	5.70812	1.82799	17.8243	5.70774	1.82787	17.8231	11.5058
microphthalmos	244	3	3	241	36979	16956797	5.70812	1.82799	17.8243	5.70774	1.82787	17.8231	11.5058
morganella infection	237	3	3	234	36979	16956804	5.87888	1.88228	18.3614	5.87848	1.88215	18.3601	11.9922
necrotising enterocolitis neonatal	331	3	3	328	36979	16956710	4.19405	1.34562	13.0721	4.19379	1.34553	13.0713	7.23073
necrotising enterocolitis neonatal	331	3	3	328	36979	16956710	4.19405	1.34562	13.0721	4.19379	1.34553	13.0713	7.23073
neonatal respiratory acidosis	135	3	3	132	36979	16956906	10.4217	3.3183	32.7312	10.4209	3.31805	32.7288	24.9831
neonatal respiratory acidosis	135	3	3	132	36979	16956906	10.4217	3.3183	32.7312	10.4209	3.31805	32.7288	24.9831
neonatal respiratory arrest	119	3	3	116	36979	16956922	11.8592	3.76939	37.3112	11.8583	3.76911	37.3085	29.0762
neurofibromatosis	169	3	3	166	36979	16956872	8.28712	2.64553	25.9594	8.28653	2.64534	25.9576	18.8806
neurofibromatosis	169	3	3	166	36979	16956872	8.28712	2.64553	25.9594	8.28653	2.64534	25.9576	18.8806
newborn persistent pulmonary hypertension	168	3	3	165	36979	16956873	8.33735	2.6614	26.1184	8.33675	2.66121	26.1165	19.0244
newborn persistent pulmonary hypertension	168	3	3	165	36979	16956873	8.33735	2.6614	26.1184	8.33675	2.66121	26.1165	19.0244
oculomucocutaneous syndrome	378	3	3	375	36979	16956663	3.66839	1.17772	11.4263	3.66817	1.17765	11.4257	5.77628
oesophageal hypomotility	142	3	3	139	36979	16956899	9.89687	3.15321	31.063	9.89615	3.15298	31.0607	23.4849
optic nerve hypoplasia	86	3	3	83	36979	16956955	16.5743	5.23797	52.4456	16.5731	5.23757	52.4416	42.369
oral discharge	311	3	3	308	36979	16956730	4.4664	1.43252	13.9256	4.46612	1.43243	13.9248	7.99238
orchidopexy	16	3	3	13	36979	16957025	105.821	30.1536	371.369	105.813	30.1512	371.339	253.067
pancreatitis haemorrhagic	427	3	3	424	36979	16956614	3.24444	1.04216	10.1006	3.24426	1.0421	10.1	4.62487
penile torsion	27	3	3	24	36979	16957014	57.3197	17.2593	190.364	57.3152	17.2579	190.349	147.554
penile torsion	27	3	3	24	36979	16957014	57.3197	17.2593	190.364	57.3152	17.2579	190.349	147.554
penoscrotal fusion	31	3	3	28	36979	16957010	49.1312	14.9359	161.616	49.1273	14.9347	161.603	127.755
persistent genital arousal disorder	100	3	3	97	36979	16956941	14.1821	4.495	44.746	14.1811	4.49466	44.7426	35.6523
physical abuse	155	3	3	152	36979	16956886	9.05042	2.8865	28.3769	9.04976	2.8863	28.3749	21.0652
platelet aggregation decreased	73	3	3	70	36979	16956968	19.6524	6.18765	62.4176	19.6509	6.18717	62.4128	50.9232
pneumocephalus	265	3	3	262	36979	16956776	5.25059	1.68241	16.3864	5.25024	1.6823	16.3853	10.2054
pneumocephalus	265	3	3	262	36979	16956776	5.25059	1.68241	16.3864	5.25024	1.6823	16.3853	10.2054
poor personal hygiene	425	3	3	422	36979	16956616	3.25981	1.04708	10.1486	3.25963	1.04702	10.148	4.66619
postmortem blood drug level increased	265	3	3	262	36979	16956776	5.25059	1.68241	16.3864	5.25024	1.6823	16.3853	10.2054
postmortem blood drug level increased	265	3	3	262	36979	16956776	5.25059	1.68241	16.3864	5.25024	1.6823	16.3853	10.2054
postpericardiotomy syndrome	47	3	3	44	36979	16956994	31.2653	9.70766	100.695	31.2628	9.7069	100.688	82.275
premature baby death	69	3	3	66	36979	16956972	20.8435	6.55323	66.2957	20.8419	6.55272	66.2906	54.2059
pseudophaeochromocytoma	61	3	3	58	36979	16956980	23.7185	7.43134	75.7018	23.7166	7.43076	75.6959	62.0663
pseudophaeochromocytoma	61	3	3	58	36979	16956980	23.7185	7.43134	75.7018	23.7166	7.43076	75.6959	62.0663
pulmonary aplasia	46	3	3	43	36979	16956995	31.9924	9.92481	103.127	31.9899	9.92403	103.119	84.1899
rapid eye movement sleep behaviour disorder	246	3	3	243	36979	16956795	5.66114	1.81305	17.6766	5.66076	1.81293	17.6754	11.372
renin decreased	75	3	3	72	36979	16956966	19.1065	6.01974	60.6437	19.1051	6.01928	60.6391	49.4135
respiratory depth decreased	61	3	3	58	36979	16956980	23.7185	7.43134	75.7018	23.7166	7.43076	75.6959	62.0663
respiratory depth decreased	61	3	3	58	36979	16956980	23.7185	7.43134	75.7018	23.7166	7.43076	75.6959	62.0663
respiratory gas exchange disorder	331	3	3	328	36979	16956710	4.19405	1.34562	13.0721	4.19379	1.34553	13.0713	7.23073
respiratory gas exchange disorder	331	3	3	328	36979	16956710	4.19405	1.34562	13.0721	4.19379	1.34553	13.0713	7.23073
scrotal gangrene	36	3	3	33	36979	16957005	41.6871	12.7844	135.933	41.6838	12.7833	135.922	109.197
silver-russell syndrome	8	3	3	5	36979	16957033	275.135	65.749	1151.34	275.113	65.7437	1151.25	512.094
silver-russell syndrome	8	3	3	5	36979	16957033	275.135	65.749	1151.34	275.113	65.7437	1151.25	512.094
silver-russell syndrome	8	3	3	5	36979	16957033	275.135	65.749	1151.34	275.113	65.7437	1151.25	512.094
skull fractured base	223	3	3	220	36979	16956818	6.25299	2.00114	19.5388	6.25256	2.00101	19.5375	13.0596
sleep attacks	399	3	3	396	36979	16956642	3.47385	1.11553	10.8178	3.47365	1.11547	10.8172	5.24498
spermatogenesis abnormal	79	3	3	76	36979	16956962	18.1009	5.70985	57.3821	18.0995	5.70941	57.3777	46.6241
splenic haematoma	244	3	3	241	36979	16956797	5.70812	1.82799	17.8243	5.70774	1.82787	17.8231	11.5058
splenic haematoma	244	3	3	241	36979	16956797	5.70812	1.82799	17.8243	5.70774	1.82787	17.8231	11.5058
splenic haematoma	244	3	3	241	36979	16956797	5.70812	1.82799	17.8243	5.70774	1.82787	17.8231	11.5058
subendocardial haemorrhage	6	3	3	3	36979	16957035	458.559	92.5475	2272.09	458.521	92.54	2271.9	684.786
subendocardial haemorrhage	6	3	3	3	36979	16957035	458.559	92.5475	2272.09	458.521	92.54	2271.9	684.786
supernumerary nipple	77	3	3	74	36979	16956964	18.5901	5.8607	58.9679	18.5887	5.86025	58.9633	47.9825
sympathicotonia	13	3	3	10	36979	16957028	137.567	37.8581	499.888	137.556	37.855	499.848	312.84
sympathicotonia	13	3	3	10	36979	16957028	137.567	37.8581	499.888	137.556	37.855	499.848	312.84
temporal lobe epilepsy	390	3	3	387	36979	16956651	3.55464	1.14136	11.0705	3.55443	1.1413	11.0698	5.46507
tracheal stenosis	388	3	3	385	36979	16956653	3.5731	1.14727	11.1283	3.57289	1.1472	11.1276	5.51549
umbilical cord prolapse	107	3	3	104	36979	16956934	13.2276	4.19732	41.6858	13.2266	4.19701	41.6827	32.9561
vaginal fistula	317	3	3	314	36979	16956724	4.38105	1.40529	13.6581	4.38078	1.4052	13.6573	7.75321
victim of sexual abuse	404	3	3	401	36979	16956637	3.43053	1.10168	10.6823	3.43033	1.10162	10.6817	5.12732
visual evoked potentials abnormal	131	3	3	128	36979	16956910	10.7474	3.42064	33.7675	10.7466	3.42038	33.765	25.9118

## Sheet: special PTS
Var1	Freq.x	Freq.y	a	b	c	d	ROR	ROR_low	ROR_high	PRR	PRR_low	PRR_high	chi
gestational diabetes	3927	18	18	3909	36964	16953129	2.11192	1.32903	3.356	2.11138	1.32869	3.35514	10.4842
congenital coronary artery malformation	139	27	27	112	36955	16956926	110.616	72.6555	168.411	110.536	72.6029	168.289	2361.47
cholestasis	13073	68	68	13005	36914	16944033	2.40007	1.89075	3.04659	2.3975	1.88872	3.04332	55.147
hyperbilirubinaemia neonatal	515	18	18	497	36964	16956541	16.614	10.3799	26.5924	16.6064	10.3751	26.5802	254.78
bilirubin conjugated increased	1974	9	9	1965	36973	16955073	2.10037	1.09112	4.04313	2.1001	1.09098	4.04261	5.16335
antiphospholipid antibodies	157	3	3	154	36979	16956884	8.93288	2.84943	28.0043	8.93223	2.84922	28.0023	20.729
jaundice neonatal	1683	43	43	1640	36939	16955398	12.035	8.8894	16.2938	12.0222	8.87993	16.2764	423.471
weight increased	183932	1467	1467	182465	35515	16774573	3.79743	3.60349	4.00182	3.68647	3.49819	3.88487	2880.25
underweight	1609	9	9	1600	36973	16955438	2.57957	1.3396	4.96726	2.57918	1.3394	4.96652	8.65427
poor weight gain neonatal	182	5	5	177	36977	16956861	12.9542	5.32562	31.5102	12.9526	5.32495	31.5063	53.6344

## Sheet: Sheet2
	Female	Male
gestational diabetes	17	0
congenital coronary artery malformation	12	14
cholestasis	44	19
hyperbilirubinaemia neonatal	15	1
bilirubin conjugated increased	4	5
antiphospholipid antibodies	4	0
jaundice neonatal	14	21
weight increased	1083	293
underweight	4	5
poor weight gain neonatal	4	1
