# Supplementary material for: Overweight and glucose/lipid metabolism abnormality associated with SSRIs: a pharmacovigilance study based on the FDA adverse event reporting system
Source: Front Pharmacol. 2025 Jan 10;15:1517546. doi: 10.3389/fphar.2024.1517546 (PMC11759304; doi:10.3389/fphar.2024.1517546)
Supplement: Supplementary file 7 [file Table7.xlsx]

## Sheet: Sheet1
primaryid	drugname2	age	gender	wt	pt
4263612	escitalopram	32	F	161	caesarean section
4263612	escitalopram	32	F	161	complications of maternal exposure to therapeutic drugs
4263612	escitalopram	32	F	161	condition aggravated
4263612	escitalopram	32	F	161	drug ineffective
4263612	escitalopram	32	F	161	hypertension
4263612	escitalopram	32	F	161	hypoaesthesia
4263612	escitalopram	32	F	161	maternal drugs affecting foetus
4263612	escitalopram	32	F	161	pre-eclampsia
4263612	escitalopram	32	F	161	pregnancy
4263612	escitalopram	32	F	161	premature baby
4263612	escitalopram	32	F	161	protein urine present
4263861	escitalopram	69	M		convulsion
4267090	escitalopram	40	M	177	blood cholesterol increased
4267090	escitalopram	40	M	177	blood triglycerides increased
4267090	escitalopram	40	M	177	body mass index increased
4267090	escitalopram	40	M	177	cholelithiasis
4267090	escitalopram	40	M	177	diabetes mellitus non-insulin-dependent
4267090	escitalopram	40	M	177	high density lipoprotein decreased
4267113	escitalopram	45	F		hepatitis
4270744	escitalopram	65	F		blood potassium decreased
4270744	escitalopram	65	F		diarrhoea
4270744	escitalopram	65	F		electrocardiogram qt prolonged
4270744	escitalopram	65	F		inappropriate antidiuretic hormone secretion
4270744	escitalopram	65	F		vomiting
4272230	escitalopram	66	F	133	blood pressure decreased
4272230	escitalopram	66	F	133	bradycardia
4272230	escitalopram	66	F	133	cold sweat
4272230	escitalopram	66	F	133	fibrin d dimer increased
4272230	escitalopram	66	F	133	syncope
4272233	escitalopram				bradycardia
4272233	escitalopram				condition aggravated
4272235	escitalopram	27	M		deep vein thrombosis
4272235	escitalopram	27	M		pulmonary embolism
4272646	escitalopram	40	F	134	discomfort
4272646	escitalopram	40	F	134	drug ineffective
4272646	escitalopram	40	F	134	pruritus generalised
4273483	escitalopram	15	F		blood glucose increased
4273483	escitalopram	15	F		treatment noncompliance
4273483	escitalopram	15	F		urine ketone body present
4273484	escitalopram	26	F		amnesia
4273484	escitalopram	26	F		convulsion
4273484	escitalopram	26	F		disorientation
4273484	escitalopram	26	F		dizziness
4273484	escitalopram	26	F		fall
4273484	escitalopram	26	F		fatigue
4273484	escitalopram	26	F		hypersomnia
4273484	escitalopram	26	F		hypoglycaemia
4273484	escitalopram	26	F		loss of consciousness
4276830	escitalopram	43	M		agitation
4276830	escitalopram	43	M		anger
4276830	escitalopram	43	M		self-medication
4276830	escitalopram	43	M		suicidal ideation
4276830	escitalopram	43	M		treatment noncompliance
4276832	escitalopram	19	F		aggression
4276832	escitalopram	19	F		crying
4276832	escitalopram	19	F		delirium
4276832	escitalopram	19	F		incoherent
4276832	escitalopram	19	F		meningitis viral
4276832	escitalopram	19	F		nausea
4277603	escitalopram	43	F		bruxism
4277603	escitalopram	43	F		complex partial seizures
4277603	escitalopram	43	F		confusional state
4277603	escitalopram	43	F		dizziness
4277603	escitalopram	43	F		faecal incontinence
4277603	escitalopram	43	F		fall
4277603	escitalopram	43	F		feeling abnormal
4277603	escitalopram	43	F		nuclear magnetic resonance imaging abnormal
4277603	escitalopram	43	F		panic attack
4277603	escitalopram	43	F		paraesthesia
4277603	escitalopram	43	F		somnolence
4277603	escitalopram	43	F		staring
4277603	escitalopram	43	F		vertigo
4278102	escitalopram	58	F	120	hyperhidrosis
4278102	escitalopram	58	F	120	nausea
4278102	escitalopram	58	F	120	palpitations
4278102	escitalopram	58	F	120	syncope
4278102	escitalopram	58	F	120	vomiting
4278877	escitalopram	43	F		drug ineffective
4278877	escitalopram	43	F		hot flush
4278877	escitalopram	43	F		hyperhidrosis
4278877	escitalopram	43	F		hypertension
4278877	escitalopram	43	F		hypoaesthesia
4278877	escitalopram	43	F		stress symptoms
4278878	escitalopram	26	F		diabetic retinal oedema
4278878	escitalopram	26	F		hyperhidrosis
4278878	escitalopram	26	F		open angle glaucoma
4278878	escitalopram	26	F		post procedural complication
4278878	escitalopram	26	F		retinal haemorrhage
4279379	escitalopram	28	F	210	muscle twitching
4280096	escitalopram	38	M		blindness
4280096	escitalopram	38	M		encephalomalacia
4280096	escitalopram	38	M		optic neuritis
4280096	escitalopram	38	M		papilloedema
4280361	escitalopram	83	F		myocardial infarction
4280361	escitalopram	83	F		transient ischaemic attack
4280827	escitalopram	39	F	126	abnormal behaviour
4280827	escitalopram	39	F	126	abnormal dreams
4280827	escitalopram	39	F	126	anorexia
4280827	escitalopram	39	F	126	anxiety
4280827	escitalopram	39	F	126	depression
4280827	escitalopram	39	F	126	dizziness
4280827	escitalopram	39	F	126	dysuria
4280827	escitalopram	39	F	126	feeling abnormal
4280827	escitalopram	39	F	126	feeling hot
4280827	escitalopram	39	F	126	hallucination, visual
4280827	escitalopram	39	F	126	hearing impaired
4280827	escitalopram	39	F	126	heart rate increased
4280827	escitalopram	39	F	126	hypoaesthesia
4280827	escitalopram	39	F	126	panic reaction
4280827	escitalopram	39	F	126	paranoia
4280827	escitalopram	39	F	126	retching
4280827	escitalopram	39	F	126	suicidal ideation
4280827	escitalopram	39	F	126	thinking abnormal
4280827	escitalopram	39	F	126	visual disturbance
4280827	escitalopram	39	F	126	vomiting
4280827	escitalopram	39	F	126	weight decreased
4281931	escitalopram	73	F	163	asthenia
4281931	escitalopram	73	F	163	cardiac disorder
4281931	escitalopram	73	F	163	convulsion
4281931	escitalopram	73	F	163	elevated mood
4281931	escitalopram	73	F	163	fatigue
4281931	escitalopram	73	F	163	hyperhidrosis
4281931	escitalopram	73	F	163	loss of consciousness
4281931	escitalopram	73	F	163	nausea
4281931	escitalopram	73	F	163	syncope
4281932	escitalopram	49	F		blood pressure systolic increased
4281932	escitalopram	49	F		convulsion
4281932	escitalopram	49	F		dysarthria
4281932	escitalopram	49	F		electroencephalogram abnormal
4281932	escitalopram	49	F		gait disturbance
4281932	escitalopram	49	F		injury
4281932	escitalopram	49	F		pulmonary oedema
4281932	escitalopram	49	F		syncope
4281932	escitalopram	49	F		urinary incontinence
4282011	escitalopram	50	M		anxiety
4282011	escitalopram	50	M		bruxism
4282011	escitalopram	50	M		fatigue
4282011	escitalopram	50	M		headache
4282011	escitalopram	50	M		insomnia
4282011	escitalopram	50	M		nausea
4282011	escitalopram	50	M		sensitivity of teeth
4282011	escitalopram	50	M		tooth fracture
4282012	escitalopram				inappropriate antidiuretic hormone secretion
4285771	escitalopram	58	F		condition aggravated
4285771	escitalopram	58	F		dizziness
4285771	escitalopram	58	F		hypotension
4285771	escitalopram	58	F		malaise
4286599	escitalopram	16	M		disturbance in attention
4286599	escitalopram	16	M		road traffic accident
4286602	escitalopram		M		murder
4286664	escitalopram		F		circulatory collapse
4288795	escitalopram	82	F		dizziness
4288795	escitalopram	82	F		orthostatic hypotension
4288881	escitalopram	16	F	125	condition aggravated
4288881	escitalopram	16	F	125	convulsion
4288964	escitalopram	28	F		amnesia
4288964	escitalopram	28	F		convulsion
4288964	escitalopram	28	F		electroencephalogram abnormal
4288964	escitalopram	28	F		epilepsy
4288964	escitalopram	28	F		haematocrit decreased
4288964	escitalopram	28	F		headache
4288964	escitalopram	28	F		loss of consciousness
4288966	escitalopram	50	F		anxiety disorder
4288966	escitalopram	50	F		aura
4288966	escitalopram	50	F		complex partial seizures
4288966	escitalopram	50	F		depressed level of consciousness
4288966	escitalopram	50	F		difficulty in walking
4288966	escitalopram	50	F		drug toxicity
4288966	escitalopram	50	F		dysarthria
4288966	escitalopram	50	F		dyspnoea
4288966	escitalopram	50	F		fatigue
4288966	escitalopram	50	F		hemiparesis
4288966	escitalopram	50	F		idiosyncratic drug reaction
4288966	escitalopram	50	F		migraine
4288966	escitalopram	50	F		palpitations
4288966	escitalopram	50	F		speech disorder
4288966	escitalopram	50	F		tremor
4288968	escitalopram	41	M		drug screen positive
4288969	escitalopram	39	M		alcohol use
4288969	escitalopram	39	M		impaired driving ability
4288969	escitalopram	39	M		legal problem
4288969	escitalopram	39	M		loss of consciousness
4288969	escitalopram	39	M		road traffic accident
4288969	escitalopram	39	M		vision blurred
4289403	escitalopram	75	M		serotonin syndrome
4291427	escitalopram	82	M		memory impairment
4291956	escitalopram	31	F		rash pruritic
4295033	escitalopram	36	F		bruxism
4295073	escitalopram	36	M		grandiosity
4295073	escitalopram	36	M		insomnia
4295073	escitalopram	36	M		mania
4295073	escitalopram	36	M		psychomotor agitation
4295073	escitalopram	36	M		psychotic disorder
4295080	escitalopram	38	F		abdominal distension
4295080	escitalopram	38	F		abdominal pain
4295080	escitalopram	38	F		malignant neoplasm progression
4295089	escitalopram				renal failure acute
4295109	escitalopram	60	M		anaphylactic reaction
4296034	escitalopram	35	F		impaired driving ability
4296034	escitalopram	35	F		legal problem
4296034	escitalopram	35	F		nystagmus
4296035	escitalopram	74	F		catatonia
4296035	escitalopram	74	F		dementia
4296389	escitalopram		M	190	dizziness
4296389	escitalopram		M	190	fatigue
4297165	escitalopram	37	F		medication error
4297258	escitalopram	43	F		blood magnesium decreased
4297258	escitalopram	43	F		bronchospasm
4297258	escitalopram	43	F		chest discomfort
4297258	escitalopram	43	F		flushing
4297258	escitalopram	43	F		loss of consciousness
4297258	escitalopram	43	F		myoclonus
4297258	escitalopram	43	F		nausea
4297258	escitalopram	43	F		oedema peripheral
4297258	escitalopram	43	F		restlessness
4297258	escitalopram	43	F		swelling face
4297258	escitalopram	43	F		tremor
4297704	escitalopram		F		dizziness
4297704	escitalopram		F		heart rate increased
4299181	escitalopram	37	F	185	hypoaesthesia
4299181	escitalopram	37	F	185	sensory disturbance
4299451	escitalopram	54	F		hypokalaemia
4299451	escitalopram	54	F		muscle cramp
4299451	escitalopram	54	F		polyuria
4300628	escitalopram	72	M		blood lactate dehydrogenase increased
4300628	escitalopram	72	M		fall
4300628	escitalopram	72	M		haemolytic uraemic syndrome
4300628	escitalopram	72	M		renal failure
4300628	escitalopram	72	M		respiratory failure
4300628	escitalopram	72	M		sepsis
4300628	escitalopram	72	M		spinal compression fracture
4300628	escitalopram	72	M		thrombotic thrombocytopenic purpura
4301280	escitalopram	51	F	118	abdominal pain upper
4301280	escitalopram	51	F	118	insomnia
4301280	escitalopram	51	F	118	tremor
4301479	escitalopram		F		alopecia
4301491	escitalopram	52	M		abdominal pain
4301491	escitalopram	52	M		hyponatraemia
4301491	escitalopram	52	M		lipase increased
4301491	escitalopram	52	M		thrombocytopenia
4301495	escitalopram	55	F		cardiac arrest
4301500	escitalopram	22	M	163	dizziness
4301500	escitalopram	22	M	163	head injury
4301500	escitalopram	22	M	163	hypoaesthesia
4301500	escitalopram	22	M	163	loss of consciousness
4301500	escitalopram	22	M	163	nausea
4301500	escitalopram	22	M	163	paraesthesia
4301500	escitalopram	22	M	163	road traffic accident
4301500	escitalopram	22	M	163	skin laceration
4301504	escitalopram	52	M		coma
4301504	escitalopram	52	M		grand mal convulsion
4301504	escitalopram	52	M		libido decreased
4301504	escitalopram	52	M		tendon injury
4304580	escitalopram	60	F		leukocytoclastic vasculitis
4304581	escitalopram	62	F		serotonin syndrome
4306770	escitalopram		M		homicidal ideation
4308657	escitalopram	89	F		alanine aminotransferase increased
4308657	escitalopram	89	F		aspartate aminotransferase increased
4308657	escitalopram	89	F		pancreatitis
4308657	escitalopram	89	F		pseudocyst
4309004	escitalopram	38	F		agitation
4309004	escitalopram	38	F		food allergy
4309004	escitalopram	38	F		heart rate increased
4309004	escitalopram	38	F		hypersensitivity
4309004	escitalopram	38	F		restlessness
4309004	escitalopram	38	F		swelling face
4309004	escitalopram	38	F		swollen tongue
4309596	escitalopram	43	F		diarrhoea
4309596	escitalopram	43	F		emotional distress
4309596	escitalopram	43	F		epilepsy
4309596	escitalopram	43	F		grand mal convulsion
4309596	escitalopram	43	F		heart rate increased
4309596	escitalopram	43	F		hypokalaemia
4309596	escitalopram	43	F		hypoxia
4309596	escitalopram	43	F		loss of consciousness
4309596	escitalopram	43	F		nausea
4309596	escitalopram	43	F		sinus bradycardia
4309596	escitalopram	43	F		syncope vasovagal
4309596	escitalopram	43	F		vertigo
4309596	escitalopram	43	F		vomiting
4310945	escitalopram	57	F		diarrhoea
4310945	escitalopram	57	F		drug ineffective
4310945	escitalopram	57	F		hypertension
4310945	escitalopram	57	F		hypertensive crisis
4310945	escitalopram	57	F		tachycardia
4310945	escitalopram	57	F		weight decreased
4311689	escitalopram	89	F	110	urinary retention
4312817	escitalopram	56	F		cardiac arrest
4312817	escitalopram	56	F		electrocardiogram qt prolonged
4313019	escitalopram				convulsion
4313041	escitalopram				convulsion
4313042	escitalopram				convulsion
4313043	escitalopram				convulsion
4314030	escitalopram		F		aphasia
4314030	escitalopram		F		lactic acidosis
4314909	escitalopram	28	F	143	bruxism
4314909	escitalopram	28	F	143	dizziness
4314909	escitalopram	28	F	143	fatigue
4314909	escitalopram	28	F	143	headache
4314909	escitalopram	28	F	143	nervousness
4314909	escitalopram	28	F	143	tinnitus
4314909	escitalopram	28	F	143	weight increased
4315834	escitalopram	62	F		serotonin syndrome
4315855	escitalopram	64	F		completed suicide
4315855	escitalopram	64	F		condition aggravated
4315855	escitalopram	64	F		depression
4315855	escitalopram	64	F		restlessness
4315906	escitalopram		F	147	alopecia
4316153	escitalopram	27	F		anxiety
4316153	escitalopram	27	F		dystonia
4316153	escitalopram	27	F		insomnia
4316153	escitalopram	27	F		migraine
4316153	escitalopram	27	F		tic
4317077	escitalopram	78	M		dyspepsia
4317077	escitalopram	78	M		haemoglobin decreased
4317077	escitalopram	78	M		hiatus hernia
4317077	escitalopram	78	M		rectal haemorrhage
4317315	escitalopram	31	F		anxiety
4317315	escitalopram	31	F		condition aggravated
4317315	escitalopram	31	F		conversion disorder
4317315	escitalopram	31	F		crying
4317315	escitalopram	31	F		fear
4317315	escitalopram	31	F		nausea
4317315	escitalopram	31	F		restlessness
4317315	escitalopram	31	F		tremor
4317536	escitalopram	35	F	105	hypoglycaemia
4318612	escitalopram	52	F		drug intolerance
4318612	escitalopram	52	F		fatigue
4318612	escitalopram	52	F		nausea
4318612	escitalopram	52	F		nervous system disorder
4319509	escitalopram		M		gun shot wound
4319509	escitalopram		M		suicide attempt
4319533	escitalopram	49	F		ventricular extrasystoles
4319946	escitalopram	29	M		agitation
4319946	escitalopram	29	M		antidepressant drug level increased
4319946	escitalopram	29	M		asphyxia
4319946	escitalopram	29	M		completed suicide
4319946	escitalopram	29	M		food interaction
4319946	escitalopram	29	M		refusal of treatment by patient
4319949	escitalopram	79	F		ankle fracture
4319949	escitalopram	79	F		blood pressure increased
4319949	escitalopram	79	F		fall
4319949	escitalopram	79	F		injury
4319949	escitalopram	79	F		self-medication
4319949	escitalopram	79	F		thyroid neoplasm
4319951	escitalopram	16	F		attention-seeking behaviour
4319951	escitalopram	16	F		emotional distress
4319951	escitalopram	16	F		family stress
4319951	escitalopram	16	F		intentional overdose
4320415	escitalopram		F		viral load increased
4320415	escitalopram		F		viral myocarditis
4320420	escitalopram	33	F		drug toxicity
4320420	escitalopram	33	F		electrocardiogram qt prolonged
4320420	escitalopram	33	F		intentional overdose
4320420	escitalopram	33	F		vomiting
4321062	escitalopram	64	M		somnolence
4321062	escitalopram	64	M		suicidal ideation
4321064	escitalopram	53	M	130	blood chloride decreased
4321064	escitalopram	53	M	130	blood potassium decreased
4321064	escitalopram	53	M	130	confusional state
4321064	escitalopram	53	M	130	depressed mood
4321064	escitalopram	53	M	130	disorientation
4321064	escitalopram	53	M	130	hyponatraemia
4321064	escitalopram	53	M	130	pco2 increased
4321067	escitalopram	70	M		death
4321071	escitalopram	44	F		menorrhagia
4321159	escitalopram	48	M		hyponatraemia
4321160	escitalopram		F		hyponatraemia
4321161	escitalopram	54	F		anxiety
4321162	escitalopram				hyponatraemia
4321163	escitalopram	51	F		anaphylactic reaction
4321165	escitalopram	55	F		mania
4321166	escitalopram	43	F		syncope
4321167	escitalopram		F		hyponatraemia
4321168	escitalopram				tachycardia
4322169	escitalopram		M		completed suicide
4322169	escitalopram		M		drug ineffective
4322169	escitalopram		M		weight increased
4322171	escitalopram	65	F		electrocardiogram qt prolonged
4322171	escitalopram	65	F		ventricular fibrillation
4322171	escitalopram	65	F		ventricular tachycardia
4322172	escitalopram	13	M		alopecia
4322468	escitalopram	32	F	280	abnormal dreams
4322468	escitalopram	32	F	280	decreased appetite
4322468	escitalopram	32	F	280	dizziness
4322468	escitalopram	32	F	280	drug ineffective
4322468	escitalopram	32	F	280	feeling abnormal
4322468	escitalopram	32	F	280	indifference
4322468	escitalopram	32	F	280	insomnia
4322468	escitalopram	32	F	280	marital problem
4322468	escitalopram	32	F	280	suicidal ideation
4322468	escitalopram	32	F	280	thinking abnormal
4322468	escitalopram	32	F	280	weight increased
4322498	escitalopram	31	F	135	anxiety
4322498	escitalopram	31	F	135	confusional state
4322498	escitalopram	31	F	135	depression
4322498	escitalopram	31	F	135	dyskinesia
4322498	escitalopram	31	F	135	feeling abnormal
4322498	escitalopram	31	F	135	indifference
4322498	escitalopram	31	F	135	neck pain
4322498	escitalopram	31	F	135	night sweats
4322498	escitalopram	31	F	135	sleep disorder
4322498	escitalopram	31	F	135	suicide attempt
4322515	escitalopram		F	122	panic attack
4322515	escitalopram		F	122	self injurious behaviour
4322515	escitalopram		F	122	suicide attempt
4322519	escitalopram	56	M	178	completed suicide
4322519	escitalopram	56	M	178	depression
4322531	escitalopram		M	160	completed suicide
4323205	escitalopram	29	M	165	abdominal pain upper
4323205	escitalopram	29	M	165	anger
4323205	escitalopram	29	M	165	anxiety
4323205	escitalopram	29	M	165	apathy
4323205	escitalopram	29	M	165	condition aggravated
4323205	escitalopram	29	M	165	depression
4323205	escitalopram	29	M	165	diarrhoea
4323205	escitalopram	29	M	165	disturbance in attention
4323205	escitalopram	29	M	165	fatigue
4323205	escitalopram	29	M	165	feeling abnormal
4323205	escitalopram	29	M	165	irritability
4323205	escitalopram	29	M	165	nausea
4323205	escitalopram	29	M	165	stress symptoms
4323215	escitalopram	60	F	130	drug ineffective
4323215	escitalopram	60	F	130	irritability
4323215	escitalopram	60	F	130	suicide attempt
4323215	escitalopram	60	F	130	thinking abnormal
4323234	escitalopram	25	F	110	difficulty in walking
4323234	escitalopram	25	F	110	feeling abnormal
4323234	escitalopram	25	F	110	mania
4323234	escitalopram	25	F	110	movement disorder
4323234	escitalopram	25	F	110	speech disorder
4323343	escitalopram	42	F	260	abnormal behaviour
4323343	escitalopram	42	F	260	anxiety
4323343	escitalopram	42	F	260	dissociation
4323343	escitalopram	42	F	260	dizziness
4323343	escitalopram	42	F	260	dyspnoea
4323343	escitalopram	42	F	260	feeling abnormal
4323343	escitalopram	42	F	260	feeling cold
4323343	escitalopram	42	F	260	flushing
4323343	escitalopram	42	F	260	headache
4323343	escitalopram	42	F	260	impaired work ability
4323343	escitalopram	42	F	260	panic attack
4323343	escitalopram	42	F	260	somnolence
4323343	escitalopram	42	F	260	suicidal ideation
4323343	escitalopram	42	F	260	tachycardia
4323343	escitalopram	42	F	260	thinking abnormal
4323455	escitalopram	50	F	106	agitation
4323455	escitalopram	50	F	106	anxiety
4323455	escitalopram	50	F	106	apathy
4323455	escitalopram	50	F	106	condition aggravated
4323455	escitalopram	50	F	106	depression
4323455	escitalopram	50	F	106	drug ineffective
4323455	escitalopram	50	F	106	indifference
4323455	escitalopram	50	F	106	sedation
4323455	escitalopram	50	F	106	suicidal ideation
4323721	escitalopram	26			blood urea decreased
4323721	escitalopram	26			electrocardiogram qt prolonged
4323721	escitalopram	26			overdose
4323723	escitalopram	37	M		agitation
4323723	escitalopram	37	M		erythema
4323723	escitalopram	37	M		general physical health deterioration
4323723	escitalopram	37	M		loss of consciousness
4323723	escitalopram	37	M		petit mal epilepsy
4326678	escitalopram	89	F	140	completed suicide
4327490	escitalopram	32	F	306	urticaria
4327538	escitalopram	53	F	135	agitation
4327538	escitalopram	53	F	135	anxiety
4327538	escitalopram	53	F	135	completed suicide
4327538	escitalopram	53	F	135	intentional self-injury
4327581	escitalopram	24	F	140	amnesia
4327581	escitalopram	24	F	140	dizziness
4327581	escitalopram	24	F	140	fatigue
4327581	escitalopram	24	F	140	headache
4327581	escitalopram	24	F	140	mood altered
4327581	escitalopram	24	F	140	social avoidant behaviour
4327581	escitalopram	24	F	140	suicidal ideation
4327581	escitalopram	24	F	140	tremor
4327650	escitalopram	86	F		cerebral ischaemia
4327650	escitalopram	86	F		dyskinesia
4327650	escitalopram	86	F		hallucination, visual
4327650	escitalopram	86	F		parkinsonism
4327650	escitalopram	86	F		somnolence
4329045	escitalopram	48	M	211	dysgeusia
4329045	escitalopram	48	M	211	food intolerance
4329045	escitalopram	48	M	211	insomnia
4329045	escitalopram	48	M	211	mania
4329045	escitalopram	48	M	211	mydriasis
4329045	escitalopram	48	M	211	olfactory nerve disorder
4329045	escitalopram	48	M	211	palpitations
4329045	escitalopram	48	M	211	parosmia
4329045	escitalopram	48	M	211	sensory disturbance
4329045	escitalopram	48	M	211	skin burning sensation
4330886	escitalopram	12	F		myoclonus
4330887	escitalopram	30	F		hyponatraemia
4332109	escitalopram	80	F		c-reactive protein increased
4332109	escitalopram	80	F		depressed level of consciousness
4332109	escitalopram	80	F		dermatitis allergic
4332109	escitalopram	80	F		drug level increased
4332109	escitalopram	80	F		exanthem
4332109	escitalopram	80	F		fall
4332109	escitalopram	80	F		feeding disorder
4332109	escitalopram	80	F		haematocrit decreased
4332109	escitalopram	80	F		haemoglobin decreased
4332109	escitalopram	80	F		haemothorax
4332109	escitalopram	80	F		leukopenia
4332109	escitalopram	80	F		pruritus
4332109	escitalopram	80	F		rib fracture
4332109	escitalopram	80	F		urinary tract infection
4332109	escitalopram	80	F		walking disability
4332258	escitalopram	57	F		petit mal epilepsy
4332258	escitalopram	57	F		tremor
4332812	escitalopram	44	F		dizziness
4332812	escitalopram	44	F		heart rate increased
4332812	escitalopram	44	F		weight increased
4332877	escitalopram	43	M		blood prolactin increased
4332877	escitalopram	43	M		blood testosterone decreased
4332877	escitalopram	43	M		gynaecomastia
4332877	escitalopram	43	M		pituitary tumour benign
4332877	escitalopram	43	M		sinus polyp
4330738	escitalopram	78			anorexia
4330738	escitalopram	78			asthenia
4330738	escitalopram	78			hyponatraemia
4333062	escitalopram	42	F	290	anaemia
4333062	escitalopram	42	F	290	bone marrow transplant
4333062	escitalopram	42	F	290	chronic myelomonocytic leukaemia
4333062	escitalopram	42	F	290	ecchymosis
4333062	escitalopram	42	F	290	fatigue
4333062	escitalopram	42	F	290	myelodysplastic syndrome
4333062	escitalopram	42	F	290	nausea
4333062	escitalopram	42	F	290	night sweats
4333062	escitalopram	42	F	290	oral pain
4333062	escitalopram	42	F	290	petechiae
4333062	escitalopram	42	F	290	pyrexia
4333062	escitalopram	42	F	290	refractory anaemia with an excess of blasts
4333062	escitalopram	42	F	290	stomatitis
4333062	escitalopram	42	F	290	thrombocytopenia
4333062	escitalopram	42	F	290	trisomy 8
4333064	escitalopram	18	F	130	depression suicidal
4333064	escitalopram	18	F	130	homicidal ideation
4333064	escitalopram	18	F	130	paranoia
4333065	escitalopram	20	F		blood alcohol increased
4333065	escitalopram	20	F		loss of consciousness
4333065	escitalopram	20	F		road traffic accident
4333066	escitalopram	36	F		blood alkaline phosphatase increased
4333066	escitalopram	36	F		hepatitis
4333066	escitalopram	36	F		jaundice
4333066	escitalopram	36	F		protein total decreased
4333068	escitalopram	38	M		drug hypersensitivity
4333068	escitalopram	38	M		grand mal convulsion
4333068	escitalopram	38	M		hypersomnia
4333068	escitalopram	38	M		status epilepticus
4333068	escitalopram	38	M		treatment noncompliance
4333113	escitalopram	34	F	250	drug withdrawal syndrome
4333113	escitalopram	34	F	250	gastrointestinal disorder
4333113	escitalopram	34	F	250	irritability
4333113	escitalopram	34	F	250	pruritus
4333113	escitalopram	34	F	250	tinnitus
4333627	escitalopram	61	F		burning sensation
4333627	escitalopram	61	F		diarrhoea
4333627	escitalopram	61	F		muscular weakness
4333627	escitalopram	61	F		nausea
4333627	escitalopram	61	F		throat tightness
4333865	escitalopram				haemorrhage
4333878	escitalopram	26	F		abortion spontaneous
4333878	escitalopram	26	F		complications of maternal exposure to therapeutic drugs
4333878	escitalopram	26	F		mania
4333878	escitalopram	26	F		maternal drugs affecting foetus
4333878	escitalopram	26	F		pregnancy
4333980	escitalopram	43	F		bacterial infection
4333980	escitalopram	43	F		body temperature increased
4333980	escitalopram	43	F		dehydration
4333980	escitalopram	43	F		nausea
4333980	escitalopram	43	F		vertigo
4333980	escitalopram	43	F		vomiting
4333980	escitalopram	43	F		white blood cell count decreased
4334092	escitalopram	81	F		affect lability
4334092	escitalopram	81	F		aggression
4334092	escitalopram	81	F		agitation
4334092	escitalopram	81	F		crying
4334092	escitalopram	81	F		depression
4334092	escitalopram	81	F		judgement impaired
4334092	escitalopram	81	F		memory impairment
4334092	escitalopram	81	F		psychomotor agitation
4334092	escitalopram	81	F		restlessness
4334092	escitalopram	81	F		suicidal ideation
4334094	escitalopram	21	M		alanine aminotransferase increased
4334094	escitalopram	21	M		apathy
4334094	escitalopram	21	M		aspartate aminotransferase increased
4334094	escitalopram	21	M		blood creatine phosphokinase increased
4334094	escitalopram	21	M		blood creatine phosphokinase mb abnormal
4334094	escitalopram	21	M		nausea
4334094	escitalopram	21	M		polydipsia
4334094	escitalopram	21	M		restlessness
4334804	escitalopram	24	F	145	confusional state
4334804	escitalopram	24	F	145	delirium
4334804	escitalopram	24	F	145	electrocardiogram qt prolonged
4334804	escitalopram	24	F	145	electrocardiogram t wave abnormal
4335565	escitalopram	32	F		contusion
4335565	escitalopram	32	F		fall
4335565	escitalopram	32	F		hypotension
4335565	escitalopram	32	F		loss of consciousness
4335565	escitalopram	32	F		orthostatic hypotension
4335565	escitalopram	32	F		syncope
4335932	escitalopram	57	M		depression
4335932	escitalopram	57	M		drug effect decreased
4335932	escitalopram	57	M		erectile dysfunction
4335932	escitalopram	57	M		leukopenia
4335932	escitalopram	57	M		neutropenia
4335932	escitalopram	57	M		somnolence
4336588	escitalopram	83	F	105	accidental overdose
4336588	escitalopram	83	F	105	blood creatinine increased
4336588	escitalopram	83	F	105	blood potassium increased
4336588	escitalopram	83	F	105	chills
4336588	escitalopram	83	F	105	confusional state
4336588	escitalopram	83	F	105	disorientation
4336588	escitalopram	83	F	105	drug interaction
4336588	escitalopram	83	F	105	influenza like illness
4336588	escitalopram	83	F	105	international normalised ratio increased
4336588	escitalopram	83	F	105	laboratory test interference
4336588	escitalopram	83	F	105	lethargy
4336588	escitalopram	83	F	105	medication error
4336588	escitalopram	83	F	105	nausea
4336588	escitalopram	83	F	105	pain
4336588	escitalopram	83	F	105	serotonin syndrome
4336588	escitalopram	83	F	105	urinary retention
4338580	escitalopram	29	M		angioneurotic oedema
4338580	escitalopram	29	M		dyspnoea
4338681	escitalopram	42	F		leukopenia
4338681	escitalopram	42	F		neutropenia
4340058	escitalopram	82	M		cholelithiasis
4340058	escitalopram	82	M		hepatocellular damage
4340058	escitalopram	82	M		parotitis
4340058	escitalopram	82	M		urinary tract infection
4340139	escitalopram	58	M	205	blood glucose decreased
4340262	escitalopram	46	M	167	blindness transient
4340582	escitalopram	44	F		adrenocortical insufficiency chronic
4340582	escitalopram	44	F		alanine aminotransferase increased
4340582	escitalopram	44	F		blood cholesterol increased
4340582	escitalopram	44	F		depression
4340582	escitalopram	44	F		medication error
4340582	escitalopram	44	F		refusal of treatment by patient
4340582	escitalopram	44	F		serotonin syndrome
4340689	escitalopram	22	F		completed suicide
4340689	escitalopram	22	F		family stress
4340689	escitalopram	22	F		injury asphyxiation
4341787	escitalopram	22	M		grand mal convulsion
4342300	escitalopram	29	F	140	anxiety
4342300	escitalopram	29	F	140	conversion disorder
4342300	escitalopram	29	F	140	impaired work ability
4342300	escitalopram	29	F	140	suicidal ideation
4342300	escitalopram	29	F	140	yawning
4342318	escitalopram	43	F		agitation
4342318	escitalopram	43	F		restlessness
4342318	escitalopram	43	F		serotonin syndrome
4342389	escitalopram	50	F	160	completed suicide
4342389	escitalopram	50	F	160	multiple drug overdose
4342879	escitalopram		M		completed suicide
4343538	escitalopram		F		convulsion
4343538	escitalopram		F		increased appetite
4343538	escitalopram		F		insomnia
4343538	escitalopram		F		weight increased
4345247	escitalopram	18	M	180	akathisia
4345247	escitalopram	18	M	180	completed suicide
4345247	escitalopram	18	M	180	fear
4346051	escitalopram	51	F		grand mal convulsion
4347302	escitalopram		F	111	abdominal pain upper
4347302	escitalopram		F	111	diarrhoea
4347302	escitalopram		F	111	nausea
4347302	escitalopram		F	111	vomiting
4347308	escitalopram	53	M	185	heart rate irregular
4347308	escitalopram	53	M	185	palpitations
4347462	escitalopram		M	270	agitation
4347462	escitalopram		M	270	fatigue
4347462	escitalopram		M	270	nausea
4347462	escitalopram		M	270	suicidal ideation
4347462	escitalopram		M	270	tension headache
4348425	escitalopram	52	F		coeliac disease
4348846	escitalopram	35	F		abortion spontaneous
4348846	escitalopram	35	F		complications of maternal exposure to therapeutic drugs
4348846	escitalopram	35	F		drug exposure during pregnancy
4348846	escitalopram	35	F		pregnancy
4349040	escitalopram	66	F	135	abdominal distension
4349040	escitalopram	66	F	135	abdominal pain
4349040	escitalopram	66	F	135	back pain
4349040	escitalopram	66	F	135	chills
4349040	escitalopram	66	F	135	dyskinesia
4349040	escitalopram	66	F	135	eye burns
4349040	escitalopram	66	F	135	eye irritation
4349040	escitalopram	66	F	135	flatulence
4349040	escitalopram	66	F	135	gastrooesophageal reflux disease
4349040	escitalopram	66	F	135	hallucination
4349040	escitalopram	66	F	135	headache
4349040	escitalopram	66	F	135	hyperhidrosis
4349040	escitalopram	66	F	135	hypoaesthesia
4349040	escitalopram	66	F	135	oedema peripheral
4349040	escitalopram	66	F	135	pain
4349040	escitalopram	66	F	135	palpitations
4349040	escitalopram	66	F	135	pruritus
4349040	escitalopram	66	F	135	raynaud's phenomenon
4349040	escitalopram	66	F	135	restless legs syndrome
4349040	escitalopram	66	F	135	serotonin syndrome
4349040	escitalopram	66	F	135	vision blurred
4349902	escitalopram	25	F		abdominal pain
4349902	escitalopram	25	F		disease recurrence
4349902	escitalopram	25	F		ovarian cyst
4349902	escitalopram	25	F		pain
4350409	escitalopram	62	M		dyskinesia
4350409	escitalopram	62	M		nuclear magnetic resonance imaging abnormal
4350409	escitalopram	62	M		syncope
4350410	escitalopram	53	F	105	eosinophil count increased
4350410	escitalopram	53	F	105	hypothyroidism
4350410	escitalopram	53	F	105	leukopenia
4350410	escitalopram	53	F	105	lymphocyte count increased
4350410	escitalopram	53	F	105	muscle spasms
4350410	escitalopram	53	F	105	neutrophil count increased
4350410	escitalopram	53	F	105	normochromic normocytic anaemia
4350410	escitalopram	53	F	105	platelet count decreased
4350410	escitalopram	53	F	105	purpura
4350410	escitalopram	53	F	105	somnolence
4351854	escitalopram	39	F		abnormal behaviour
4351854	escitalopram	39	F		amnesia
4351854	escitalopram	39	F		cardiac failure congestive
4351854	escitalopram	39	F		confusional state
4351854	escitalopram	39	F		heart valve insufficiency
4351854	escitalopram	39	F		sleep apnoea syndrome
4351854	escitalopram	39	F		thrombosis
4351854	escitalopram	39	F		wheezing
4352114	escitalopram				medication error
4352466	escitalopram	39	M		clonic convulsion
4352570	escitalopram	25	M	140	abnormal behaviour
4352570	escitalopram	25	M	140	condition aggravated
4352570	escitalopram	25	M	140	depression
4352570	escitalopram	25	M	140	somnolence
4352675	escitalopram	28	F		amnesia
4352675	escitalopram	28	F		convulsion
4352675	escitalopram	28	F		fatigue
4352675	escitalopram	28	F		hyperhidrosis
4352675	escitalopram	28	F		loss of consciousness
4352675	escitalopram	28	F		medication error
4352675	escitalopram	28	F		nausea
4352675	escitalopram	28	F		tongue biting
4352675	escitalopram	28	F		vomiting
4352863	escitalopram	76	F	105	accidental overdose
4352863	escitalopram	76	F	105	blood creatinine increased
4352863	escitalopram	76	F	105	blood potassium increased
4352863	escitalopram	76	F	105	blood urea increased
4352863	escitalopram	76	F	105	confusional state
4352863	escitalopram	76	F	105	disorientation
4352863	escitalopram	76	F	105	drug interaction
4352863	escitalopram	76	F	105	influenza like illness
4352863	escitalopram	76	F	105	international normalised ratio increased
4352863	escitalopram	76	F	105	lethargy
4352863	escitalopram	76	F	105	medication error
4352863	escitalopram	76	F	105	nausea
4352863	escitalopram	76	F	105	pain
4352863	escitalopram	76	F	105	pharyngolaryngeal pain
4352863	escitalopram	76	F	105	serotonin syndrome
4352863	escitalopram	76	F	105	urinary retention
4353691	escitalopram	45	M		hypersomnia
4353691	escitalopram	45	M		syncope vasovagal
4353702	escitalopram	13	F		acne
4353702	escitalopram	13	F		blood glucose increased
4353702	escitalopram	13	F		condition aggravated
4353702	escitalopram	13	F		eyelid oedema
4353702	escitalopram	13	F		headache
4353702	escitalopram	13	F		high density lipoprotein decreased
4353702	escitalopram	13	F		hypertriglyceridaemia
4353702	escitalopram	13	F		oliguria
4353702	escitalopram	13	F		renal impairment
4353702	escitalopram	13	F		urinary tract disorder
4353702	escitalopram	13	F		weight increased
4353706	escitalopram	50	M		drug toxicity
4354510	escitalopram	28	F		agitation
4354510	escitalopram	28	F		dizziness
4354510	escitalopram	28	F		dyskinesia
4354510	escitalopram	28	F		feeling jittery
4354510	escitalopram	28	F		intentional overdose
4354510	escitalopram	28	F		muscle twitching
4354510	escitalopram	28	F		restlessness
4354510	escitalopram	28	F		serotonin syndrome
4354510	escitalopram	28	F		suicide attempt
4354564	escitalopram	37	M	180	abnormal behaviour
4354564	escitalopram	37	M	180	activities of daily living impaired
4354564	escitalopram	37	M	180	anxiety
4354564	escitalopram	37	M	180	crying
4354564	escitalopram	37	M	180	dysphonia
4354564	escitalopram	37	M	180	euphoric mood
4354564	escitalopram	37	M	180	feeling abnormal
4354564	escitalopram	37	M	180	impaired work ability
4354564	escitalopram	37	M	180	irritability
4354564	escitalopram	37	M	180	jaw disorder
4354564	escitalopram	37	M	180	loss of consciousness
4354564	escitalopram	37	M	180	mental disorder
4354564	escitalopram	37	M	180	mydriasis
4354564	escitalopram	37	M	180	nervousness
4354564	escitalopram	37	M	180	paraesthesia
4354564	escitalopram	37	M	180	photosensitivity reaction
4354564	escitalopram	37	M	180	respiratory arrest
4354564	escitalopram	37	M	180	suicidal ideation
4354564	escitalopram	37	M	180	suicide attempt
4354564	escitalopram	37	M	180	tremor
4354564	escitalopram	37	M	180	vision blurred
4355350	escitalopram	57	F		alanine aminotransferase increased
4355350	escitalopram	57	F		aspartate aminotransferase increased
4355350	escitalopram	57	F		blood glucose increased
4355350	escitalopram	57	F		gamma-glutamyltransferase increased
4355350	escitalopram	57	F		liver function test abnormal
4355708	escitalopram	15	F	105	acidosis
4355708	escitalopram	15	F	105	cardio-respiratory arrest
4355708	escitalopram	15	F	105	chest injury
4355708	escitalopram	15	F	105	completed suicide
4355708	escitalopram	15	F	105	disorder of orbit
4355708	escitalopram	15	F	105	haemothorax
4355708	escitalopram	15	F	105	hypoxia
4355708	escitalopram	15	F	105	intentional overdose
4355708	escitalopram	15	F	105	jaw fracture
4355708	escitalopram	15	F	105	oxygen saturation decreased
4355708	escitalopram	15	F	105	pneumothorax
4355708	escitalopram	15	F	105	road traffic accident
4355708	escitalopram	15	F	105	traumatic brain injury
4355723	escitalopram	50	M		blood glucose fluctuation
4355857	escitalopram		M	200	agitation
4355857	escitalopram		M	200	anger
4355857	escitalopram		M	200	discomfort
4355857	escitalopram		M	200	dissociation
4355857	escitalopram		M	200	dry mouth
4355857	escitalopram		M	200	early morning awakening
4355857	escitalopram		M	200	feeling abnormal
4355857	escitalopram		M	200	hostility
4355857	escitalopram		M	200	impatience
4355857	escitalopram		M	200	insomnia
4355857	escitalopram		M	200	irritability
4355857	escitalopram		M	200	medication error
4355857	escitalopram		M	200	nausea
4355857	escitalopram		M	200	self injurious behaviour
4355857	escitalopram		M	200	suicidal ideation
4356856	escitalopram	34	F		agitation
4356856	escitalopram	34	F		akathisia
4356856	escitalopram	34	F		hypoaesthesia
4356943	escitalopram	17	M	214	abnormal behaviour
4356943	escitalopram	17	M	214	agitation
4356943	escitalopram	17	M	214	bipolar disorder
4356943	escitalopram	17	M	214	blood glucose increased
4356943	escitalopram	17	M	214	blood thyroid stimulating hormone increased
4356943	escitalopram	17	M	214	extrapyramidal disorder
4356943	escitalopram	17	M	214	family stress
4356943	escitalopram	17	M	214	insomnia
4356943	escitalopram	17	M	214	irritability
4356943	escitalopram	17	M	214	logorrhoea
4356943	escitalopram	17	M	214	mood altered
4356943	escitalopram	17	M	214	mood swings
4356943	escitalopram	17	M	214	muscle tightness
4356943	escitalopram	17	M	214	paranoia
4356943	escitalopram	17	M	214	psychomotor hyperactivity
4356943	escitalopram	17	M	214	psychotic disorder
4356943	escitalopram	17	M	214	self mutilation
4356943	escitalopram	17	M	214	sleep disorder
4356943	escitalopram	17	M	214	somnolence
4356943	escitalopram	17	M	214	speech disorder
4356946	escitalopram				delirium
4357206	escitalopram	32	M	180	completed suicide
4357206	escitalopram	32	M	180	pain exacerbated
4358121	escitalopram	52	F	206	chest pain
4358121	escitalopram	52	F	206	dyspnoea exertional
4358121	escitalopram	52	F	206	electrocardiogram qt corrected interval prolonged
4358121	escitalopram	52	F	206	electrocardiogram qt prolonged
4358121	escitalopram	52	F	206	heart rate decreased
4358124	escitalopram	77	F		electrocardiogram qt prolonged
4358124	escitalopram	77	F		ventricular tachycardia
4358920	escitalopram	39	F	60	brain oedema
4358920	escitalopram	39	F	60	delirium
4358920	escitalopram	39	F	60	fluid retention
4358920	escitalopram	39	F	60	inappropriate antidiuretic hormone secretion
4358920	escitalopram	39	F	60	polydipsia
4358920	escitalopram	39	F	60	staring
4358923	escitalopram	24	M		intentional self-injury
4358923	escitalopram	24	M		overdose
4359848	escitalopram	59			completed suicide
4359865	escitalopram	31	F	180	dizziness
4359865	escitalopram	31	F	180	headache
4359865	escitalopram	31	F	180	hyperhidrosis
4359865	escitalopram	31	F	180	influenza like illness
4359865	escitalopram	31	F	180	insomnia
4359865	escitalopram	31	F	180	paraesthesia
4359865	escitalopram	31	F	180	stomach discomfort
4359988	escitalopram	43	F	120	anger
4359988	escitalopram	43	F	120	divorced
4359988	escitalopram	43	F	120	family stress
4359988	escitalopram	43	F	120	medication error
4359988	escitalopram	43	F	120	mid-life crisis
4359988	escitalopram	43	F	120	personality change
4359988	escitalopram	43	F	120	relationship breakdown
4360821	escitalopram		F		trismus
4360823	escitalopram	48	F		anxiety
4360823	escitalopram	48	F		rebound effect
4361221	escitalopram	44	M		grand mal convulsion
4362142	escitalopram	31	F	140	abnormal behaviour
4362142	escitalopram	31	F	140	automatism
4362142	escitalopram	31	F	140	condition aggravated
4362142	escitalopram	31	F	140	convulsion
4362142	escitalopram	31	F	140	depressed level of consciousness
4362142	escitalopram	31	F	140	dysphonia
4362144	escitalopram	79	M	183	abasia
4362144	escitalopram	79	M	183	anaemia
4362144	escitalopram	79	M	183	cytomegalovirus antibody positive
4362144	escitalopram	79	M	183	dupuytren's contracture
4362144	escitalopram	79	M	183	dyspnoea exertional
4362144	escitalopram	79	M	183	epstein-barr virus antibody positive
4362144	escitalopram	79	M	183	guillain-barre syndrome
4362144	escitalopram	79	M	183	human herpes virus 6 serology positive
4362144	escitalopram	79	M	183	mononeuropathy multiplex
4362144	escitalopram	79	M	183	rectal haemorrhage
4363618	escitalopram	28	F	170	arthralgia
4363618	escitalopram	28	F	170	drug withdrawal syndrome
4363618	escitalopram	28	F	170	hypersensitivity
4363618	escitalopram	28	F	170	plantar fasciitis
4363618	escitalopram	28	F	170	weight increased
4363618	escitalopram	28	F	170	weight loss poor
4364073	escitalopram	79	F	45	abdominal discomfort
4364073	escitalopram	79	F	45	circulatory collapse
4364073	escitalopram	79	F	45	diarrhoea
4364073	escitalopram	79	F	45	hyponatraemia
4364208	escitalopram	15	F		self injurious behaviour
4364208	escitalopram	15	F		suicidal ideation
4364209	escitalopram	35	M		acute psychosis
4364209	escitalopram	35	M		obsessive thoughts
4364209	escitalopram	35	M		suicidal ideation
4364714	escitalopram	78	F	73	rash
4365018	escitalopram		F		cerebral infarction
4365446	escitalopram	40	F	113	completed suicide
4365446	escitalopram	40	F	113	depression
4365446	escitalopram	40	F	113	fatigue
4365446	escitalopram	40	F	113	insomnia
4365446	escitalopram	40	F	113	mood swings
4365814	escitalopram	52	F	185	malignant neoplasm progression
4365814	escitalopram	52	F	185	metastases to liver
4365814	escitalopram	52	F	185	platelet count decreased
4365814	escitalopram	52	F	185	white blood cell count decreased
4365965	escitalopram	43	M		legal problem
4365965	escitalopram	43	M		mania
4365965	escitalopram	43	M		paranoia
4365965	escitalopram	43	M		persecutory delusion
4365965	escitalopram	43	M		psychotic disorder
4365965	escitalopram	43	M		self-medication
4366068	escitalopram	43	F	120	abnormal behaviour
4366068	escitalopram	43	F	120	anger
4366068	escitalopram	43	F	120	marital problem
4366068	escitalopram	43	F	120	personality change
4366128	escitalopram	37	F		confusional state
4366128	escitalopram	37	F		dysarthria
4366128	escitalopram	37	F		somnolence
4366129	escitalopram	56	M		dyspnoea exertional
4366132	escitalopram	77	M		epilepsy
4367005	escitalopram	71	F	105	completed suicide
4367222	escitalopram	7			mania
4367223	escitalopram	46	M	195	disease progression
4367223	escitalopram	46	M	195	hepatic cirrhosis
4367223	escitalopram	46	M	195	hepatic failure
4367876	escitalopram	14	F	140	completed suicide
4367887	escitalopram	22	F	130	depression
4367887	escitalopram	22	F	130	psychiatric symptom
4367887	escitalopram	22	F	130	self-injurious ideation
4367887	escitalopram	22	F	130	suicide attempt
4368358	escitalopram	29	F		disturbance in attention
4368358	escitalopram	29	F		dyskinesia
4368358	escitalopram	29	F		memory impairment
4368358	escitalopram	29	F		personality change
4368358	escitalopram	29	F		social avoidant behaviour
4368361	escitalopram	44	F		agitation
4368361	escitalopram	44	F		convulsion
4368361	escitalopram	44	F		syncope
4369152	escitalopram	36	F		hallucination, visual
4370860	escitalopram	34	F	55	amenorrhoea
4370860	escitalopram	34	F	55	blood prolactin increased
4371770	escitalopram				petit mal epilepsy
4371771	escitalopram	55	F	246	hepatitis
4371984	escitalopram	20	F		blood potassium decreased
4371984	escitalopram	20	F		serotonin syndrome
4371984	escitalopram	20	F		vision blurred
4371984	escitalopram	20	F		visual disturbance
4371991	escitalopram	13	F	135	arthralgia
4371991	escitalopram	13	F	135	drug withdrawal syndrome
4371991	escitalopram	13	F	135	epistaxis
4371991	escitalopram	13	F	135	myalgia
4371991	escitalopram	13	F	135	vomiting
4372089	escitalopram	34	M		difficulty in walking
4372089	escitalopram	34	M		dyskinesia
4372089	escitalopram	34	M		restlessness
4372089	escitalopram	34	M		tremor
4372355	escitalopram		F		abortion spontaneous
4372355	escitalopram		F		complications of maternal exposure to therapeutic drugs
4372355	escitalopram		F		dizziness
4372355	escitalopram		F		drug exposure during pregnancy
4372355	escitalopram		F		drug withdrawal syndrome
4372355	escitalopram		F		pregnancy
4373163	escitalopram	42	F		cardiac arrest
4373163	escitalopram	42	F		palpitations
4373163	escitalopram	42	F		torsade de pointes
4373163	escitalopram	42	F		treatment noncompliance
4373163	escitalopram	42	F		ventricular fibrillation
4373283	escitalopram	29	M	190	abnormal behaviour
4373283	escitalopram	29	M	190	alcoholism
4373283	escitalopram	29	M	190	anxiety
4373283	escitalopram	29	M	190	drug interaction
4373283	escitalopram	29	M	190	road traffic accident
4373286	escitalopram	21	M		atrial fibrillation
4373288	escitalopram		F		convulsion
4373289	escitalopram				amnesia
4373289	escitalopram				convulsion
4373289	escitalopram				nausea
4373289	escitalopram				photopsia
4373289	escitalopram				somnolence
4373289	escitalopram				visual disturbance
4373289	escitalopram				vomiting
4373291	escitalopram	60	F	165	akathisia
4373291	escitalopram	60	F	165	restlessness
4373785	escitalopram	75	M	150	completed suicide
4374331	escitalopram	43	F	169	drug withdrawal syndrome
4374331	escitalopram	43	F	169	feeling abnormal
4374331	escitalopram	43	F	169	mood swings
4374331	escitalopram	43	F	169	personality change
4374331	escitalopram	43	F	169	suicidal ideation
4375800	escitalopram	78	M		completed suicide
4375800	escitalopram	78	M		condition aggravated
4375800	escitalopram	78	M		depression
4375800	escitalopram	78	M		feeling abnormal
4375800	escitalopram	78	M		gun shot wound
4376125	escitalopram	69	F	183	erythema
4376125	escitalopram	69	F	183	oedema peripheral
4376476	escitalopram	60	F		abdominal distension
4376476	escitalopram	60	F		fluid retention
4376476	escitalopram	60	F		sensation of heaviness
4376476	escitalopram	60	F		treatment noncompliance
4376476	escitalopram	60	F		varicose vein
4376476	escitalopram	60	F		vein pain
4376476	escitalopram	60	F		weight increased
4377783	escitalopram	30	M	180	disturbance in attention
4377783	escitalopram	30	M	180	influenza like illness
4377783	escitalopram	30	M	180	irritability
4377783	escitalopram	30	M	180	nausea
4377783	escitalopram	30	M	180	tremor
4377783	escitalopram	30	M	180	trismus
4378105	escitalopram	73	M		urinary retention
4378435	escitalopram	18	F		convulsion
4378435	escitalopram	18	F		delirium
4378437	escitalopram		M		akathisia
4378437	escitalopram		M		completed suicide
4378437	escitalopram		M		insomnia
4378438	escitalopram	35	F		abnormal behaviour
4378438	escitalopram	35	F		alcohol use
4378438	escitalopram	35	F		completed suicide
4378438	escitalopram	35	F		gun shot wound
4378438	escitalopram	35	F		treatment noncompliance
4379309	escitalopram				blood sodium decreased
4379309	escitalopram				convulsion
4379321	escitalopram	36	F	225	caesarean section
4379321	escitalopram	36	F	225	drug exposure during pregnancy
4379321	escitalopram	36	F	225	pregnancy
4379321	escitalopram	36	F	225	premature labour
4379323	escitalopram		F	4.5	breech delivery
4379323	escitalopram		F	4.5	caesarean section
4379323	escitalopram		F	4.5	drug exposure during pregnancy
4379323	escitalopram		F	4.5	jaundice neonatal
4379323	escitalopram		F	4.5	neonatal aspiration
4379323	escitalopram		F	4.5	premature baby
4379903	escitalopram	37	M		emotional disorder
4379903	escitalopram	37	M		gastroenteritis
4379903	escitalopram	37	M		hepatitis toxic
4379903	escitalopram	37	M		international normalised ratio decreased
4379903	escitalopram	37	M		international normalised ratio increased
4379995	escitalopram	82	F		decreased appetite
4379995	escitalopram	82	F		duodenitis
4379995	escitalopram	82	F		gastric ulcer haemorrhage
4379995	escitalopram	82	F		general physical health deterioration
4379995	escitalopram	82	F		haematemesis
4379995	escitalopram	82	F		haematocrit decreased
4379995	escitalopram	82	F		haemoglobin decreased
4379995	escitalopram	82	F		international normalised ratio decreased
4379995	escitalopram	82	F		platelet count increased
4379995	escitalopram	82	F		prothrombin time shortened
4379995	escitalopram	82	F		vertigo
4379995	escitalopram	82	F		vomiting
4379997	escitalopram	82	F		anorexia
4379997	escitalopram	82	F		duodenitis
4379997	escitalopram	82	F		gastric ulcer haemorrhage
4379997	escitalopram	82	F		general physical health deterioration
4379997	escitalopram	82	F		haematemesis
4379997	escitalopram	82	F		haematocrit decreased
4379997	escitalopram	82	F		haemoglobin decreased
4379997	escitalopram	82	F		international normalised ratio decreased
4379997	escitalopram	82	F		platelet count increased
4379997	escitalopram	82	F		prothrombin time shortened
4379997	escitalopram	82	F		vertigo
4380305	escitalopram	41	F	145	abnormal dreams
4380305	escitalopram	41	F	145	aggression
4380305	escitalopram	41	F	145	arthralgia
4380305	escitalopram	41	F	145	crying
4380305	escitalopram	41	F	145	disturbance in attention
4380305	escitalopram	41	F	145	drug withdrawal syndrome
4380305	escitalopram	41	F	145	influenza like illness
4380305	escitalopram	41	F	145	memory impairment
4380305	escitalopram	41	F	145	myalgia
4380305	escitalopram	41	F	145	nightmare
4380305	escitalopram	41	F	145	pain
4380305	escitalopram	41	F	145	pruritus
4380305	escitalopram	41	F	145	tinnitus
4380742	escitalopram	79	F		asthenia
4380742	escitalopram	79	F		balance disorder
4380742	escitalopram	79	F		cerebral haemorrhage
4380742	escitalopram	79	F		headache
4380742	escitalopram	79	F		vomiting
4380754	escitalopram	41	M		anger
4380754	escitalopram	41	M		bruxism
4380754	escitalopram	41	M		depression
4380754	escitalopram	41	M		diarrhoea
4380754	escitalopram	41	M		headache
4380754	escitalopram	41	M		hyperhidrosis
4380754	escitalopram	41	M		hyperphagia
4380754	escitalopram	41	M		insomnia
4380754	escitalopram	41	M		pain
4380754	escitalopram	41	M		restlessness
4380754	escitalopram	41	M		somnolence
4380754	escitalopram	41	M		suicidal ideation
4380759	escitalopram	43	M		asthenia
4380759	escitalopram	43	M		convulsion
4380759	escitalopram	43	M		hypoaesthesia
4380759	escitalopram	43	M		paraesthesia
4380761	escitalopram		F		completed suicide
4381445	escitalopram	17	F	155	bleeding time prolonged
4381445	escitalopram	17	F	155	coagulation factor viii level increased
4381445	escitalopram	17	F	155	condition aggravated
4381445	escitalopram	17	F	155	educational problem
4381445	escitalopram	17	F	155	iron deficiency anaemia
4381445	escitalopram	17	F	155	leukopenia
4381445	escitalopram	17	F	155	menorrhagia
4382194	escitalopram	24	F	130	agitation
4382194	escitalopram	24	F	130	anorexia
4382194	escitalopram	24	F	130	dizziness
4382194	escitalopram	24	F	130	headache
4382194	escitalopram	24	F	130	irritability
4382194	escitalopram	24	F	130	medication error
4382194	escitalopram	24	F	130	mobility decreased
4382194	escitalopram	24	F	130	nausea
4382329	escitalopram	68	M		tooth disorder
4382335	escitalopram	88	M		blood chloride decreased
4382335	escitalopram	88	M		blood potassium decreased
4382335	escitalopram	88	M		confusional state
4382335	escitalopram	88	M		depression
4382335	escitalopram	88	M		drug effect decreased
4382335	escitalopram	88	M		hyponatraemia
4382375	escitalopram	46	F	85	anorexia
4382375	escitalopram	46	F	85	asthenia
4382375	escitalopram	46	F	85	dehydration
4382375	escitalopram	46	F	85	diarrhoea
4382375	escitalopram	46	F	85	dizziness
4382375	escitalopram	46	F	85	fall
4382375	escitalopram	46	F	85	loss of consciousness
4382375	escitalopram	46	F	85	mitral valve incompetence
4382375	escitalopram	46	F	85	nausea
4382375	escitalopram	46	F	85	weight decreased
4382376	escitalopram	50	F		inappropriate antidiuretic hormone secretion
4382379	escitalopram	13	F		intentional overdose
4382379	escitalopram	13	F		suicide attempt
4382379	escitalopram	13	F		treatment noncompliance
4382708	escitalopram	54	M		pancreatitis
4382708	escitalopram	54	M		somnolence
4382711	escitalopram	25	F		death
4382713	escitalopram	60	F		depersonalisation
4382715	escitalopram	17	M		depression
4382715	escitalopram	17	M		suicidal ideation
4382717	escitalopram	20	F		intentional overdose
4382717	escitalopram	20	F		somnolence
4382717	escitalopram	20	F		suicidal ideation
4382717	escitalopram	20	F		suicide attempt
4382718	escitalopram				hyponatraemia
4382724	escitalopram	48	M		serotonin syndrome
4382726	escitalopram	22	M		suicidal ideation
4383087	escitalopram	19	F		abortion induced
4383087	escitalopram	19	F		complications of maternal exposure to therapeutic drugs
4383087	escitalopram	19	F		limb malformation
4383087	escitalopram	19	F		oligohydramnios
4383087	escitalopram	19	F		potter's syndrome
4383087	escitalopram	19	F		pregnancy
4383087	escitalopram	19	F		stillbirth
4383268	escitalopram	35	M		anaemia
4383268	escitalopram	35	M		thrombocytopenia
4384590	escitalopram				hyponatraemia
4384591	escitalopram				hyponatraemia
4384592	escitalopram	38	F		hypersensitivity
4384594	escitalopram	76	F		hyponatraemia
4384595	escitalopram	35	F		suicidal ideation
4384779	escitalopram	55	F		cerebrovascular accident
4384779	escitalopram	55	F		completed suicide
4384779	escitalopram	55	F		serotonin syndrome
4385440	escitalopram	28	F	120	alanine aminotransferase increased
4385440	escitalopram	28	F	120	blood calcium increased
4385440	escitalopram	28	F	120	blood osmolarity increased
4385440	escitalopram	28	F	120	blood potassium increased
4385440	escitalopram	28	F	120	blood thyroid stimulating hormone decreased
4385440	escitalopram	28	F	120	body temperature increased
4385440	escitalopram	28	F	120	condition aggravated
4385440	escitalopram	28	F	120	nephritis interstitial
4385440	escitalopram	28	F	120	nephropathy
4385440	escitalopram	28	F	120	rash
4385440	escitalopram	28	F	120	renal failure
4385440	escitalopram	28	F	120	weight increased
4385447	escitalopram	38	M		alcohol use
4385447	escitalopram	38	M		coma
4385447	escitalopram	38	M		depressed level of consciousness
4385447	escitalopram	38	M		drug abuser
4385447	escitalopram	38	M		electrocardiogram st segment
4385447	escitalopram	38	M		medication error
4385447	escitalopram	38	M		multiple drug overdose
4385447	escitalopram	38	M		self-medication
4386288	escitalopram	13	F		agitation
4386288	escitalopram	13	F		anxiety
4386288	escitalopram	13	F		arthropathy
4386288	escitalopram	13	F		circulatory collapse
4386288	escitalopram	13	F		conversion disorder
4386288	escitalopram	13	F		coordination abnormal
4386288	escitalopram	13	F		cyanosis
4386288	escitalopram	13	F		dysarthria
4386288	escitalopram	13	F		dyspnoea
4386288	escitalopram	13	F		hyperventilation
4386288	escitalopram	13	F		muscular weakness
4386288	escitalopram	13	F		panic attack
4386288	escitalopram	13	F		psychotic disorder
4386288	escitalopram	13	F		respiratory disorder
4386288	escitalopram	13	F		tremor
4388246	escitalopram	76	M	130.5	abdominal aortic bruit
4388246	escitalopram	76	M	130.5	acute prerenal failure
4388246	escitalopram	76	M	130.5	asthenia
4388246	escitalopram	76	M	130.5	blood calcium decreased
4388246	escitalopram	76	M	130.5	blood magnesium increased
4388246	escitalopram	76	M	130.5	cardiac failure congestive
4388246	escitalopram	76	M	130.5	cardiac murmur
4388246	escitalopram	76	M	130.5	chest wall pain
4388246	escitalopram	76	M	130.5	chronic obstructive airways disease exacerbated
4388246	escitalopram	76	M	130.5	communication disorder
4388246	escitalopram	76	M	130.5	diastolic dysfunction
4388246	escitalopram	76	M	130.5	gastritis
4388246	escitalopram	76	M	130.5	kidney small
4388246	escitalopram	76	M	130.5	mitral valve incompetence
4388246	escitalopram	76	M	130.5	pneumonia
4388246	escitalopram	76	M	130.5	protein urine present
4388246	escitalopram	76	M	130.5	pulmonary hypertension
4388246	escitalopram	76	M	130.5	red blood cells urine positive
4388246	escitalopram	76	M	130.5	renal artery stenosis
4388246	escitalopram	76	M	130.5	renal failure chronic
4388246	escitalopram	76	M	130.5	respiratory distress
4388246	escitalopram	76	M	130.5	respiratory rate increased
4388246	escitalopram	76	M	130.5	tachycardia
4388246	escitalopram	76	M	130.5	white blood cells urine positive
4389174	escitalopram	59	M		deep vein thrombosis
4389174	escitalopram	59	M		disease recurrence
4389174	escitalopram	59	M		overdose
4390573	escitalopram	28	M		bradycardia
4390573	escitalopram	28	M		convulsion
4390573	escitalopram	28	M		decreased appetite
4390573	escitalopram	28	M		depression
4390573	escitalopram	28	M		drug ineffective
4390573	escitalopram	28	M		emotional distress
4390573	escitalopram	28	M		insomnia
4390573	escitalopram	28	M		near drowning
4390573	escitalopram	28	M		restlessness
4390573	escitalopram	28	M		schizoaffective disorder
4390573	escitalopram	28	M		thinking abnormal
4390724	escitalopram	13	M		drug ineffective
4390724	escitalopram	13	M		dry mouth
4390724	escitalopram	13	M		extrapyramidal disorder
4390724	escitalopram	13	M		fear
4390724	escitalopram	13	M		neck pain
4390724	escitalopram	13	M		sedation
4390724	escitalopram	13	M		vomiting
4390725	escitalopram		M		altered visual depth perception
4390725	escitalopram		M		depressed level of consciousness
4390725	escitalopram		M		road traffic accident
4388938	escitalopram	17	F	145	hostility
4388938	escitalopram	17	F	145	personality change
4388938	escitalopram	17	F	145	social avoidant behaviour
4388938	escitalopram	17	F	145	suicide attempt
4390903	escitalopram	52	F	56.7	pruritus
4390903	escitalopram	52	F	56.7	rash
4391691	escitalopram	52	F	150	arrhythmia
4391691	escitalopram	52	F	150	arteriospasm coronary
4391691	escitalopram	52	F	150	coronary artery atherosclerosis
4391691	escitalopram	52	F	150	coronary artery stenosis
4391691	escitalopram	52	F	150	pulmonary oedema
4391691	escitalopram	52	F	150	sudden cardiac death
4391692	escitalopram	75	F		inappropriate antidiuretic hormone secretion
4391696	escitalopram				convulsion
4391696	escitalopram				multiple drug overdose
4394176	escitalopram	42	M	139	aspartate aminotransferase increased
4394176	escitalopram	42	M	139	blood cholesterol increased
4394176	escitalopram	42	M	139	blood triglycerides increased
4394389	escitalopram	14	F		aphasia
4394389	escitalopram	14	F		conversion disorder
4394389	escitalopram	14	F		convulsion
4394389	escitalopram	14	F		gait disturbance
4394389	escitalopram	14	F		headache
4394389	escitalopram	14	F		paralysis
4394389	escitalopram	14	F		tendonitis
4394391	escitalopram	35	F	213	abnormal dreams
4394391	escitalopram	35	F	213	benign laryngeal neoplasm
4394391	escitalopram	35	F	213	chest wall pain
4394391	escitalopram	35	F	213	coma
4394391	escitalopram	35	F	213	conversion disorder
4394391	escitalopram	35	F	213	fall
4394391	escitalopram	35	F	213	gaze palsy
4394391	escitalopram	35	F	213	grand mal convulsion
4394391	escitalopram	35	F	213	headache
4394391	escitalopram	35	F	213	hemiplegia transient
4394391	escitalopram	35	F	213	leukoplakia
4394391	escitalopram	35	F	213	panic reaction
4394391	escitalopram	35	F	213	paraesthesia
4394391	escitalopram	35	F	213	post procedural complication
4394391	escitalopram	35	F	213	somnolence
4394391	escitalopram	35	F	213	vision blurred
4394445	escitalopram	49	M	205	blood glucose fluctuation
4394445	escitalopram	49	M	205	hyperglycaemia
4394445	escitalopram	49	M	205	hypoglycaemia
4394445	escitalopram	49	M	205	self-medication
4394542	escitalopram	38	F	178	anxiety
4394542	escitalopram	38	F	178	disturbance in attention
4394542	escitalopram	38	F	178	fear
4394542	escitalopram	38	F	178	feeling abnormal
4394542	escitalopram	38	F	178	feeling of despair
4394542	escitalopram	38	F	178	headache
4394542	escitalopram	38	F	178	insomnia
4394542	escitalopram	38	F	178	morbid thoughts
4395484	escitalopram	38	F		alanine aminotransferase increased
4395484	escitalopram	38	F		aspartate aminotransferase increased
4395484	escitalopram	38	F		blood alkaline phosphatase increased
4395484	escitalopram	38	F		blood cholesterol increased
4395484	escitalopram	38	F		blood triglycerides increased
4395484	escitalopram	38	F		metabolic disorder
4396653	escitalopram	69	F		arthralgia
4396653	escitalopram	69	F		back pain
4396653	escitalopram	69	F		feeling abnormal
4396653	escitalopram	69	F		muscle cramp
4398765	escitalopram	91	F	99.5	grand mal convulsion
4398765	escitalopram	91	F	99.5	loss of consciousness
4398765	escitalopram	91	F	99.5	transient ischaemic attack
4399640	escitalopram		F		monoplegia
4399755	escitalopram	72	M		abnormal behaviour
4399755	escitalopram	72	M		apathy
4399755	escitalopram	72	M		bladder diverticulum
4399755	escitalopram	72	M		condition aggravated
4399755	escitalopram	72	M		cystitis
4399755	escitalopram	72	M		cystoscopy abnormal
4399755	escitalopram	72	M		dehydration
4399755	escitalopram	72	M		dementia
4399755	escitalopram	72	M		depression
4399755	escitalopram	72	M		drug ineffective
4399755	escitalopram	72	M		feeling abnormal
4399755	escitalopram	72	M		haematuria
4399755	escitalopram	72	M		haemoglobin decreased
4399755	escitalopram	72	M		irritability
4399755	escitalopram	72	M		memory impairment
4399755	escitalopram	72	M		pyelonephritis acute
4399755	escitalopram	72	M		stupor
4399755	escitalopram	72	M		vasodilatation
4401915	escitalopram	13	M		anxiety
4401915	escitalopram	13	M		bipolar disorder
4401915	escitalopram	13	M		depression
4401915	escitalopram	13	M		family stress
4401915	escitalopram	13	M		irritability
4401915	escitalopram	13	M		memory impairment
4401915	escitalopram	13	M		psychomotor hyperactivity
4401915	escitalopram	13	M		refusal of treatment by relative
4402754	escitalopram	65	M	82.1	hyponatraemia
4402754	escitalopram	65	M	82.1	lethargy
4402889	escitalopram	50	F		convulsion
4403412	escitalopram	54	F		hyponatraemia
4403412	escitalopram	54	F		pneumonia
4403413	escitalopram		F		pericarditis
4404253	escitalopram	69	M		drug abuser
4404253	escitalopram	69	M		grand mal convulsion
4404267	escitalopram		M		dermatitis allergic
4404267	escitalopram		M		epidermolysis
4404267	escitalopram		M		pemphigoid
4404468	escitalopram	30	F		completed suicide
4404468	escitalopram	30	F		family stress
4404468	escitalopram	30	F		gun shot wound
4404468	escitalopram	30	F		insomnia
4404468	escitalopram	30	F		marital problem
4404468	escitalopram	30	F		medication error
4404468	escitalopram	30	F		traumatic brain injury
4404468	escitalopram	30	F		treatment noncompliance
4405191	escitalopram	62	F	170	balance disorder
4405191	escitalopram	62	F	170	circulatory collapse
4405191	escitalopram	62	F	170	completed suicide
4405191	escitalopram	62	F	170	constipation
4405191	escitalopram	62	F	170	diarrhoea
4405191	escitalopram	62	F	170	dizziness
4406839	escitalopram	47	F		flushing
4406839	escitalopram	47	F		white blood cell count decreased
4406842	escitalopram	28	F		excoriation
4406842	escitalopram	28	F		monocyte count increased
4406842	escitalopram	28	F		paraesthesia
4406842	escitalopram	28	F		photosensitivity reaction
4406842	escitalopram	28	F		pruritus generalised
4407710	escitalopram	40	M	172	completed suicide
4407710	escitalopram	40	M	172	diabetes mellitus inadequate control
4407710	escitalopram	40	M	172	family stress
4407710	escitalopram	40	M	172	feeling abnormal
4407710	escitalopram	40	M	172	hyperhidrosis
4407710	escitalopram	40	M	172	prostate cancer
4407710	escitalopram	40	M	172	sleep disorder
4408286	escitalopram	32	F		blood creatine phosphokinase increased
4408290	escitalopram	38	F		anorexia
4408290	escitalopram	38	F		hyperhidrosis
4408290	escitalopram	38	F		hypoaesthesia
4408290	escitalopram	38	F		lethargy
4408466	escitalopram	50	F	130	accidental overdose
4408466	escitalopram	50	F	130	medication error
4409693	escitalopram		M	172	dysgeusia
4409693	escitalopram		M	172	nausea
4409693	escitalopram		M	172	parosmia
4410923	escitalopram	47	F	179	abnormal sensation in eye
4410923	escitalopram	47	F	179	diplopia
4410923	escitalopram	47	F	179	scotoma
4410923	escitalopram	47	F	179	vision blurred
4410923	escitalopram	47	F	179	visual brightness
4410923	escitalopram	47	F	179	visual disturbance
4413042	escitalopram				drug toxicity
4413042	escitalopram				road traffic accident
4413354	escitalopram	28	M		abasia
4413354	escitalopram	28	M		agitation
4413354	escitalopram	28	M		cachexia
4413354	escitalopram	28	M		chorea
4413354	escitalopram	28	M		choreoathetosis
4413354	escitalopram	28	M		conversion disorder
4413354	escitalopram	28	M		depressed level of consciousness
4413354	escitalopram	28	M		difficulty in walking
4413354	escitalopram	28	M		dizziness
4413354	escitalopram	28	M		dystonia
4413354	escitalopram	28	M		gait disturbance
4413354	escitalopram	28	M		hypoaesthesia
4413354	escitalopram	28	M		insomnia
4413354	escitalopram	28	M		intentional overdose
4413354	escitalopram	28	M		memory impairment
4413354	escitalopram	28	M		mental status changes
4413354	escitalopram	28	M		suicide attempt
4413354	escitalopram	28	M		wheelchair user
4413975	escitalopram	35	M		morbid thoughts
4413975	escitalopram	35	M		nervousness
4413975	escitalopram	35	M		obsessive thoughts
4413975	escitalopram	35	M		suicidal ideation
4414432	escitalopram	83	F		non-cardiogenic pulmonary oedema
4414432	escitalopram	83	F		therapy non-responder
4414432	escitalopram	83	F		urinary tract infection
4415067	escitalopram	53	F		thrombocytopenia
4415091	escitalopram	3	F		completed suicide
4415091	escitalopram	3	F		gun shot wound
4415091	escitalopram	3	F		mood swings
4415094	escitalopram	75	F		eye haemorrhage
4415094	escitalopram	75	F		macular degeneration
4415094	escitalopram	75	F		visual disturbance
4415304	escitalopram	23	F		completed suicide
4417464	escitalopram	50	F		anger
4417464	escitalopram	50	F		burns second degree
4417464	escitalopram	50	F		euphoric mood
4417464	escitalopram	50	F		excitability
4417464	escitalopram	50	F		feeling drunk
4417464	escitalopram	50	F		markedly reduced dietary intake
4417464	escitalopram	50	F		memory impairment
4417464	escitalopram	50	F		overdose
4417464	escitalopram	50	F		speech disorder
4421286	escitalopram	23	F		glycosuria
4421286	escitalopram	23	F		hyperglycaemia
4421286	escitalopram	23	F		ketonuria
4421287	escitalopram	57	F	58	arthralgia
4421287	escitalopram	57	F	58	haemorrhagic disorder
4421287	escitalopram	57	F	58	pain
4421287	escitalopram	57	F	58	pain in extremity
4421287	escitalopram	57	F	58	swelling
4421573	escitalopram	20	M		blood pressure diastolic decreased
4421573	escitalopram	20	M		blood pressure systolic increased
4421573	escitalopram	20	M		convulsion
4421573	escitalopram	20	M		dyspnoea
4421573	escitalopram	20	M		eye disorder
4421573	escitalopram	20	M		feeling abnormal
4421573	escitalopram	20	M		hypersensitivity
4421573	escitalopram	20	M		pain
4421573	escitalopram	20	M		rash generalised
4421573	escitalopram	20	M		tremor
4421925	escitalopram	49	F		hypotension
4421925	escitalopram	49	F		syncope
4422858	escitalopram	15	M	213	abnormal behaviour
4422858	escitalopram	15	M	213	alcoholism
4422858	escitalopram	15	M	213	apathy
4422858	escitalopram	15	M	213	belligerence
4422858	escitalopram	15	M	213	depression
4422858	escitalopram	15	M	213	disinhibition
4422858	escitalopram	15	M	213	legal problem
4422858	escitalopram	15	M	213	personality change
4422858	escitalopram	15	M	213	physical assault
4422858	escitalopram	15	M	213	school refusal
4422858	escitalopram	15	M	213	thinking abnormal
4422858	escitalopram	15	M	213	weight increased
4422859	escitalopram	85	M		hyperhidrosis
4422859	escitalopram	85	M		hyponatraemia
4423452	escitalopram	82	F		abasia
4423452	escitalopram	82	F		anorexia
4423452	escitalopram	82	F		asthenia
4423452	escitalopram	82	F		bronchopneumonia
4423452	escitalopram	82	F		cardiac failure
4423452	escitalopram	82	F		cerebral ischaemia
4423452	escitalopram	82	F		depression
4423452	escitalopram	82	F		diabetes mellitus inadequate control
4423452	escitalopram	82	F		diet refusal
4423452	escitalopram	82	F		disturbance in attention
4423452	escitalopram	82	F		feeling abnormal
4423452	escitalopram	82	F		mental disorder
4423452	escitalopram	82	F		multi-organ failure
4423452	escitalopram	82	F		nausea
4423452	escitalopram	82	F		pneumonia
4423452	escitalopram	82	F		psychomotor retardation
4423452	escitalopram	82	F		refusal of treatment by patient
4423452	escitalopram	82	F		thinking abnormal
4423452	escitalopram	82	F		transient ischaemic attack
4423452	escitalopram	82	F		treatment noncompliance
4423453	escitalopram		F		amnesia
4423453	escitalopram		F		convulsion
4423453	escitalopram		F		intentional overdose
4423453	escitalopram		F		suicide attempt
4424307	escitalopram	45	M		completed suicide
4424594	escitalopram	90	F		agitation
4424594	escitalopram	90	F		death of friend
4424594	escitalopram	90	F		drug interaction
4424990	escitalopram	57	F	288.4	dermatitis exfoliative
4424990	escitalopram	57	F	288.4	drug eruption
4424990	escitalopram	57	F	288.4	dyspnoea
4424990	escitalopram	57	F	288.4	erythema
4424990	escitalopram	57	F	288.4	pruritus
4424990	escitalopram	57	F	288.4	pyrexia
4424990	escitalopram	57	F	288.4	throat tightness
4424990	escitalopram	57	F	288.4	urticaria
4425179	escitalopram	58	M		drug interaction
4425179	escitalopram	58	M		mental status changes
4425179	escitalopram	58	M		tremor
4425593	escitalopram	54	F	135	anaemia
4425593	escitalopram	54	F	135	basophil count increased
4425593	escitalopram	54	F	135	blood calcium decreased
4425593	escitalopram	54	F	135	blood chloride decreased
4425593	escitalopram	54	F	135	blood creatinine decreased
4425593	escitalopram	54	F	135	blood urea decreased
4425593	escitalopram	54	F	135	haemoptysis
4425593	escitalopram	54	F	135	hyponatraemia
4425593	escitalopram	54	F	135	lobar pneumonia
4425593	escitalopram	54	F	135	white blood cell count increased
4425645	escitalopram	26	F		coma
4425645	escitalopram	26	F		completed suicide
4425645	escitalopram	26	F		overdose
4425645	escitalopram	26	F		therapeutic agent toxicity
4425649	escitalopram				psychotic disorder
4425652	escitalopram	67	M	181	hyponatraemia
4425661	escitalopram	39	M		confusional state
4425661	escitalopram	39	M		dizziness
4425661	escitalopram	39	M		dysarthria
4425661	escitalopram	39	M		euphoric mood
4425661	escitalopram	39	M		nuclear magnetic resonance imaging brain abnormal
4425661	escitalopram	39	M		treatment noncompliance
4425661	escitalopram	39	M		tremor
4426283	escitalopram	79	F		hypertensive crisis
4427305	escitalopram	73	F		headache
4427305	escitalopram	73	F		hypertension
4427356	escitalopram	45	F	205	alanine aminotransferase increased
4427356	escitalopram	45	F	205	aspartate aminotransferase increased
4427356	escitalopram	45	F	205	blood alkaline phosphatase increased
4427356	escitalopram	45	F	205	dysphoria
4427356	escitalopram	45	F	205	headache
4427356	escitalopram	45	F	205	hot flush
4427356	escitalopram	45	F	205	restless legs syndrome
4427438	escitalopram		F	140	blood pressure decreased
4427438	escitalopram		F	140	drug interaction
4427438	escitalopram		F	140	loss of consciousness
4427438	escitalopram		F	140	syncope
4427440	escitalopram	55	F		alanine aminotransferase increased
4427440	escitalopram	55	F		aspartate aminotransferase increased
4427440	escitalopram	55	F		blood bilirubin increased
4427440	escitalopram	55	F		blood potassium decreased
4427440	escitalopram	55	F		coma
4427440	escitalopram	55	F		confusional state
4427440	escitalopram	55	F		depression
4427440	escitalopram	55	F		overdose
4427440	escitalopram	55	F		rebound effect
4427440	escitalopram	55	F		suicidal ideation
4427440	escitalopram	55	F		treatment noncompliance
4427441	escitalopram		F		drug exposure during pregnancy
4427441	escitalopram		F		limb malformation
4427441	escitalopram		F		multiple congenital abnormalities
4427593	escitalopram	39	F		complications of maternal exposure to therapeutic drugs
4427593	escitalopram	39	F		congenital central nervous system anomaly
4427593	escitalopram	39	F		drug exposure during pregnancy
4427593	escitalopram	39	F		pregnancy
4427688	escitalopram	50	M	190	contusion
4427688	escitalopram	50	M	190	epistaxis
4429361	escitalopram	24	F		aggression
4429361	escitalopram	24	F		amnesia
4429361	escitalopram	24	F		coma
4429361	escitalopram	24	F		diarrhoea
4429361	escitalopram	24	F		dyskinesia
4429361	escitalopram	24	F		hyperhidrosis
4429361	escitalopram	24	F		hypertension
4429361	escitalopram	24	F		malaise
4429361	escitalopram	24	F		refusal of treatment by patient
4429361	escitalopram	24	F		somatoform disorder
4429361	escitalopram	24	F		speech disorder
4429361	escitalopram	24	F		suicidal ideation
4429361	escitalopram	24	F		tremor
4429361	escitalopram	24	F		urticaria
4429361	escitalopram	24	F		vomiting
4429806	escitalopram		F		alopecia
4430037	escitalopram				psychotic disorder
4430090	escitalopram	62	F		blood glucose increased
4430090	escitalopram	62	F		depressed level of consciousness
4430090	escitalopram	62	F		dizziness
4430090	escitalopram	62	F		epistaxis
4430090	escitalopram	62	F		haematocrit decreased
4430090	escitalopram	62	F		haemoglobin decreased
4430090	escitalopram	62	F		haemorrhage
4430090	escitalopram	62	F		injury
4430090	escitalopram	62	F		mean cell haemoglobin decreased
4430090	escitalopram	62	F		mean platelet volume decreased
4430090	escitalopram	62	F		platelet count increased
4430090	escitalopram	62	F		platelet disorder
4430090	escitalopram	62	F		platelet function test abnormal
4430090	escitalopram	62	F		thrombocythaemia
4430096	escitalopram	60	F		antidepressant drug level above therapeutic
4430096	escitalopram	60	F		fall
4430096	escitalopram	60	F		forearm fracture
4430096	escitalopram	60	F		myocardial infarction
4430096	escitalopram	60	F		post procedural pain
4430096	escitalopram	60	F		respiratory failure
4430592	escitalopram	72	M		inappropriate antidiuretic hormone secretion
4431338	escitalopram	48	F	210	balance disorder
4431338	escitalopram	48	F	210	confusional state
4431338	escitalopram	48	F	210	difficulty in walking
4431338	escitalopram	48	F	210	dysarthria
4431338	escitalopram	48	F	210	dyskinesia
4431338	escitalopram	48	F	210	impaired work ability
4431338	escitalopram	48	F	210	muscle contractions involuntary
4431338	escitalopram	48	F	210	muscle twitching
4431338	escitalopram	48	F	210	speech disorder
4431338	escitalopram	48	F	210	tremor
4431338	escitalopram	48	F	210	weight increased
4432107	escitalopram	43	M		convulsion
4432107	escitalopram	43	M		psychotic disorder
4432112	escitalopram	62	M		agitation
4432112	escitalopram	62	M		completed suicide
4432112	escitalopram	62	M		compulsions
4432112	escitalopram	62	M		condition aggravated
4432112	escitalopram	62	M		crying
4432112	escitalopram	62	M		depression
4432112	escitalopram	62	M		dyspepsia
4432112	escitalopram	62	M		flatulence
4432112	escitalopram	62	M		insomnia
4432112	escitalopram	62	M		irritability
4432112	escitalopram	62	M		loss of libido
4432112	escitalopram	62	M		tremor
4432120	escitalopram	72	M	166	blood glucose increased
4432120	escitalopram	72	M	166	blood thyroid stimulating hormone decreased
4432120	escitalopram	72	M	166	catecholamines urine increased
4432120	escitalopram	72	M	166	condition aggravated
4432120	escitalopram	72	M	166	epinephrine increased
4432120	escitalopram	72	M	166	metanephrine urine increased
4432120	escitalopram	72	M	166	nail tinea
4432120	escitalopram	72	M	166	onychomycosis
4432120	escitalopram	72	M	166	panic attack
4432120	escitalopram	72	M	166	phaeochromocytoma
4432120	escitalopram	72	M	166	weight increased
4432456	escitalopram	87	F		inappropriate antidiuretic hormone secretion
4432815	escitalopram	57	F		diabetes mellitus
4432815	escitalopram	57	F		hepatic steatosis
4432815	escitalopram	57	F		hepatomegaly
4433457	escitalopram	45	F		dermographism
4433457	escitalopram	45	F		dizziness
4433457	escitalopram	45	F		miosis
4433457	escitalopram	45	F		nausea
4433457	escitalopram	45	F		pruritus
4433457	escitalopram	45	F		rash
4433457	escitalopram	45	F		urticaria
4433635	escitalopram	16	F		completed suicide
4433635	escitalopram	16	F		dilatation ventricular
4433635	escitalopram	16	F		injury
4433635	escitalopram	16	F		multiple drug overdose intentional
4433635	escitalopram	16	F		pulmonary oedema
4433635	escitalopram	16	F		road traffic accident
4433637	escitalopram	25	F		amnesia
4433637	escitalopram	25	F		contusion
4433637	escitalopram	25	F		convulsion
4433637	escitalopram	25	F		depressed level of consciousness
4433637	escitalopram	25	F		depression
4433637	escitalopram	25	F		fall
4433637	escitalopram	25	F		loss of consciousness
4433637	escitalopram	25	F		muscle spasms
4433637	escitalopram	25	F		nystagmus
4433637	escitalopram	25	F		postictal state
4433637	escitalopram	25	F		suicidal ideation
4433637	escitalopram	25	F		tongue injury
4433639	escitalopram	44	F	280	gastritis
4433639	escitalopram	44	F	280	hepatitis
4433639	escitalopram	44	F	280	lipase decreased
4433900	escitalopram	70	M	61.36	hyponatraemia
4434008	escitalopram	29	F		abdominal tenderness
4434008	escitalopram	29	F		back pain
4434008	escitalopram	29	F		ceruloplasmin increased
4434008	escitalopram	29	F		condition aggravated
4434008	escitalopram	29	F		drug effect decreased
4434008	escitalopram	29	F		hepatic steatosis
4434008	escitalopram	29	F		hepatitis toxic
4434008	escitalopram	29	F		hepatotoxicity
4434008	escitalopram	29	F		hypoaesthesia
4434008	escitalopram	29	F		musculoskeletal discomfort
4434008	escitalopram	29	F		nausea
4434008	escitalopram	29	F		urinary tract infection
4435080	escitalopram				depression
4435080	escitalopram				medication error
4435449	escitalopram	22	F		grand mal convulsion
4435451	escitalopram	22	F		convulsion
4436934	escitalopram	61	F		abdominal pain
4436934	escitalopram	61	F		angle closure glaucoma
4436934	escitalopram	61	F		arthralgia
4436934	escitalopram	61	F		circadian rhythm sleep disorder
4436934	escitalopram	61	F		cystitis interstitial
4436934	escitalopram	61	F		diplopia
4436934	escitalopram	61	F		dry mouth
4436934	escitalopram	61	F		gastric disorder
4436934	escitalopram	61	F		hyperhidrosis
4436934	escitalopram	61	F		hypersensitivity
4436934	escitalopram	61	F		insomnia
4436934	escitalopram	61	F		intervertebral disc degeneration
4436934	escitalopram	61	F		medication error
4436934	escitalopram	61	F		metastases to bone
4436934	escitalopram	61	F		metastases to liver
4436934	escitalopram	61	F		muscle injury
4436934	escitalopram	61	F		muscle spasms
4436934	escitalopram	61	F		myalgia
4436934	escitalopram	61	F		osteoarthritis
4436934	escitalopram	61	F		pelvic muscles inadequate
4436934	escitalopram	61	F		pneumonia bacterial
4436934	escitalopram	61	F		renal disorder
4436934	escitalopram	61	F		swollen tongue
4436934	escitalopram	61	F		tearfulness
4436934	escitalopram	61	F		urethral disorder
4436934	escitalopram	61	F		urge incontinence
4436934	escitalopram	61	F		urinary retention
4438417	escitalopram	81	F		cerebral atrophy
4438417	escitalopram	81	F		circulatory collapse
4438417	escitalopram	81	F		convulsion
4438417	escitalopram	81	F		dizziness
4438417	escitalopram	81	F		lacunar infarction
4438417	escitalopram	81	F		myoclonus
4438721	escitalopram	30	F	130	apathy
4438721	escitalopram	30	F	130	asthenia
4438721	escitalopram	30	F	130	crying
4438721	escitalopram	30	F	130	feeling of despair
4438721	escitalopram	30	F	130	paraesthesia
4438721	escitalopram	30	F	130	self-injurious ideation
4438745	escitalopram	25	F		bleeding peripartum
4438745	escitalopram	25	F		drug exposure during pregnancy
4438745	escitalopram	25	F		foetal heart rate decreased
4438745	escitalopram	25	F		intra-uterine death
4438745	escitalopram	25	F		pregnancy
4438918	escitalopram		M		convulsion
4439094	escitalopram	19	F		cholangitis
4439094	escitalopram	19	F		contusion
4439094	escitalopram	19	F		liver disorder
4439094	escitalopram	19	F		liver function test abnormal
4439336	escitalopram	21	M		alcohol interaction
4439336	escitalopram	21	M		breath alcohol test positive
4439336	escitalopram	21	M		drug interaction potentiation
4439371	escitalopram	45	F		alanine aminotransferase increased
4439371	escitalopram	45	F		amnesia
4439371	escitalopram	45	F		aspartate aminotransferase increased
4439371	escitalopram	45	F		blood alkaline phosphatase increased
4439371	escitalopram	45	F		dysphoria
4439371	escitalopram	45	F		headache
4439371	escitalopram	45	F		hepatotoxicity
4439371	escitalopram	45	F		hot flush
4439371	escitalopram	45	F		liver function test abnormal
4439371	escitalopram	45	F		restless legs syndrome
4439371	escitalopram	45	F		serotonin syndrome
4439373	escitalopram	16	F	120	bipolar ii disorder
4439373	escitalopram	16	F	120	road traffic accident
4439373	escitalopram	16	F	120	suicide attempt
4440464	escitalopram		F	147	rash
4441103	escitalopram		M	176	myocardial infarction
4443306	escitalopram	14	M	165	anxiety
4443306	escitalopram	14	M	165	condition aggravated
4443306	escitalopram	14	M	165	hallucination, visual
4443306	escitalopram	14	M	165	mood swings
4443306	escitalopram	14	M	165	obsessive-compulsive disorder
4443306	escitalopram	14	M	165	suicide attempt
4443306	escitalopram	14	M	165	thinking abnormal
4443545	escitalopram	82	M		hepatocellular damage
4443545	escitalopram	82	M		thrombosis
4443548	escitalopram	87	M	184	coma
4443691	escitalopram	65	F	56.8	brain natriuretic peptide increased
4443691	escitalopram	65	F	56.8	haemoglobin decreased
4443691	escitalopram	65	F	56.8	hyponatraemia
4443691	escitalopram	65	F	56.8	pulmonary oedema
4443691	escitalopram	65	F	56.8	urinary tract infection
4443691	escitalopram	65	F	56.8	white blood cell count increased
4444550	escitalopram	35	F		convulsion
4444550	escitalopram	35	F		encephalitis
4444552	escitalopram	73	F	173	abnormal behaviour
4444552	escitalopram	73	F	173	coma
4444552	escitalopram	73	F	173	convulsion
4444552	escitalopram	73	F	173	depressed level of consciousness
4444552	escitalopram	73	F	173	dizziness
4444552	escitalopram	73	F	173	sensory disturbance
4444552	escitalopram	73	F	173	syncope
4445139	escitalopram	78	F	53	dizziness postural
4445139	escitalopram	78	F	53	nystagmus
4445139	escitalopram	78	F	53	vertigo
4445140	escitalopram	79	F		haematocrit decreased
4445140	escitalopram	79	F		haemoglobin decreased
4445140	escitalopram	79	F		thrombocytopenia
4446595	escitalopram	45			burning sensation
4446595	escitalopram	45			completed suicide
4446595	escitalopram	45			dyspepsia
4446595	escitalopram	45			dysphemia
4446595	escitalopram	45			insomnia
4446595	escitalopram	45			muscle twitching
4446595	escitalopram	45			nausea
4446595	escitalopram	45			panic attack
4446595	escitalopram	45			paraesthesia
4446595	escitalopram	45			pollakiuria
4446595	escitalopram	45			treatment noncompliance
4446769	escitalopram	48	F		blood glucose decreased
4446769	escitalopram	48	F		electroencephalogram abnormal
4446769	escitalopram	48	F		feeling abnormal
4446769	escitalopram	48	F		grand mal convulsion
4446769	escitalopram	48	F		headache
4446769	escitalopram	48	F		vision blurred
4446771	escitalopram	20	F	145	abnormal behaviour
4446771	escitalopram	20	F	145	amnesia
4446771	escitalopram	20	F	145	aphasia
4446771	escitalopram	20	F	145	convulsion
4446771	escitalopram	20	F	145	depressed level of consciousness
4446771	escitalopram	20	F	145	electrocardiogram abnormal
4446771	escitalopram	20	F	145	electrocardiogram qt corrected interval prolonged
4446771	escitalopram	20	F	145	hypoaesthesia
4446771	escitalopram	20	F	145	mental impairment
4446771	escitalopram	20	F	145	muscle spasms
4446771	escitalopram	20	F	145	myoclonus
4446771	escitalopram	20	F	145	sensory disturbance
4446891	escitalopram	24	M		gastritis
4446891	escitalopram	24	M		haematemesis
4446891	escitalopram	24	M		reflux oesophagitis
4446891	escitalopram	24	M		upper gastrointestinal haemorrhage
4448889	escitalopram		M		contusion
4448889	escitalopram		M		drug interaction
4448889	escitalopram		M		haemorrhage
4448889	escitalopram		M		international normalised ratio increased
4448889	escitalopram		M		mental disorder
4449155	escitalopram	33	F		abortion missed
4449155	escitalopram	33	F		drug exposure during pregnancy
4449155	escitalopram	33	F		pregnancy
4449427	escitalopram	41	F		abortion induced
4449427	escitalopram	41	F		complication of pregnancy
4449427	escitalopram	41	F		drug exposure during pregnancy
4449427	escitalopram	41	F		stress symptoms
4449427	escitalopram	41	F		unintended pregnancy
4449762	escitalopram	40	F	300	chest pain
4449762	escitalopram	40	F	300	dilatation atrial
4449762	escitalopram	40	F	300	electrocardiogram qt prolonged
4449762	escitalopram	40	F	300	mitral valve incompetence
4449762	escitalopram	40	F	300	treatment noncompliance
4449762	escitalopram	40	F	300	ventricular hypertrophy
4449942	escitalopram	55	M		suicide attempt
4449951	escitalopram	33	F		depression
4449951	escitalopram	33	F		muscle cramp
4449951	escitalopram	33	F		suicidal ideation
4449961	escitalopram	45	F		abnormal dreams
4449961	escitalopram	45	F		confusional state
4449961	escitalopram	45	F		mania
4449961	escitalopram	45	F		suicidal ideation
4449961	escitalopram	45	F		suicide attempt
4449967	escitalopram		F		suicidal ideation
4449972	escitalopram	46	F		dyspnoea
4449977	escitalopram		M		aggression
4449977	escitalopram		M		amnesia
4449977	escitalopram		M		prescribed overdose
4449977	escitalopram		M		suicidal ideation
4449989	escitalopram	38	M		anaphylactic reaction
4449993	escitalopram	73	F		atrial fibrillation
4449993	escitalopram	73	F		bleeding time prolonged
4449993	escitalopram	73	F		hypersensitivity
4450002	escitalopram	20	F		anaemia
4450010	escitalopram				weight increased
4450015	escitalopram		F		hyponatraemia
4450019	escitalopram	53	M		hypertension
4450023	escitalopram				mania
4450028	escitalopram				dystonia
4450034	escitalopram				dystonia
4450035	escitalopram				dystonia
4450039	escitalopram				dystonia
4450044	escitalopram		M		hyponatraemia
4450056	escitalopram	17	F		lethargy
4450056	escitalopram	17	F		multiple drug overdose intentional
4450056	escitalopram	17	F		suicide attempt
4450072	escitalopram	22	M	140	suicidal ideation
4450079	escitalopram	78	F		chest pain
4450079	escitalopram	78	F		flushing
4450079	escitalopram	78	F		nausea
4450084	escitalopram	45	F		hyponatraemia
4450091	escitalopram	45	F		tremor
4450093	escitalopram	42	M		dry skin
4450093	escitalopram	42	M		hypotension
4450093	escitalopram	42	M		somnolence
4450093	escitalopram	42	M		tongue blistering
4450094	escitalopram	50	M		thrombocytopenia
4450095	escitalopram	45	F		bronchitis
4450095	escitalopram	45	F		electrocardiogram qt corrected interval prolonged
4450095	escitalopram	45	F		vertigo
4450096	escitalopram	45	M		bradycardia
4450096	escitalopram	45	M		depression
4450101	escitalopram	25	F		electrocardiogram qt prolonged
4450486	escitalopram	56	F		anxiety
4450486	escitalopram	56	F		completed suicide
4450486	escitalopram	56	F		gun shot wound
4450670	escitalopram	41	F	150	agitation
4450670	escitalopram	41	F	150	anxiety
4450670	escitalopram	41	F	150	influenza like illness
4450670	escitalopram	41	F	150	insomnia
4450670	escitalopram	41	F	150	paraesthesia
4450670	escitalopram	41	F	150	sexual dysfunction
4450708	escitalopram		F	165	contusion
4450743	escitalopram	51	F	190	anxiety
4450743	escitalopram	51	F	190	burning sensation
4450743	escitalopram	51	F	190	disorientation
4450743	escitalopram	51	F	190	medication error
4450743	escitalopram	51	F	190	pain in extremity
4450743	escitalopram	51	F	190	pruritus
4451276	escitalopram	21	M	185	completed suicide
4451276	escitalopram	21	M	185	murder
4451995	escitalopram		F	230	blood pressure increased
4451995	escitalopram		F	230	dizziness
4451995	escitalopram		F	230	dyspnoea
4451995	escitalopram		F	230	medication error
4451995	escitalopram		F	230	palpitations
4452073	escitalopram	60	M	200	aggression
4452073	escitalopram	60	M	200	child abuse
4452073	escitalopram	60	M	200	euphoric mood
4452073	escitalopram	60	M	200	feeling abnormal
4452073	escitalopram	60	M	200	hallucinations, mixed
4452073	escitalopram	60	M	200	mania
4452073	escitalopram	60	M	200	sexual abuse
4452073	escitalopram	60	M	200	sexual dysfunction
4452935	escitalopram				drug exposure during pregnancy
4452935	escitalopram				foetal growth retardation
4452935	escitalopram				premature baby
4456012	escitalopram	60	F		disorientation
4456012	escitalopram	60	F		drug interaction
4456012	escitalopram	60	F		drug toxicity
4456012	escitalopram	60	F		hypersensitivity
4456875	escitalopram	50	M		completed suicide
4456875	escitalopram	50	M		economic problem
4456875	escitalopram	50	M		gun shot wound
4456875	escitalopram	50	M		refusal of treatment by patient
4456998	escitalopram	48	F		amnesia
4456998	escitalopram	48	F		loss of consciousness
4456998	escitalopram	48	F		road traffic accident
4457034	escitalopram		F		abortion spontaneous complete
4457034	escitalopram		F		drug exposure during pregnancy
4457034	escitalopram		F		pregnancy
4457195	escitalopram	42	M	160	alopecia
4457195	escitalopram	42	M	160	blood pressure fluctuation
4457195	escitalopram	42	M	160	erectile dysfunction
4457195	escitalopram	42	M	160	exostosis
4457195	escitalopram	42	M	160	fracture
4457195	escitalopram	42	M	160	hypertension
4457195	escitalopram	42	M	160	joint dislocation
4457195	escitalopram	42	M	160	nausea
4457195	escitalopram	42	M	160	somnolence
4457200	escitalopram	45	F		diastolic dysfunction
4457200	escitalopram	45	F		mitral valve incompetence
4457200	escitalopram	45	F		tricuspid valve incompetence
4457200	escitalopram	45	F		ventricular extrasystoles
4457222	escitalopram	18	M		completed suicide
4459188	escitalopram	26	F	125	abnormal behaviour
4459188	escitalopram	26	F	125	anger
4459188	escitalopram	26	F	125	condition aggravated
4459188	escitalopram	26	F	125	crying
4459188	escitalopram	26	F	125	delusion
4459188	escitalopram	26	F	125	depressed mood
4459188	escitalopram	26	F	125	disturbance in attention
4459188	escitalopram	26	F	125	drug ineffective
4459188	escitalopram	26	F	125	feeling abnormal
4459188	escitalopram	26	F	125	feeling of despair
4459188	escitalopram	26	F	125	irritability
4459188	escitalopram	26	F	125	loss of employment
4459188	escitalopram	26	F	125	markedly reduced dietary intake
4459188	escitalopram	26	F	125	personality change
4459188	escitalopram	26	F	125	social fear
[truncated: 579,402+ more rows]
